# Supplementary material for: Early-adult methionine restriction reduces methionine sulfoxide and extends lifespan in Drosophila
Source: Nat Commun. 2023 Dec 5;14:7832. doi: 10.1038/s41467-023-43550-2 (PMC10698029; doi:10.1038/s41467-023-43550-2)
Supplement: Supplementary file 4 — Supplementary_Data1 [file 41467_2023_43550_MOESM4_ESM.xlsx]

## Sheet: ConvsMet_Young
Geneid	SYMBOL	GENENAME	baseMean	log2FoldChange	lfcSE	stat	pvalue	padj	FoldChange
FBgn0015035	Cyp4e3	Cytochrome P450-4e3	32.3993	4.01451	0.542998	7.39322	1.43e-13	1.54e-11	16.1617
FBgn0012344	Dh44	Diuretic hormone 44	119.588	3.89387	0.97089	4.01062	6.06e-05	0.000782682	14.8652
FBgn0039091	CG10182	uncharacterized protein	1226.15	2.71575	0.299917	9.05499	1.37e-19	3.26e-17	6.56933
FBgn0038484	CG5246	uncharacterized protein	2429.02	2.64411	0.218756	12.087	1.24e-33	1.97e-30	6.25111
FBgn0040261	Ugt37E1	UDP-glycosyltransferase family 37 member E1	7.11334	2.6084	0.769364	3.39033	0.000698082	0.00570349	6.09827
FBgn0040257	Ugt302E1	UDP-glycosyltransferase family 302 member E1	723.376	2.59875	0.197513	13.1573	1.54e-39	3.69e-36	6.05761
FBgn0037724	Fst	Frost	12477.3	2.54701	0.224707	11.3348	8.82e-30	8.43e-27	5.84421
FBgn0264603	lncRNA:CR43952	long non-coding RNA:CR43952	36.1614	2.5458	0.382913	6.6485	2.96e-11	2.13e-09	5.8393
FBgn0032934	CG8679	uncharacterized protein	247.395	2.46398	0.262112	9.40048	5.43e-21	1.67e-18	5.51735
FBgn0031033	CG14219	uncharacterized protein	776.198	2.4176	0.148789	16.2486	2.29e-59	1.09e-55	5.34283
FBgn0039491	CG6059	uncharacterized protein	9.49296	2.40592	0.633785	3.79612	0.000146979	0.00159886	5.29974
FBgn0003930	snRNA:U4:39B	small nuclear RNA U4 at 39B	13.7692	2.40441	0.54573	4.40585	1.05e-05	0.000176866	5.29418
FBgn0035186	CG13912	uncharacterized protein	195.331	2.3932	0.332947	7.18794	6.58e-13	6.28e-11	5.25321
FBgn0013699	trnL1	mitochondrial transfer RNA:Leucine-TAA	10.2624	2.33303	0.644728	3.61863	0.000296167	0.00284005	5.03863
FBgn0031034	CG14205	uncharacterized protein	3030.47	2.33086	0.225061	10.3566	3.91e-25	2.2e-22	5.03105
FBgn0050265	CG30265	uncharacterized protein	9.51718	2.26643	0.635036	3.56898	0.000358377	0.00333287	4.81131
FBgn0033820	CG4716	uncharacterized protein	201.97	2.25358	0.408544	5.51612	3.47e-08	1.28e-06	4.76864
FBgn0262203	mir-967	mir-967 stem loop	17.2728	2.22395	0.64475	3.44932	0.000562008	0.00475442	4.6717
FBgn0015316	Try29F	Trypsin 29F	911.353	2.20169	0.321709	6.84375	7.71e-12	6.04e-10	4.60019
FBgn0031887	Ugt307A1	UDP-glycosyltransferase family 307 member A1	11.7809	2.1777	0.539143	4.03919	5.36e-05	0.000700801	4.52431
FBgn0034783	CG9825	uncharacterized protein	36.7232	2.16879	0.644565	3.36474	0.000766166	0.00615964	4.49647
FBgn0031998	SLC5A11	Sodium/solute co-transporter-like 5A11	552.549	2.15491	0.289805	7.43573	1.04e-13	1.14e-11	4.4534
FBgn0031461	daw	dawdle	194.651	2.14901	0.314221	6.83918	7.96e-12	6.18e-10	4.43525
FBgn0262377	mir-2a-1	mir-2a-1 stem loop	8.47888	2.1235	0.64723	3.2809	0.00103476	0.0077469	4.35748
FBgn0042086	Tsp42Eb	Tetraspanin 42Eb	585.764	2.11951	0.23718	8.93632	4.02e-19	8.73e-17	4.34548
FBgn0035262	CG18171	uncharacterized protein	180.18	2.10971	0.309084	6.82568	8.75e-12	6.74e-10	4.31603
FBgn0261560	Thor	thor	12163.6	2.08756	0.215848	9.67145	3.99e-22	1.46e-19	4.25029
FBgn0050272	MFS1	Major Facilitator Superfamily Transporter 1	334.051	2.06204	0.506201	4.07355	4.63e-05	0.000618457	4.17575
FBgn0052751	CG32751	uncharacterized protein	356.855	2.06122	0.516184	3.99318	6.52e-05	0.000832421	4.17338
FBgn0000565	Eip71CD	Ecdysone-induced protein 28/29kD	1528.91	2.05685	0.217505	9.45656	3.18e-21	1.01e-18	4.16075
FBgn0052686	CG32686	uncharacterized protein	90.083	2.04846	0.335229	6.11061	9.93e-10	5.02e-08	4.13663
FBgn0032401	Plzf	Promyelocytic leukemia zinc finger	178.085	2.04678	0.226915	9.02003	1.88e-19	4.18e-17	4.13184
FBgn0053293	CG33293	uncharacterized protein	45.869	1.99384	0.44326	4.49812	6.86e-06	0.000126407	3.98295
FBgn0034480	CG16898	uncharacterized protein	729.448	1.97067	0.18258	10.7934	3.7e-27	2.72e-24	3.9195
FBgn0033302	Cyp6a14	Cyp6a14	168.502	1.95932	0.242456	8.08115	6.42e-16	9.15e-14	3.88879
FBgn0051798	CG31798	uncharacterized protein	32.5299	1.89999	0.35062	5.41894	6e-08	2.08e-06	3.73211
FBgn0035977	PGRP-LF	Peptidoglycan recognition protein LF	41.8802	1.89936	0.409923	4.63346	3.6e-06	7.34e-05	3.73049
FBgn0050160	CG30160	uncharacterized protein	1062.02	1.89096	0.221448	8.53904	1.35e-17	2.44e-15	3.70881
FBgn0043806	CG32032	uncharacterized protein	277.509	1.88543	0.218242	8.6392	5.66e-18	1.08e-15	3.69463
FBgn0032040	CG13386	uncharacterized protein	26.5535	1.88151	0.461252	4.07913	4.52e-05	0.000608944	3.6846
FBgn0053120	CG33120	uncharacterized protein	547.12	1.87046	0.201077	9.30221	1.38e-20	4.11e-18	3.65648
FBgn0005660	Ets21C	Ets at 21C	153.633	1.86735	0.277509	6.72897	1.71e-11	1.27e-09	3.64861
FBgn0264556	Gr39a	Gustatory receptor 39a	33.8849	1.86104	0.528122	3.52388	0.000425282	0.00383205	3.63269
FBgn0036576	CG5151	uncharacterized protein	234.812	1.85882	0.268929	6.91193	4.78e-12	3.81e-10	3.62711
FBgn0003068	per	period	568.497	1.84856	0.109475	16.8857	5.73e-64	5.47e-60	3.60142
FBgn0034005	ItgaPS4	Integrin alphaPS4 subunit	76.9095	1.84734	0.232221	7.95508	1.79e-15	2.48e-13	3.59835
FBgn0034047	CG12970	uncharacterized protein	64.7201	1.83465	0.555639	3.30187	0.000960411	0.00732244	3.56685
FBgn0266742	lncRNA:CR45215	long non-coding RNA:CR45215	134.412	1.82337	0.252661	7.21666	5.33e-13	5.14e-11	3.53906
FBgn0036362	CG10725	uncharacterized protein	38.6299	1.82003	0.437072	4.16414	3.13e-05	0.000442225	3.53088
FBgn0032935	Atg18b	Autophagy-related 18b	1109.87	1.79481	0.170878	10.5034	8.33e-26	5.3e-23	3.46969
FBgn0050355	CG30355	uncharacterized protein	24.2771	1.79408	0.420552	4.26601	1.99e-05	0.000303133	3.46794
FBgn0050203	CG30203	uncharacterized protein	15.8161	1.78118	0.472772	3.76752	0.00016488	0.00174652	3.43707
FBgn0033659	Damm	Death associated molecule related to Mch2 caspase	2644.91	1.74884	0.139283	12.556	3.69e-36	7.04e-33	3.36087
FBgn0016076	vri	vrille	3222.01	1.71944	0.166525	10.3254	5.41e-25	2.87e-22	3.29309
FBgn0260437	CR42532	pseudo	112.662	1.70833	0.29561	5.77899	7.51e-09	3.15e-07	3.26782
FBgn0003997	hid	head involution defective	224.679	1.7024	0.247326	6.8832	5.85e-12	4.62e-10	3.25441
FBgn0032719	CG17321	uncharacterized protein	23.6001	1.6564	0.423398	3.91216	9.15e-05	0.00108394	3.1523
FBgn0040256	Ugt35C1	UDP-glycosyltransferase family 35 member C1	1124.07	1.64497	0.224221	7.33638	2.19e-13	2.25e-11	3.12742
FBgn0032587	CG5953	uncharacterized protein	722.705	1.63353	0.277825	5.87973	4.11e-09	1.83e-07	3.10272
FBgn0038100	Paip2	polyA-binding protein interacting protein 2	1987.59	1.61335	0.255186	6.32224	2.58e-10	1.53e-08	3.05961
FBgn0030684	CG8260	uncharacterized protein	16.9864	1.60914	0.491453	3.27424	0.00105946	0.00790538	3.05069
FBgn0050354	UQCR-11L	Ubiquinol-cytochrome c reductase 11 kDa subunit-like	38.1509	1.60604	0.403948	3.97586	7.01e-05	0.000884756	3.04416
FBgn0052681	CG32681	uncharacterized protein	94.6379	1.601	0.238997	6.69883	2.1e-11	1.54e-09	3.03353
FBgn0261862	whd	withered	13967.9	1.60097	0.228365	7.01057	2.37e-12	2.06e-10	3.03347
FBgn0036419	CG13482	uncharacterized protein	6522.3	1.59465	0.159051	10.026	1.17e-23	5.33e-21	3.02022
FBgn0035697	CG10163	uncharacterized protein	81.3664	1.57714	0.300537	5.24774	1.54e-07	4.71e-06	2.98378
FBgn0000473	Cyp6a2	Cytochrome P450-6a2	133.363	1.57057	0.427686	3.67224	0.000240433	0.0023674	2.97022
FBgn0040736	IM3	Immune induced molecule 3	70.2626	1.55393	0.45342	3.42714	0.000609972	0.00506595	2.93617
FBgn0036975	CG5618	uncharacterized protein	960.927	1.53335	0.169638	9.03896	1.58e-19	3.6e-17	2.89457
FBgn0020545	kraken	kraken	2180.69	1.53253	0.142821	10.7304	7.33e-27	5e-24	2.89293
FBgn0259242	CG42340	uncharacterized protein	20.048	1.53048	0.418784	3.65459	0.000257592	0.00251303	2.88883
FBgn0005638	slbo	slow border cells	25.6897	1.52587	0.434524	3.51158	0.000445451	0.003954	2.8796
FBgn0263019	lncRNA:CR43314	long non-coding RNA::CR43314	26.3392	1.50152	0.422357	3.55508	0.000377859	0.00347681	2.8314
FBgn0036844	Mkp3	Mitogen-activated protein kinase phosphatase 3	453.784	1.49818	0.182361	8.21544	2.11e-16	3.26e-14	2.82486
FBgn0263080	CG43348	uncharacterized protein	1043.15	1.49552	0.225459	6.63319	3.29e-11	2.29e-09	2.81965
FBgn0027111	miple1	midkine and pleiotrophin 1	20.7783	1.48394	0.460727	3.22088	0.00127798	0.00912941	2.79712
FBgn0033207	CG12826	uncharacterized protein	146.261	1.47255	0.332587	4.42756	9.53e-06	0.000163719	2.77511
FBgn0035626	lin-28	lin-28	15.4903	1.46766	0.459418	3.19459	0.00140027	0.00983383	2.76572
FBgn0014469	Cyp4e2	Cytochrome P450-4e2	1066.23	1.45921	0.184568	7.90608	2.66e-15	3.62e-13	2.74957
FBgn0033382	Hydr1	alpha/beta hydrolase 1	937.473	1.45728	0.121968	11.948	6.65e-33	7.94e-30	2.7459
FBgn0034140	Lst	Limostatin	119.109	1.44821	0.334693	4.32699	1.51e-05	0.000239032	2.7287
FBgn0035718	CG14820	uncharacterized protein	696.994	1.4412	0.184653	7.80488	5.96e-15	7.79e-13	2.71546
FBgn0085261	CG34232	uncharacterized protein	1726.79	1.42981	0.183867	7.77629	7.47e-15	9.39e-13	2.69411
FBgn0030881	CG12985	uncharacterized protein	24.404	1.42799	0.398035	3.58759	0.000333745	0.0031374	2.69071
FBgn0033541	CG12934	uncharacterized protein	116.872	1.42721	0.277573	5.14174	2.72e-07	7.65e-06	2.68926
FBgn0035663	CG6462	uncharacterized protein	80.8254	1.42418	0.217397	6.55104	5.71e-11	3.76e-09	2.68361
FBgn0024179	wit	wishful thinking	595.229	1.41344	0.164533	8.59067	8.65e-18	1.59e-15	2.66372
FBgn0033638	CG9005	uncharacterized protein	2568.18	1.40631	0.251611	5.58921	2.28e-08	8.75e-07	2.65058
FBgn0051259	CG31259	uncharacterized protein	514.485	1.40002	0.264871	5.28568	1.25e-07	3.93e-06	2.63906
FBgn0030964	Pvf1	PDGF- and VEGF-related factor 1	553.098	1.39775	0.211175	6.61893	3.62e-11	2.5e-09	2.63491
FBgn0034479	CG8654	uncharacterized protein	47.0432	1.39719	0.386931	3.61094	0.000305089	0.00291043	2.63387
FBgn0030357	Sclp	sclp	579.483	1.38802	0.185429	7.48543	7.13e-14	7.92e-12	2.61719
FBgn0011591	fng	fringe	126.118	1.37763	0.223498	6.16395	7.1e-10	3.68e-08	2.59841
FBgn0037174	CG14457	uncharacterized protein	486.636	1.37504	0.198274	6.93505	4.06e-12	3.29e-10	2.59375
FBgn0031645	CG3036	uncharacterized protein	2499.17	1.37425	0.18202	7.54998	4.35e-14	5.01e-12	2.59232
FBgn0030195	CG2898	uncharacterized protein	43.0632	1.37009	0.28733	4.76836	1.86e-06	4.13e-05	2.58487
FBgn0038366	CG4576	uncharacterized protein	51.5186	1.36599	0.292686	4.66709	3.05e-06	6.36e-05	2.57753
FBgn0029766	CG15784	uncharacterized protein	27393.3	1.36542	0.113189	12.0632	1.65e-33	2.26e-30	2.57651
FBgn0028476	Usp1	Ubiquitin specific protease 1	2020.72	1.36184	0.215403	6.32227	2.58e-10	1.53e-08	2.57012
FBgn0030946	CG6659	uncharacterized protein	2667.53	1.36147	0.142569	9.54949	1.3e-21	4.29e-19	2.56946
FBgn0023214	edl	ETS-domain lacking	142.54	1.3544	0.222388	6.09026	1.13e-09	5.61e-08	2.55692
FBgn0013680	ND2	mitochondrial NADH-ubiquinone oxidoreductase chain 2	28.7048	1.32241	0.384821	3.43644	0.000589423	0.00492958	2.50084
FBgn0003209	raw	raw	1755.64	1.31729	0.162063	8.12827	4.35e-16	6.5e-14	2.49198
FBgn0085424	nub	nubbin	3016.78	1.27978	0.170396	7.51061	5.89e-14	6.69e-12	2.42802
FBgn0261856	CR42785	pseudo	75.6732	1.27067	0.238868	5.31954	1.04e-07	3.38e-06	2.41274
FBgn0004919	gol	goliath	193.335	1.26458	0.255462	4.95017	7.41e-07	1.83e-05	2.40258
FBgn0032135	GlcAT-S	Glucuronyltransferase S	208.495	1.25986	0.200482	6.28414	3.3e-10	1.9e-08	2.39472
FBgn0265313	CG44286	uncharacterized protein	43.8704	1.25545	0.288469	4.35212	1.35e-05	0.000219082	2.38742
FBgn0036319	Ent3	Equilibrative nucleoside transporter 3	109.031	1.24302	0.271455	4.57911	4.67e-06	9.22e-05	2.36694
FBgn0014018	Rel	Relish	2220.08	1.23558	0.151074	8.17862	2.87e-16	4.35e-14	2.35476
FBgn0033924	CG8613	uncharacterized protein	652.775	1.22996	0.234542	5.2441	1.57e-07	4.79e-06	2.34561
FBgn0013688	srRNA	mitochondrial small ribosomal RNA	93.508	1.22222	0.276836	4.41496	1.01e-05	0.000171392	2.33306
FBgn0263413	lncRNA:CR43459	long non-coding RNA:CR43459	97.423	1.21751	0.275886	4.41307	1.02e-05	0.000172373	2.32544
FBgn0037012	Rcd2	Reduction in Cnn dots 2	1513.02	1.19445	0.140519	8.50027	1.89e-17	3.28e-15	2.28858
FBgn0035811	Mcad	Medium-chain acyl-CoA dehydrogenase	110.246	1.19171	0.324471	3.67279	0.00023992	0.00236481	2.28424
FBgn0028550	Atf3	Activating transcription factor 3	1710.55	1.19006	0.247818	4.80215	1.57e-06	3.54e-05	2.28163
FBgn0039611	Nepl18	Neprilysin-like 18	41.4186	1.18805	0.333611	3.56119	0.000369176	0.00340019	2.27845
FBgn0039809	CG15547	uncharacterized protein	203.039	1.18359	0.241752	4.89589	9.79e-07	2.34e-05	2.27141
FBgn0053337	CG33337	uncharacterized protein	230.927	1.17581	0.357267	3.29111	0.000997918	0.00751967	2.25919
FBgn0032087	CG9568	uncharacterized protein	8852.76	1.17262	0.15217	7.70599	1.3e-14	1.57e-12	2.25421
FBgn0261238	Alh	Alhambra	662.491	1.1722	0.149791	7.82561	5.05e-15	6.7e-13	2.25356
FBgn0010549	l(2)03659	lethal (2) 03659	85.7024	1.17129	0.339994	3.44504	0.000570967	0.00480891	2.25213
FBgn0037727	Nepl12	Neprilysin-like 12	336.095	1.16765	0.192091	6.0786	1.21e-09	5.97e-08	2.24645
FBgn0050357	CG30357	uncharacterized protein	109.919	1.16648	0.259867	4.48875	7.16e-06	0.000131069	2.24463
FBgn0001297	kay	kayak	3462.54	1.16352	0.175211	6.64067	3.12e-11	2.23e-09	2.24003
FBgn0032684	Ugt301D1	UDP-glycosyltransferase family 301 member D1	482.848	1.16066	0.238548	4.86554	1.14e-06	2.67e-05	2.2356
FBgn0040732	CG16926	uncharacterized protein	247.398	1.15984	0.283565	4.09021	4.31e-05	0.000583875	2.23432
FBgn0266812	lncRNA:CR45274	long non-coding RNA:CR45274	34.6622	1.14652	0.344248	3.33051	0.000866878	0.00678096	2.2138
FBgn0032699	CG10383	uncharacterized protein	1750.16	1.14583	0.2478	4.624	3.76e-06	7.65e-05	2.21273
FBgn0028993	scro	scarecrow	58.7083	1.1454	0.28448	4.02627	5.67e-05	0.000737378	2.21207
FBgn0003189	r	rudimentary	479.819	1.1384	0.182024	6.25415	4e-10	2.2e-08	2.20137
FBgn0039807	CG15546	uncharacterized protein	78.5201	1.12984	0.256721	4.40105	1.08e-05	0.000180199	2.18835
FBgn0030569	CG9411	uncharacterized protein	89.7563	1.1269	0.340603	3.30854	0.000937826	0.00719452	2.18389
FBgn0033079	Fmo-2	Flavin-containing monooxygenase 2	2993.67	1.12681	0.153173	7.35646	1.89e-13	1.96e-11	2.18376
FBgn0013953	Esp	Epidermal stripes and patches	105.784	1.12677	0.2953	3.81566	0.000135817	0.00149791	2.18369
FBgn0032400	CG6770	uncharacterized protein	19136	1.12318	0.203247	5.52622	3.27e-08	1.22e-06	2.17827
FBgn0045759	bin	biniou	76.8768	1.12278	0.277567	4.04509	5.23e-05	0.000687125	2.17767
FBgn0004394	pdm2	POU domain protein 2	336.722	1.11956	0.280639	3.98934	6.63e-05	0.000841534	2.17281
FBgn0029828	CG6067	uncharacterized protein	817.21	1.11793	0.218221	5.12296	3.01e-07	8.35e-06	2.17036
FBgn0030608	Lsd-2	Lipid storage droplet-2	6421.47	1.10863	0.169734	6.53159	6.51e-11	4.23e-09	2.15641
FBgn0000163	baz	bazooka	1698.11	1.10537	0.207339	5.33125	9.75e-08	3.19e-06	2.15155
FBgn0014388	sty	sprouty	581.103	1.09492	0.18709	5.85241	4.85e-09	2.14e-07	2.13602
FBgn0038354	CG5404	uncharacterized protein	250.285	1.08951	0.209017	5.21255	1.86e-07	5.53e-06	2.12802
FBgn0005677	dac	dachshund	62.2351	1.08181	0.242666	4.45802	8.27e-06	0.000145768	2.11669
FBgn0036735	Edc3	Enhancer of decapping 3	532.157	1.07879	0.197676	5.45737	4.83e-08	1.71e-06	2.11226
FBgn0264272	mwh	multiple wing hairs	187.692	1.07325	0.266385	4.02894	5.6e-05	0.000731051	2.10417
FBgn0034279	CG18635	uncharacterized protein	945.172	1.07307	0.165093	6.49977	8.04e-11	5.12e-09	2.10391
FBgn0034186	CG8950	uncharacterized protein	417.84	1.0711	0.32307	3.3154	0.000915124	0.00707148	2.10104
FBgn0038595	CG7142	uncharacterized protein	234.086	1.07049	0.256777	4.16895	3.06e-05	0.000435178	2.10014
FBgn0011705	rost	rolling stone	682.32	1.06982	0.115315	9.2774	1.74e-20	5.03e-18	2.09917
FBgn0041184	Socs36E	Suppressor of cytokine signaling at 36E	943.717	1.06694	0.268966	3.96683	7.28e-05	0.000906983	2.09499
FBgn0034733	CG4752	uncharacterized protein	1153.71	1.06505	0.153103	6.95643	3.49e-12	2.9e-10	2.09224
FBgn0039487	gb	genderblind	61.9225	1.05591	0.263402	4.00875	6.1e-05	0.000785713	2.07903
FBgn0031897	CG13784	uncharacterized protein	3426.88	1.05272	0.159751	6.58977	4.41e-11	2.98e-09	2.07444
FBgn0036298	nst	nesthocker	2947.64	1.04496	0.114837	9.09949	9.08e-20	2.34e-17	2.0633
FBgn0004390	RasGAP1	Ras GTPase activating protein 1	382.864	1.04027	0.214651	4.84632	1.26e-06	2.92e-05	2.05661
FBgn0031249	CG11911	uncharacterized protein	7506.26	1.03153	0.221156	4.66427	3.1e-06	6.43e-05	2.04419
FBgn0039509	bigmax	bigmax	487.231	1.03113	0.198277	5.20045	1.99e-07	5.84e-06	2.04362
FBgn0039207	CG5789	uncharacterized protein	935.18	1.0306	0.164078	6.2812	3.36e-10	1.92e-08	2.04288
FBgn0037231	Vps24	Vacuolar protein sorting 24	46.4519	1.02908	0.268357	3.83476	0.000125685	0.00140729	2.04073
FBgn0039114	Lsd-1	Lipid storage droplet-1	663.971	1.02833	0.207889	4.94653	7.55e-07	1.85e-05	2.03966
FBgn0260634	eIF4G2	eukaryotic translation initiation factor 4G2	892.339	1.02577	0.259577	3.95171	7.76e-05	0.000953815	2.03605
FBgn0027575	GABA-B-R2	metabotropic GABA-B receptor subtype 2	56.6228	1.02562	0.261029	3.92913	8.53e-05	0.00102292	2.03583
FBgn0037166	CG11426	uncharacterized protein	810.652	1.02546	0.147982	6.92962	4.22e-12	3.39e-10	2.03561
FBgn0036481	CG16959	uncharacterized protein	76.1238	1.02415	0.269863	3.79508	0.000147598	0.00160376	2.03376
FBgn0030679	CG8206	uncharacterized protein	1267.55	1.02201	0.13963	7.31941	2.49e-13	2.5e-11	2.03075
FBgn0250869	CG42240	uncharacterized protein	1010.62	1.01866	0.135668	7.50847	5.98e-14	6.72e-12	2.02603
FBgn0040636	CG13255	uncharacterized protein	608.76	1.01758	0.166657	6.10585	1.02e-09	5.14e-08	2.02452
FBgn0004569	aos	argos	51.5137	1.01533	0.251173	4.04235	5.29e-05	0.00069427	2.02136
FBgn0032382	Mal-B2	Maltase B2	313.598	1.01474	0.15182	6.68381	2.33e-11	1.7e-09	2.02053
FBgn0028950	CG15255	uncharacterized protein	8708.67	1.00884	0.121511	8.30249	1.02e-16	1.62e-14	2.0123
FBgn0264542	hwt	heavyweight	84.7998	1.00718	0.245061	4.10991	3.96e-05	0.000540966	2.00998
FBgn0010316	dap	dacapo	142.073	1.00706	0.253602	3.97104	7.16e-05	0.000896918	2.00982
FBgn0034500	CG11200	Carbonyl reductase	578.737	1.0052	0.173148	5.80543	6.42e-09	2.75e-07	2.00722
FBgn0266853	lncRNA:CR45314	long non-coding RNA:CR45314	48.0788	1.00305	0.290755	3.4498	0.000560994	0.00475005	2.00423
FBgn0039299	CG11854	uncharacterized protein	68.1909	1.00227	0.265673	3.77258	0.000161568	0.00172033	2.00315
FBgn0085232	CG34203	uncharacterized protein	671.758	0.999789	0.254662	3.92595	8.64e-05	0.00103367	1.99971
FBgn0029820	CG16721	uncharacterized protein	869.624	0.997737	0.223314	4.46786	7.9e-06	0.000140778	1.99687
FBgn0259176	bun	bunched	6575.51	0.993096	0.152875	6.49611	8.24e-11	5.21e-09	1.99045
FBgn0034883	Eglp2	Entomoglyceroporin 2	826.285	0.982753	0.296051	3.31954	0.000901654	0.00698877	1.97623
FBgn0042101	CG18744	uncharacterized protein	678.927	0.979986	0.252616	3.87935	0.000104735	0.00121399	1.97245
FBgn0011674	insc	inscuteable	365.014	0.97285	0.224714	4.32929	1.5e-05	0.000237731	1.96271
FBgn0031906	CG5160	uncharacterized protein	52.3678	0.972679	0.291448	3.3374	0.000845651	0.00664212	1.96248
FBgn0267073	lncRNA:CR45517	long non-coding RNA:CR45517	116.989	0.971291	0.185722	5.22983	1.7e-07	5.11e-06	1.96059
FBgn0033649	pyr	pyramus	559.732	0.970145	0.194462	4.98887	6.07e-07	1.55e-05	1.95904
FBgn0010222	Nmdmc	NAD-dependent methylenetetrahydrofolate dehydrogenase	350.723	0.969306	0.179228	5.40822	6.37e-08	2.18e-06	1.9579
FBgn0050372	Asap	ArfGAP with SH3 domain, ankyrin repeat and PH domain	1538	0.965608	0.175207	5.51126	3.56e-08	1.31e-06	1.95289
FBgn0033782	sug	sugarbabe	916.646	0.961882	0.258689	3.7183	0.000200571	0.00206206	1.94785
FBgn0036993	CG5910	uncharacterized protein	1209.98	0.959696	0.111424	8.61299	7.12e-18	1.33e-15	1.9449
FBgn0030183	CG15309	uncharacterized protein	570.88	0.958821	0.213805	4.48456	7.31e-06	0.000132667	1.94372
FBgn0015033	Cyp4d8	Cytochrome P450-4d8	520.89	0.958409	0.29111	3.29226	0.000993872	0.00750987	1.94317
FBgn0005672	spi	spitz	680.895	0.957544	0.128986	7.42365	1.14e-13	1.24e-11	1.942
FBgn0035868	CG7194	uncharacterized protein	420.633	0.956856	0.247384	3.8679	0.000109777	0.00126323	1.94108
FBgn0038938	CG7084	uncharacterized protein	880.354	0.956131	0.181353	5.27222	1.35e-07	4.21e-06	1.9401
FBgn0000406	Cyt-b5-r	Cytochrome b5-related	577.331	0.952522	0.242655	3.92541	8.66e-05	0.00103367	1.93525
FBgn0050456	CG30456	uncharacterized protein	1652.25	0.951035	0.155083	6.13241	8.66e-10	4.47e-08	1.93326
FBgn0033177	CG11141	uncharacterized protein	324.72	0.949975	0.196462	4.83541	1.33e-06	3.06e-05	1.93184
FBgn0029801	CG15771	uncharacterized protein	1672.66	0.943482	0.155373	6.07235	1.26e-09	6.14e-08	1.92316
FBgn0025631	moody	moody	817.205	0.941663	0.145538	6.47022	9.79e-11	6.15e-09	1.92074
FBgn0243512	puc	puckered	1544.13	0.938756	0.157508	5.96004	2.52e-09	1.16e-07	1.91687
FBgn0015589	Apc	APC-like	1542.31	0.93444	0.216077	4.32456	1.53e-05	0.000241279	1.91115
FBgn0031628	CG3294	uncharacterized protein	79.0756	0.933445	0.23698	3.93891	8.19e-05	0.000994625	1.90983
FBgn0040759	CG13177	uncharacterized protein	371.659	0.930655	0.229632	4.05282	5.06e-05	0.000667575	1.90614
FBgn0040827	CG13315	uncharacterized protein	27045.6	0.928898	0.129384	7.17939	7e-13	6.62e-11	1.90382
FBgn0052170	CG32170	uncharacterized protein	248.69	0.924548	0.206435	4.47864	7.51e-06	0.000135627	1.89809
FBgn0031695	Cyp4ac3	Cyp4ac3	650.312	0.922473	0.184213	5.00766	5.51e-07	1.43e-05	1.89536
FBgn0038740	CG4562	uncharacterized protein	4633.25	0.921685	0.180413	5.10874	3.24e-07	8.93e-06	1.89433
FBgn0267814	asRNA:CR46139	antisense RNA:CR46139	77.9785	0.920332	0.241911	3.80442	0.000142138	0.00155505	1.89255
FBgn0031939	CG13796	uncharacterized protein	919.251	0.919879	0.190917	4.81823	1.45e-06	3.29e-05	1.89196
FBgn0030808	RhoGAP15B	Rho GTPase activating protein at 15B	1270.06	0.91864	0.183081	5.01766	5.23e-07	1.36e-05	1.89033
FBgn0034501	CG13868	uncharacterized protein	4529	0.913784	0.0881805	10.3627	3.67e-25	2.19e-22	1.88398
FBgn0030887	CG6867	uncharacterized protein	437.064	0.90273	0.177028	5.09936	3.41e-07	9.3e-06	1.8696
FBgn0020306	dom	domino	2775.01	0.901411	0.155089	5.81223	6.16e-09	2.68e-07	1.86789
FBgn0010583	dock	dreadlocks	479.181	0.898817	0.137603	6.53196	6.49e-11	4.23e-09	1.86454
FBgn0032775	CG17544	uncharacterized protein	4511.05	0.898293	0.107698	8.34089	7.37e-17	1.19e-14	1.86386
FBgn0037163	laza	lazaro	872.764	0.895232	0.180941	4.94766	7.51e-07	1.85e-05	1.85991
FBgn0030309	CG1572	uncharacterized protein	906.741	0.892793	0.147494	6.05309	1.42e-09	6.82e-08	1.85677
FBgn0261703	gce	germ cell-expressed bHLH-PAS	971.086	0.892333	0.195237	4.57052	4.87e-06	9.53e-05	1.85617
FBgn0039226	Ude	Uracil-DNA degrading factor	178.005	0.891423	0.199738	4.46297	8.08e-06	0.000143498	1.85501
FBgn0038981	CG5346	uncharacterized protein	1262.32	0.890547	0.152915	5.82381	5.75e-09	2.52e-07	1.85388
FBgn0038321	CG6218	uncharacterized protein	463.713	0.889823	0.171336	5.19343	2.06e-07	5.99e-06	1.85295
FBgn0039543	CROT	Carnitine O-octanoyltransferase	744.452	0.886322	0.183243	4.83687	1.32e-06	3.05e-05	1.84846
FBgn0036978	Toll-9	Toll-9	315.77	0.885586	0.260081	3.40503	0.000661557	0.00544328	1.84752
FBgn0035577	CG13708	uncharacterized protein	52.2948	0.883919	0.271914	3.25073	0.0011511	0.00844405	1.84538
FBgn0030894	Mvb12	Multivesicular body subunit 12	639.92	0.881999	0.114919	7.67495	1.65e-14	1.98e-12	1.84293
FBgn0050345	CG30345	uncharacterized protein	1507.6	0.881092	0.151793	5.80457	6.45e-09	2.75e-07	1.84177
FBgn0020416	Idgf1	Imaginal disc growth factor 1	186.66	0.880424	0.209841	4.19567	2.72e-05	0.000396288	1.84092
FBgn0029091	Chs2	Chitin synthase 2	5801.74	0.880283	0.100325	8.77429	1.72e-18	3.65e-16	1.84074
FBgn0027506	EDTP	Egg-derived tyrosine phosphatase	946.886	0.879562	0.241301	3.64508	0.000267309	0.00258932	1.83982
FBgn0014906	Hydr2	alpha/beta hydrolase2	1591.08	0.877576	0.137458	6.38431	1.72e-10	1.04e-08	1.83729
FBgn0016754	sba	six-banded	860.117	0.876115	0.220545	3.9725	7.11e-05	0.00089296	1.83543
FBgn0052982	CG32982	uncharacterized protein	463.906	0.874103	0.141019	6.1985	5.7e-10	3.01e-08	1.83287
FBgn0029881	pigs	pickled eggs	1618.61	0.869026	0.248685	3.49448	0.000474987	0.00416644	1.82643
FBgn0261649	tinc	tincar	60.0025	0.863383	0.265758	3.24876	0.0011591	0.00848321	1.8193
FBgn0034542	Fem-1	Fem-1	783.333	0.862559	0.177891	4.8488	1.24e-06	2.89e-05	1.81826
FBgn0260866	dnr1	defense repressor 1	1196.08	0.861493	0.177591	4.85098	1.23e-06	2.86e-05	1.81692
FBgn0011824	CG4038	uncharacterized protein	217.818	0.859699	0.246889	3.48213	0.000497434	0.00430344	1.81466
FBgn0035625	Blimp-1	Blimp-1	1474.81	0.858945	0.196125	4.37958	1.19e-05	0.000196825	1.81371
FBgn0261445	sgl	sugarless	1938.21	0.853577	0.0943841	9.04366	1.52e-19	3.53e-17	1.80698
FBgn0037007	CG5059	uncharacterized protein	4491.84	0.853343	0.155926	5.47274	4.43e-08	1.59e-06	1.80668
FBgn0037363	Atg17	Autophagy-related 17	1486.86	0.851435	0.18517	4.59814	4.26e-06	8.5e-05	1.8043
FBgn0000014	abd-A	abdominal A	82.5745	0.850633	0.261125	3.25757	0.0011237	0.00827486	1.80329
FBgn0035670	CG10472	uncharacterized protein	44196.1	0.849679	0.161503	5.26106	1.43e-07	4.4e-06	1.8021
FBgn0034808	CG9896	uncharacterized protein	2643.12	0.84884	0.141954	5.9797	2.24e-09	1.04e-07	1.80105
FBgn0030773	CG9676	uncharacterized protein	148.12	0.846638	0.207736	4.07554	4.59e-05	0.000615592	1.7983
FBgn0004228	mex1	midgut expression 1	3461.59	0.846447	0.0846656	9.99753	1.56e-23	6.49e-21	1.79807
FBgn0052091	CG32091	uncharacterized protein	86.5964	0.841275	0.262128	3.20941	0.00133008	0.00941004	1.79163
FBgn0015229	glec	gliolectin	319.16	0.840444	0.13337	6.30161	2.95e-10	1.74e-08	1.7906
FBgn0032202	REPTOR-BP	REPTOR-binding partner	440.156	0.837274	0.212682	3.93674	8.26e-05	0.00100112	1.78667
FBgn0266377	Pde8	Phosphodiesterase 8	2086.76	0.83668	0.130628	6.40507	1.5e-10	9.26e-09	1.78594
FBgn0020386	Pdk1	Phosphoinositide-dependent kinase 1	2268.24	0.836255	0.222874	3.75214	0.000175334	0.00184023	1.78541
FBgn0037554	DNApol-iota	DNApol-iota	169.155	0.835319	0.18589	4.49363	7e-06	0.00012836	1.78425
FBgn0030053	CG12081	uncharacterized protein	495.664	0.833881	0.1773	4.70321	2.56e-06	5.47e-05	1.78247
FBgn0023534	CG17778	uncharacterized protein	381.96	0.830614	0.15406	5.3915	6.99e-08	2.37e-06	1.77844
FBgn0085370	Pde11	Phosphodiesterase 11	2141.08	0.829571	0.22025	3.7665	0.000165554	0.00174719	1.77716
FBgn0013469	klu	klumpfuss	121.727	0.82943	0.220183	3.767	0.000165221	0.00174719	1.77698
FBgn0015336	CG15865	uncharacterized protein	1604.68	0.828322	0.150235	5.51352	3.52e-08	1.3e-06	1.77562
FBgn0030499	CG11178	uncharacterized protein	743.446	0.827051	0.182138	4.54078	5.6e-06	0.000106631	1.77406
FBgn0038889	Fancm	Fanconi anemia group M helicase	903.902	0.823075	0.213326	3.85829	0.000114184	0.0013053	1.76917
FBgn0034091	mrj	mrj	813.855	0.816164	0.115468	7.06834	1.57e-12	1.4e-10	1.76072
FBgn0040398	CG14629	uncharacterized protein	2053.66	0.815287	0.16675	4.88929	1.01e-06	2.4e-05	1.75965
FBgn0030928	CG15044	uncharacterized protein	1344.85	0.814661	0.167224	4.87169	1.11e-06	2.6e-05	1.75888
FBgn0038088	CG10126	uncharacterized protein	390.62	0.813504	0.112462	7.23356	4.71e-13	4.63e-11	1.75747
FBgn0015037	Cyp4p1	Cytochrome P450-4p1	1295.63	0.806488	0.247602	3.2572	0.00112518	0.00827935	1.74895
FBgn0003062	Fib	Fibrillarin	473.383	0.805894	0.243384	3.31121	0.000928939	0.00714356	1.74823
FBgn0004387	Klp98A	Kinesin-like protein at 98A	653.62	0.805799	0.200756	4.01383	5.97e-05	0.000773173	1.74811
FBgn0033557	CG12325	uncharacterized protein	150.05	0.800931	0.174032	4.6022	4.18e-06	8.37e-05	1.74223
FBgn0004395	unk	unkempt	369.864	0.799368	0.203319	3.93159	8.44e-05	0.00101381	1.74034
FBgn0030148	CG3106	uncharacterized protein	3031.69	0.799173	0.230745	3.46345	0.000533296	0.00455184	1.7401
FBgn0003328	NA	NA	5872.57	0.798495	0.175016	4.56242	5.06e-06	9.84e-05	1.73929
FBgn0037750	Whamy	WHAMM and JMY related	3328.67	0.794892	0.130001	6.11452	9.68e-10	4.95e-08	1.73495
FBgn0001235	hth	homothorax	302.012	0.790723	0.224961	3.51494	0.00043986	0.00392993	1.72994
FBgn0034073	CG8414	uncharacterized protein	304.835	0.789042	0.163185	4.83528	1.33e-06	3.06e-05	1.72793
FBgn0039056	CenB1A	Centaurin beta 1A	634.175	0.787376	0.167473	4.70151	2.58e-06	5.5e-05	1.72593
FBgn0000395	cv-2	crossveinless 2	322.049	0.787329	0.223152	3.52822	0.000418368	0.00378393	1.72588
FBgn0259935	CG42458	uncharacterized protein	158.47	0.786511	0.192948	4.07628	4.58e-05	0.00061559	1.7249
FBgn0031649	hoe2	hoepel2	99.8784	0.785402	0.185021	4.24492	2.19e-05	0.000325818	1.72357
FBgn0259938	cwo	clockwork orange	1675.28	0.784644	0.187998	4.17368	3e-05	0.000431122	1.72267
FBgn0053978	CG33978	uncharacterized protein	317.809	0.78142	0.214284	3.64665	0.000265678	0.00257776	1.71882
FBgn0021767	org-1	optomotor-blind-related-gene-1	77.5478	0.781095	0.238886	3.26974	0.00107646	0.00802597	1.71844
FBgn0265081	asRNA:CR44192	antisense RNA:CR44192	341.197	0.780393	0.17553	4.44592	8.75e-06	0.000152312	1.7176
FBgn0035346	CG1146	uncharacterized protein	591.704	0.779871	0.139074	5.60759	2.05e-08	7.97e-07	1.71698
FBgn0021776	mira	miranda	467.092	0.779102	0.190856	4.08215	4.46e-05	0.000602793	1.71606
FBgn0266417	ringer	ringmaker	1704.11	0.774317	0.140004	5.53067	3.19e-08	1.2e-06	1.71038
FBgn0013684	ND5	mitochondrial NADH-ubiquinone oxidoreductase chain 5	5415.52	0.774313	0.186193	4.15865	3.2e-05	0.000450309	1.71038
FBgn0013771	Cyp6a9	Cytochrome P450-6a9	2538.06	0.774259	0.133347	5.80637	6.38e-09	2.75e-07	1.71031
FBgn0261938	mtRNApol	mitochondrial RNA polymerase	505.358	0.773948	0.135472	5.71296	1.11e-08	4.51e-07	1.70994
FBgn0034538	CG16799	uncharacterized protein	226.072	0.772841	0.236931	3.26188	0.00110677	0.00819437	1.70863
FBgn0085265	CG34236	uncharacterized protein	390.448	0.770614	0.220075	3.50159	0.00046249	0.00407119	1.706
FBgn0032752	CG10702	uncharacterized protein	243.26	0.770203	0.171296	4.49632	6.91e-06	0.000127235	1.70551
FBgn0051869	CG31869	uncharacterized protein	181.099	0.767293	0.225503	3.40259	0.000667512	0.00548186	1.70207
FBgn0030006	CG17982	uncharacterized protein	224.765	0.767048	0.156946	4.88734	1.02e-06	2.42e-05	1.70178
FBgn0086686	l(3)L1231	lethal (3) L1231	1094.83	0.765412	0.207789	3.68361	0.000229957	0.00228546	1.69986
FBgn0034602	Lapsyn	Leucine-rich repeat activity-regulated protein at synapses	783.434	0.7652	0.121664	6.28945	3.19e-10	1.84e-08	1.69961
FBgn0040153	l(1)G0469	lethal (1) G0469	820.938	0.764372	0.228768	3.34126	0.000834004	0.00657226	1.69863
FBgn0030816	CG16700	uncharacterized protein	188.503	0.764328	0.207474	3.68398	0.000229621	0.00228449	1.69858
FBgn0035877	CG7083	uncharacterized protein	723.881	0.763414	0.167909	4.54659	5.45e-06	0.000104357	1.6975
FBgn0033174	CG11125	uncharacterized protein	161.634	0.762556	0.204047	3.73715	0.000186116	0.00193426	1.69649
FBgn0028717	Lnk	Lnk	666.302	0.762428	0.151085	5.04636	4.5e-07	1.18e-05	1.69634
FBgn0029608	CG3091	uncharacterized protein	1911.79	0.76222	0.134926	5.64916	1.61e-08	6.36e-07	1.6961
FBgn0029885	CG3224	uncharacterized protein	377.096	0.760963	0.182914	4.16021	3.18e-05	0.000448557	1.69462
FBgn0033913	CG8468	uncharacterized protein	419.905	0.760497	0.233021	3.26364	0.00109991	0.00816976	1.69407
FBgn0028978	trbl	tribbles	798.356	0.760339	0.148327	5.12611	2.96e-07	8.24e-06	1.69389
FBgn0039209	REPTOR	Repressed by TOR	1258.92	0.7573	0.229833	3.295	0.000984219	0.00746054	1.69032
FBgn0020300	geko	geko	75.8708	0.755463	0.216167	3.49482	0.000474388	0.00416644	1.68817
FBgn0003261	Rm62	Rm62	9894.89	0.75423	0.0789335	9.55525	1.23e-21	4.21e-19	1.68673
FBgn0026404	Dronc	Death regulator Nedd2-like caspase	252.801	0.753267	0.156953	4.79932	1.59e-06	3.58e-05	1.68561
FBgn0011202	dia	diaphanous	2300.41	0.752203	0.156334	4.81151	1.5e-06	3.38e-05	1.68436
FBgn0033153	Gadd45	Growth arrest and DNA damage-inducible 45	496.544	0.749608	0.14661	5.11294	3.17e-07	8.78e-06	1.68134
FBgn0020762	Atet	ABC transporter expressed in trachea	363.594	0.747029	0.215491	3.46664	0.000527007	0.00450218	1.67833
FBgn0086708	stv	starvin	2242.85	0.743498	0.163049	4.55996	5.12e-06	9.91e-05	1.67423
FBgn0016930	Dyrk2	Dual-specificity tyrosine phosphorylation-regulated kinase 2	748.331	0.743244	0.195947	3.79309	0.000148782	0.0016148	1.67394
FBgn0052369	CG32369	uncharacterized protein	616.563	0.742916	0.220575	3.36809	0.000756914	0.00610067	1.67356
FBgn0052843	Dh31-R	Diuretic hormone 31 Receptor	1223.22	0.742833	0.156153	4.75708	1.96e-06	4.33e-05	1.67346
FBgn0051323	CG31323	uncharacterized protein	344.041	0.74157	0.152275	4.86994	1.12e-06	2.62e-05	1.67199
FBgn0052638	CG32638	uncharacterized protein	729.432	0.739317	0.12191	6.06447	1.32e-09	6.42e-08	1.66939
FBgn0035781	CG8560	uncharacterized protein	8115.53	0.733813	0.201861	3.63523	0.000277731	0.00267131	1.66303
FBgn0034002	CG8079	uncharacterized protein	265.207	0.732363	0.144794	5.05798	4.24e-07	1.12e-05	1.66136
FBgn0016794	dos	daughter of sevenless	342.407	0.72873	0.177295	4.11028	3.95e-05	0.000540966	1.65718
FBgn0027594	drpr	draper	2889.66	0.726087	0.145265	4.99836	5.78e-07	1.48e-05	1.65415
FBgn0050035	Tret1-1	Trehalose transporter 1-1	1690.95	0.726029	0.113136	6.41732	1.39e-10	8.6e-09	1.65408
FBgn0037899	RpL24-like	Ribosomal protein L24-like	1722.73	0.723633	0.174406	4.14914	3.34e-05	0.000467372	1.65133
FBgn0014135	bnl	branchless	369.015	0.722704	0.219261	3.29609	0.000980391	0.00744334	1.65027
FBgn0037751	topi	matotopetli	129.034	0.721078	0.19265	3.74295	0.000181874	0.00189845	1.64841
FBgn0013681	ND3	mitochondrial NADH-ubiquinone oxidoreductase chain 3	749.992	0.719629	0.14206	5.06567	4.07e-07	1.09e-05	1.64676
FBgn0031190	CG12576	uncharacterized protein	3213.34	0.718907	0.128753	5.58361	2.36e-08	9e-07	1.64593
FBgn0032435	Oatp33Eb	Organic anion transporting polypeptide 33Eb	3051.46	0.718494	0.101222	7.09818	1.26e-12	1.14e-10	1.64546
FBgn0259101	CG42249	uncharacterized protein	5502.11	0.716931	0.17194	4.16967	3.05e-05	0.000434851	1.64368
FBgn0039298	to	takeout	2750.07	0.715366	0.162248	4.40909	1.04e-05	0.000175169	1.6419
FBgn0034552	CG17999	uncharacterized protein	1330.04	0.712707	0.178993	3.98175	6.84e-05	0.000864262	1.63888
FBgn0036899	tey	teyrha-meyrha	216.611	0.712118	0.149831	4.75282	2.01e-06	4.39e-05	1.63821
FBgn0040336	Seipin	seipin	1324.17	0.711239	0.202448	3.51319	0.000442756	0.00394842	1.63721
FBgn0029835	CG5921	uncharacterized protein	1535.94	0.710994	0.107568	6.60974	3.85e-11	2.63e-09	1.63693
FBgn0263120	Acsl	Acyl-CoA synthetase long-chain	10097.7	0.71086	0.159765	4.44941	8.61e-06	0.000150624	1.63678
FBgn0003118	pnt	pointed	667.105	0.710682	0.188682	3.76657	0.000165507	0.00174719	1.63658
FBgn0002567	Rab32	Rab32	980.077	0.710208	0.0888158	7.99641	1.28e-15	1.8e-13	1.63604
FBgn0023542	Nmd3	Nonsense-mediated mRNA 3	626.032	0.709385	0.150828	4.70327	2.56e-06	5.47e-05	1.63511
FBgn0259734	Nost	Nostrin	693.918	0.708966	0.187783	3.77546	0.000159715	0.0017063	1.63463
FBgn0039075	CG4393	uncharacterized protein	526.946	0.708847	0.221272	3.20351	0.00135762	0.00957655	1.6345
FBgn0036018	CG3335	uncharacterized protein	198.405	0.708288	0.190683	3.71449	0.000203616	0.00208439	1.63386
FBgn0031736	CG11030	uncharacterized protein	171.02	0.70542	0.179216	3.93615	8.28e-05	0.0010023	1.63062
FBgn0039492	CG6051	uncharacterized protein	2481.09	0.703079	0.153767	4.57238	4.82e-06	9.5e-05	1.62798
FBgn0034408	sano	serrano	88.1579	0.702573	0.218685	3.21271	0.00131488	0.00932937	1.6274
FBgn0029830	Grip	Glutamate receptor binding protein	128.039	0.701937	0.18977	3.69888	0.000216552	0.00218174	1.62669
FBgn0030300	Sk1	Sphingosine kinase 1	1082.13	0.701881	0.140868	4.98254	6.28e-07	1.58e-05	1.62662
FBgn0035981	CG4452	uncharacterized protein	617.402	0.699734	0.13032	5.36934	7.9e-08	2.64e-06	1.6242
FBgn0037391	CG2017	uncharacterized protein	572.617	0.69899	0.160307	4.36033	1.3e-05	0.000212025	1.62337
FBgn0038475	Keap1	Keap1	336.146	0.69632	0.188744	3.68924	0.000224928	0.00225424	1.62037
FBgn0039831	CG12054	uncharacterized protein	1228.23	0.696316	0.158032	4.40616	1.05e-05	0.000176866	1.62036
FBgn0027561	CG18659	uncharacterized protein	894.373	0.696277	0.117314	5.93514	2.94e-09	1.35e-07	1.62032
FBgn0030960	Atg101	Autophagy-related 101	500.079	0.695035	0.133613	5.20185	1.97e-07	5.82e-06	1.61892
FBgn0039777	Jon99Fii	Jonah 99Fii	13206.9	0.694846	0.162998	4.26292	2.02e-05	0.000306383	1.61871
FBgn0086613	Ino80	INO80 complex subunit	216.625	0.69464	0.158354	4.38662	1.15e-05	0.000191231	1.61848
FBgn0263081	CG43349	uncharacterized protein	10218.4	0.693031	0.133353	5.19696	2.03e-07	5.93e-06	1.61668
FBgn0013678	CYTB	mitochondrial Cytochrome b	38428.7	0.692855	0.119528	5.79657	6.77e-09	2.87e-07	1.61648
FBgn0004369	Ptp99A	Protein tyrosine phosphatase 99A	509.339	0.692374	0.199135	3.4769	0.000507245	0.00437247	1.61594
FBgn0014184	Oda	Ornithine decarboxylase antizyme	21643	0.68951	0.0760179	9.07036	1.19e-19	2.98e-17	1.61274
FBgn0045842	yuri	yuri gagarin	345.706	0.688365	0.114116	6.03217	1.62e-09	7.73e-08	1.61146
FBgn0035309	CG15879	uncharacterized protein	265.046	0.687566	0.174467	3.94094	8.12e-05	0.000990017	1.61056
FBgn0262952	ND4	mitochondrial NADH-ubiquinone oxidoreductase chain 4	6358.91	0.68506	0.119944	5.7115	1.12e-08	4.53e-07	1.60777
FBgn0261802	CG42748	uncharacterized protein	3131.47	0.684979	0.181816	3.76742	0.000164942	0.00174652	1.60768
FBgn0032850	Kua	Kua	579.304	0.68395	0.13637	5.0154	5.29e-07	1.38e-05	1.60653
FBgn0042102	CG18745	uncharacterized protein	1906.3	0.683396	0.145968	4.68183	2.84e-06	5.96e-05	1.60592
FBgn0264494	CG17646	uncharacterized protein	243.064	0.683208	0.178898	3.81898	0.000134004	0.00148453	1.60571
FBgn0034709	Swim	Secreted Wg-interacting molecule	908.037	0.682841	0.189114	3.61073	0.000305335	0.00291043	1.6053
FBgn0050015	CG30015	uncharacterized protein	2469	0.682759	0.157695	4.32961	1.49e-05	0.000237731	1.60521
FBgn0038745	CG4538	uncharacterized protein	2874.54	0.682453	0.156079	4.37249	1.23e-05	0.000202283	1.60487
FBgn0003278	RpI135	RNA polymerase I 135kD subunit	198.837	0.68224	0.192857	3.53755	0.000403862	0.00368062	1.60463
FBgn0260748	CG5004	uncharacterized protein	1360.24	0.679463	0.11463	5.92746	3.08e-09	1.41e-07	1.60154
FBgn0028480	CG17841	uncharacterized protein	4476.62	0.678708	0.0920303	7.37483	1.65e-13	1.73e-11	1.60071
FBgn0020272	mst	misato	129.572	0.678084	0.196061	3.45853	0.00054314	0.00461113	1.60001
FBgn0036257	RhoGAP68F	Rho GTPase activating protein at 68F	1713.48	0.677345	0.15243	4.44363	8.85e-06	0.000153045	1.59919
FBgn0004381	Klp68D	Kinesin-like protein at 68D	233.59	0.675801	0.153495	4.40276	1.07e-05	0.000179091	1.59748
FBgn0261854	aPKC	atypical protein kinase C	2007.68	0.674912	0.16683	4.0455	5.22e-05	0.000686869	1.5965
FBgn0041094	scyl	scylla	2832.09	0.674739	0.131306	5.13869	2.77e-07	7.73e-06	1.59631
FBgn0032694	MESR3	Misexpression suppressor of ras 3	1820.59	0.672413	0.127152	5.28825	1.23e-07	3.89e-06	1.59374
FBgn0035265	PIG-Wb	Phosphatidylinositol glycan anchor biosynthesis class W b	2628.49	0.671491	0.140977	4.76314	1.91e-06	4.22e-05	1.59272
FBgn0038082	Ugt37A2	UDP-glycosyltransferase family 37 member A2	2881.36	0.67126	0.148041	4.53429	5.78e-06	0.000109095	1.59246
FBgn0027363	Stam	Signal transducing adaptor molecule	2177.17	0.667957	0.121488	5.49814	3.84e-08	1.4e-06	1.58882
FBgn0032085	CG9555	uncharacterized protein	823.199	0.666147	0.137958	4.82863	1.37e-06	3.14e-05	1.58683
FBgn0040060	yip7	yippee interacting protein 7	91606.3	0.665073	0.163278	4.07324	4.64e-05	0.000618457	1.58565
FBgn0052758	CG32758	uncharacterized protein	357.184	0.66459	0.159376	4.16996	3.05e-05	0.000434851	1.58512
FBgn0034706	CG11275	uncharacterized protein	257.099	0.664401	0.194517	3.41564	0.000636327	0.00525091	1.58491
FBgn0052344	CG32344	uncharacterized protein	343.574	0.661129	0.159742	4.13874	3.49e-05	0.000486202	1.58132
FBgn0041096	rols	rolling pebbles	364.308	0.659994	0.10567	6.24579	4.22e-10	2.28e-08	1.58008
FBgn0036569	IleRS-m	Isoleucyl-tRNA synthetase, mitochondrial	130.151	0.659449	0.192444	3.42671	0.00061095	0.00506966	1.57948
FBgn0032088	CG13102	uncharacterized protein	1452.13	0.658968	0.105458	6.24861	4.14e-10	2.25e-08	1.57895
FBgn0005626	ple	pale	1096.07	0.654241	0.16934	3.86347	0.00011179	0.0012833	1.57379
FBgn0085244	CG34215	uncharacterized protein	196.328	0.652068	0.190132	3.42955	0.000604591	0.00503878	1.57142
FBgn0036321	CG14120	uncharacterized protein	4870.58	0.650804	0.193501	3.36331	0.000770145	0.00617603	1.57004
FBgn0066101	LpR1	Lipophorin receptor 1	1912.64	0.650698	0.198516	3.27781	0.00104616	0.00781833	1.56993
FBgn0035113	pyx	pyrexia	228.563	0.650316	0.158365	4.10643	4.02e-05	0.000546695	1.56951
FBgn0262614	pyd	polychaetoid	1679.82	0.644676	0.184944	3.48579	0.000490689	0.00426828	1.56339
FBgn0034717	CG5819	uncharacterized protein	3902.91	0.644537	0.125279	5.14483	2.68e-07	7.54e-06	1.56324
FBgn0032779	Alp12	Alkaline phosphatase 12	2070.92	0.643947	0.126733	5.08114	3.75e-07	1.01e-05	1.5626
FBgn0010651	MFS14	Major Facilitator Superfamily Transporter 14	2161.02	0.643711	0.124322	5.17775	2.25e-07	6.44e-06	1.56234
FBgn0261461	RhoGAP18B	Rho GTPase activating protein at 18B	1919.02	0.642143	0.102005	6.29523	3.07e-10	1.8e-08	1.56065
FBgn0053100	eIF4EHP	eukaryotic translation initiation factor 4E homologous protein	540.202	0.642063	0.140051	4.58448	4.55e-06	9.04e-05	1.56056
FBgn0261545	CG42663	uncharacterized protein	638.945	0.641783	0.143817	4.46251	8.1e-06	0.000143541	1.56026
FBgn0022160	Gpo1	Glycerophosphate oxidase 1	1069.33	0.641094	0.140925	4.54917	5.39e-06	0.000103636	1.55951
FBgn0265512	mlt	mulet	2019.92	0.639789	0.159748	4.00498	6.2e-05	0.000795589	1.5581
FBgn0283741	prage	prage	356.518	0.639253	0.186564	3.42645	0.00061153	0.00507008	1.55752
FBgn0027525	LTV1	LTV1 ribosome biogenesis factor	1344.87	0.636628	0.139032	4.579	4.67e-06	9.22e-05	1.55469
FBgn0250755	CG42233	uncharacterized protein	125.006	0.635516	0.170617	3.7248	0.000195466	0.00201827	1.55349
FBgn0028473	Non1	Novel nucleolar protein 1	8483.89	0.634555	0.162681	3.90061	9.6e-05	0.00112861	1.55246
FBgn0032666	CG5758	uncharacterized protein	320.799	0.634096	0.184742	3.43234	0.000598405	0.00499595	1.55196
FBgn0038755	Hs6st	Heparan sulfate 6-O-sulfotransferase	108.971	0.634076	0.192595	3.29227	0.000993812	0.00750987	1.55194
FBgn0040319	Gclc	Glutamate-cysteine ligase catalytic subunit	5165.21	0.633634	0.158484	3.99808	6.39e-05	0.00081757	1.55147
FBgn0038679	CG6040	uncharacterized protein	191.402	0.631247	0.196025	3.22023	0.00128088	0.00914324	1.5489
FBgn0030941	wgn	wengen	539.012	0.630169	0.164112	3.83988	0.000123093	0.00138313	1.54775
FBgn0015372	RabX1	RabX1	436.282	0.629814	0.1622	3.88294	0.000103203	0.00120059	1.54737
FBgn0031457	CG3077	uncharacterized protein	199.846	0.628412	0.18653	3.36897	0.00075451	0.00609157	1.54586
FBgn0264357	SNF4Agamma	SNF4/AMP-activated protein kinase gamma subunit	5396.91	0.627239	0.123946	5.06057	4.18e-07	1.12e-05	1.54461
FBgn0032433	Oatp33Ea	Organic anion transporting polypeptide 33Ea	4591.74	0.627082	0.0848942	7.38663	1.51e-13	1.6e-11	1.54444
FBgn0010452	trn	tartan	156.495	0.624983	0.184236	3.3923	0.00069308	0.00566747	1.54219
FBgn0004595	pros	prospero	161.549	0.624455	0.17296	3.6104	0.000305725	0.00291124	1.54163
FBgn0032774	CG17549	uncharacterized protein	1208.05	0.623549	0.170792	3.65093	0.000261292	0.00254393	1.54066
FBgn0035541	CG15019	uncharacterized protein	540.894	0.621822	0.149849	4.14965	3.33e-05	0.000467005	1.53882
FBgn0035542	DOR	Diabetes and obesity regulated	2696.11	0.616671	0.131664	4.68366	2.82e-06	5.92e-05	1.53333
FBgn0027375	RecQ5	RecQ5 helicase	314.617	0.614129	0.166184	3.69546	0.000219486	0.00220897	1.53063
FBgn0039594	snu	snustorr	1612.13	0.609268	0.153856	3.95999	7.5e-05	0.000928509	1.52548
FBgn0030432	CG4404	uncharacterized protein	618.148	0.608028	0.178225	3.41158	0.000645874	0.00532247	1.52417
FBgn0040491	Buffy	buffy	398.79	0.607413	0.149031	4.07575	4.59e-05	0.000615592	1.52353
FBgn0029870	Marf	Mitochondrial assembly regulatory factor	4151.48	0.605777	0.12726	4.76016	1.93e-06	4.28e-05	1.5218
FBgn0030504	CG2691	uncharacterized protein	590.363	0.60551	0.142581	4.24677	2.17e-05	0.000324162	1.52152
FBgn0033266	Socs44A	Suppressor of Cytokine Signaling at 44A	769.883	0.604097	0.112467	5.37131	7.82e-08	2.62e-06	1.52003
FBgn0031069	Pmp70	Peroxisomal Membrane Protein 70 kDa	4995.06	0.604049	0.131792	4.58334	4.58e-06	9.07e-05	1.51998
FBgn0039297	CG11852	uncharacterized protein	426.721	0.603513	0.169355	3.56359	0.00036582	0.00337989	1.51941
FBgn0036476	sstn	stepping stone	146.475	0.602623	0.188044	3.20469	0.00135206	0.00954435	1.51848
FBgn0037781	Fancl	fancl	1191.69	0.602248	0.171649	3.5086	0.000450472	0.00397411	1.51808
FBgn0029762	NAAT1	Nutrient Amino Acid Transporter 1	1524.18	0.602122	0.133321	4.51632	6.29e-06	0.000117839	1.51795
FBgn0284252	Letm1	Leucine zipper and EF-hand containing transmembrane protein 1	4279.97	0.600902	0.128075	4.69182	2.71e-06	5.73e-05	1.51666
FBgn0020307	dve	defective proventriculus	1930.2	0.59973	0.11979	5.00653	5.54e-07	1.43e-05	1.51543
FBgn0043364	cbt	cabut	825.989	0.598345	0.0816775	7.3257	2.38e-13	2.41e-11	1.51398
FBgn0085484	Pdxk	Pyridoxal kinase	6203.82	0.598335	0.104642	5.71793	1.08e-08	4.4e-07	1.51397
FBgn0003716	tkv	thickveins	2417.91	0.598108	0.161259	3.709	0.000208078	0.00211421	1.51373
FBgn0039084	CG10175	uncharacterized protein	169.654	0.597936	0.172075	3.47487	0.000511109	0.00439662	1.51355
FBgn0034290	CG5773	uncharacterized protein	303.795	0.597882	0.185386	3.22506	0.00125944	0.00907161	1.51349
FBgn0038747	RhoGAP92B	Rho GTPase activating protein at 92B	1200.03	0.597587	0.136807	4.36811	1.25e-05	0.000205378	1.51318
FBgn0031359	Rim2	Replication in mitochondria 2	2011.82	0.595228	0.124495	4.78115	1.74e-06	3.89e-05	1.51071
FBgn0052594	be	ben	603.961	0.592153	0.15246	3.88398	0.000102759	0.00119981	1.50749
FBgn0028421	Kap3	Kinesin associated protein 3	382.343	0.592109	0.155054	3.81873	0.000134138	0.00148453	1.50745
FBgn0051643	CG31643	uncharacterized protein	248.05	0.591821	0.129492	4.57032	4.87e-06	9.53e-05	1.50715
FBgn0003321	sbr	small bristles	1178.16	0.591343	0.0942465	6.27443	3.51e-10	1.99e-08	1.50665
FBgn0034356	Pepck2	Phosphoenolpyruvate carboxykinase 2	603.172	0.589605	0.158331	3.72386	0.000196196	0.00202362	1.50483
FBgn0012034	AcCoAS	Acetyl Coenzyme A synthase	7475.79	0.589232	0.101496	5.80547	6.42e-09	2.75e-07	1.50445
FBgn0040299	Myo28B1	Myosin 28B1	3932.48	0.588306	0.148697	3.95641	7.61e-05	0.000938883	1.50348
FBgn0029525	CG18273	uncharacterized protein	283.815	0.585966	0.162813	3.59902	0.000319419	0.00302057	1.50104
FBgn0034817	Art7	Arginine methyltransferase 7	197.863	0.585545	0.152083	3.85017	0.000118035	0.0013389	1.50061
FBgn0039818	CG11318	uncharacterized protein	953.279	0.585409	0.138969	4.21252	2.53e-05	0.00037161	1.50046
FBgn0037623	CG9801	uncharacterized protein	193.049	0.583763	0.163464	3.57119	0.000355361	0.00330804	1.49875
FBgn0040850	CG15210	uncharacterized protein	1195.48	0.581272	0.135188	4.29972	1.71e-05	0.000267198	1.49617
FBgn0015010	Ag5r	Antigen 5-related	7315.88	0.5796	0.159247	3.63963	0.000273026	0.00263401	1.49443
FBgn0260462	CG12163	uncharacterized protein	6897.09	0.578632	0.174878	3.30877	0.000937056	0.00719452	1.49343
FBgn0013679	ND1	mitochondrial NADH-ubiquinone oxidoreductase chain 1	6230.33	0.577591	0.121483	4.75448	1.99e-06	4.37e-05	1.49235
FBgn0051720	mthl15	methuselah-like 15	754.242	0.575177	0.153243	3.75336	0.000174477	0.00183325	1.48986
FBgn0000575	emc	extra macrochaetae	1309.5	0.573234	0.174155	3.29151	0.000996509	0.0075179	1.48786
FBgn0032336	AstC	Allatostatin C	1031.25	0.571608	0.100505	5.68736	1.29e-08	5.16e-07	1.48618
FBgn0001301	kel	kelch	408.158	0.570412	0.173274	3.29196	0.000994909	0.00751176	1.48495
FBgn0033448	hebe	hebe	7504.79	0.57039	0.116377	4.90122	9.52e-07	2.3e-05	1.48492
FBgn0039321	CG10550	uncharacterized protein	817.809	0.569259	0.163551	3.48061	0.000500271	0.00432015	1.48376
FBgn0051324	CG31324	uncharacterized protein	281.027	0.568522	0.15846	3.58779	0.000333487	0.0031374	1.483
FBgn0010263	Rbp9	RNA-binding protein 9	354.381	0.568204	0.155822	3.64649	0.000265846	0.00257776	1.48268
FBgn0037092	M6	M6	486.905	0.565982	0.143718	3.93813	8.21e-05	0.000996573	1.4804
FBgn0034249	RhoGAP54D	Rho GTPase activating protein at 54D	413.595	0.565531	0.150646	3.75403	0.000174017	0.00183043	1.47993
FBgn0013763	Idgf6	Imaginal disc growth factor 6	2607.26	0.564102	0.120002	4.70077	2.59e-06	5.5e-05	1.47847
FBgn0001987	Gli	Gliotactin	2085.43	0.56309	0.146655	3.83955	0.000123258	0.00138336	1.47743
FBgn0033739	Dyb	Dystrobrevin	816.318	0.562564	0.14525	3.87307	0.000107471	0.00123968	1.47689
FBgn0015011	AhcyL2	Adenosylhomocysteinase like 2	1155.38	0.562076	0.167146	3.36279	0.000771592	0.00617726	1.47639
FBgn0037336	CG2519	uncharacterized protein	705.127	0.561018	0.152055	3.68958	0.000224624	0.00225356	1.47531
FBgn0000719	fog	folded gastrulation	260.926	0.560661	0.162003	3.46081	0.000538557	0.00458854	1.47494
FBgn0036643	Syx8	Syntaxin 8	321.906	0.55981	0.156284	3.58201	0.000340961	0.00319266	1.47408
FBgn0039223	CG5805	uncharacterized protein	874.625	0.558504	0.0852183	6.5538	5.61e-11	3.72e-09	1.47274
FBgn0051431	CG31431	uncharacterized protein	1208.32	0.557925	0.155894	3.57887	0.000345079	0.00322491	1.47215
FBgn0035661	CG10477	uncharacterized protein	8701.06	0.556594	0.125799	4.42447	9.67e-06	0.000165184	1.47079
FBgn0063493	GstE7	Glutathione S transferase E7	1549.28	0.554691	0.108519	5.11147	3.2e-07	8.82e-06	1.46885
FBgn0031474	CG2991	uncharacterized protein	1215.92	0.55429	0.143881	3.85243	0.00011695	0.00132817	1.46845
FBgn0035715	CG10103	uncharacterized protein	1796.06	0.553366	0.0816722	6.77545	1.24e-11	9.4e-10	1.46751
FBgn0030890	CG7536	uncharacterized protein	909.577	0.553275	0.108616	5.09388	3.51e-07	9.46e-06	1.46741
FBgn0036684	CG3764	uncharacterized protein	990.081	0.553151	0.144893	3.81766	0.000134723	0.00148928	1.46729
FBgn0031250	Ent1	Equilibrative nucleoside transporter 1	154.909	0.55171	0.170602	3.2339	0.00122113	0.00883658	1.46582
FBgn0050502	fa2h	fatty acid 2-hydroylase	987.201	0.551664	0.124524	4.43017	9.42e-06	0.000162328	1.46577
FBgn0036059	nudE	nudE	961.495	0.551241	0.132185	4.17021	3.04e-05	0.000434851	1.46535
FBgn0030347	CG15739	uncharacterized protein	2272.95	0.550498	0.108929	5.05373	4.33e-07	1.14e-05	1.46459
FBgn0015794	Rab18	Rab18	901.626	0.549655	0.132575	4.146	3.38e-05	0.000471739	1.46374
FBgn0086779	step	steppke	619.256	0.548567	0.170001	3.22685	0.00125162	0.00902886	1.46263
FBgn0036821	CG3961	uncharacterized protein	1443.96	0.54811	0.149036	3.6777	0.000235343	0.00233412	1.46217
FBgn0261549	rdgA	retinal degeneration A	282.708	0.546618	0.162467	3.36448	0.000766875	0.00616015	1.46066
FBgn0016694	Pdp1	PAR-domain protein 1	4521.55	0.545059	0.137869	3.95347	7.7e-05	0.000948051	1.45908
FBgn0000024	Ace	Acetylcholine esterase	1513.78	0.543914	0.151626	3.5872	0.000334249	0.00313904	1.45792
FBgn0042179	Ugt305A1	UDP-glycosyltransferase family 305 member A1	1207.35	0.542303	0.108737	4.98728	6.12e-07	1.55e-05	1.4563
FBgn0053111	CG33111	uncharacterized protein	486.68	0.541669	0.121876	4.44444	8.81e-06	0.000152751	1.45566
FBgn0264785	Hph	HIF prolyl hydroxylase	3865.25	0.540621	0.0997772	5.41829	6.02e-08	2.08e-06	1.4546
FBgn0000244	by	blistery	1879.88	0.540151	0.109858	4.91683	8.8e-07	2.14e-05	1.45412
FBgn0034093	CG15706	uncharacterized protein	758.815	0.539678	0.128853	4.18833	2.81e-05	0.000407285	1.45365
FBgn0264776	CG44014	uncharacterized protein	2975.97	0.539165	0.0990483	5.44345	5.23e-08	1.84e-06	1.45313
FBgn0024291	Sirt1	Sirtuin 1	810.848	0.538859	0.13022	4.13807	3.5e-05	0.000486909	1.45282
FBgn0001291	Jra	Jun-related antigen	1037.92	0.538109	0.0998239	5.39058	7.02e-08	2.38e-06	1.45207
FBgn0037448	CG15186	uncharacterized protein	444.722	0.53704	0.164348	3.26769	0.00108428	0.00807794	1.45099
FBgn0033212	LRR	Leucine-rich repeat	3504.61	0.535759	0.167887	3.19119	0.00141688	0.00994318	1.4497
FBgn0019890	Smg5	Smg5	1775.24	0.532361	0.143853	3.70073	0.000214983	0.00217227	1.44629
FBgn0005642	wdn	wings down	451.906	0.531794	0.127193	4.18099	2.9e-05	0.000419385	1.44573
FBgn0025879	Timp	Tissue inhibitor of metalloproteases	379.978	0.531681	0.129368	4.10985	3.96e-05	0.000540966	1.44561
FBgn0013672	ATP6	mitochondrial ATPase subunit 6	18046.5	0.531395	0.0990329	5.36584	8.06e-08	2.68e-06	1.44533
FBgn0039561	mfrn	mitoferrin	955.862	0.530809	0.108925	4.87316	1.1e-06	2.59e-05	1.44474
FBgn0027621	Pfrx	6-phosphofructo-2-kinase	1881.86	0.530301	0.119935	4.42157	9.8e-06	0.000166818	1.44423
FBgn0085443	spri	sprint	344.809	0.529767	0.129309	4.09691	4.19e-05	0.000568054	1.4437
FBgn0030747	CG4301	uncharacterized protein	5032.15	0.529207	0.102195	5.17841	2.24e-07	6.44e-06	1.44314
FBgn0039507	mrt	martik	1197.12	0.528262	0.0932598	5.66441	1.48e-08	5.87e-07	1.44219
FBgn0033292	Cyp4ad1	Cyp4ad1	922.633	0.526417	0.157348	3.34555	0.000821189	0.00649269	1.44035
FBgn0011274	Dif	Dorsal-related immunity factor	1240.4	0.524393	0.142181	3.6882	0.000225843	0.00225866	1.43833
FBgn0002780	mod	modulo	1654.85	0.522186	0.141647	3.68653	0.000227335	0.00226647	1.43613
FBgn0264962	Pcf11	Protein 1 of cleavage and polyadenylation factor 1	2041.63	0.519694	0.0855123	6.07742	1.22e-09	5.98e-08	1.43365
FBgn0261477	slim	scruin like at the midline	605.581	0.518505	0.108467	4.78031	1.75e-06	3.9e-05	1.43247
FBgn0036805	Chmp1	Charged multivesicular body protein 1	1367.98	0.518326	0.0973466	5.32454	1.01e-07	3.3e-06	1.43229
FBgn0036152	CG6175	uncharacterized protein	474.998	0.517718	0.131615	3.93359	8.37e-05	0.00101097	1.43169
FBgn0039595	AstA-R2	Allatostatin A receptor 2	387.737	0.516605	0.136502	3.7846	0.000153958	0.00166341	1.43059
FBgn0035251	Vta1	Vesicle trafficking 1	1098.79	0.516422	0.110408	4.67739	2.91e-06	6.07e-05	1.4304
FBgn0013675	COX2	mitochondrial Cytochrome c oxidase subunit II	22966.1	0.515248	0.10606	4.85807	1.19e-06	2.77e-05	1.42924
FBgn0031077	THADA	THADA	149.57	0.514916	0.1555	3.31135	0.00092846	0.00714356	1.42891
FBgn0028380	fal	falten	185.57	0.512251	0.154134	3.32341	0.000889238	0.00693315	1.42627
FBgn0051781	lncRNA:CR31781	long non-coding RNA:CR31781	543.02	0.511877	0.120259	4.25644	2.08e-05	0.000312413	1.4259
FBgn0040309	Jafrac1	thioredoxin peroxidase 1	7909.74	0.511689	0.126668	4.0396	5.35e-05	0.000700801	1.42572
FBgn0020278	loco	locomotion defects	921.255	0.511646	0.0931979	5.48988	4.02e-08	1.46e-06	1.42568
FBgn0040305	MTF-1	Metal response element-binding Transcription Factor-1	1785.57	0.511522	0.110858	4.61421	3.95e-06	7.98e-05	1.42555
FBgn0032010	CG8086	uncharacterized protein	715.726	0.510306	0.0964106	5.29305	1.2e-07	3.82e-06	1.42435
FBgn0015279	Pi3K92E	Pi3K92E	853.001	0.508918	0.153903	3.30673	0.000943908	0.00722956	1.42298
FBgn0019938	RpI1	RNA polymerase I subunit	449.677	0.50849	0.136504	3.7251	0.000195235	0.00201806	1.42256
FBgn0033234	MFS12	Major Facilitator Superfamily Transporter 12	1445.02	0.507559	0.13843	3.66655	0.000245845	0.0024093	1.42164
FBgn0037796	CG12814	uncharacterized protein	444.974	0.506459	0.157202	3.22172	0.00127425	0.00912654	1.42056
FBgn0022709	Adk1	Adenylate kinase 1	427.31	0.505541	0.135038	3.7437	0.000181327	0.00189481	1.41966
FBgn0027598	cindr	CIN85 and CD2AP related	2782.56	0.500836	0.12814	3.9085	9.29e-05	0.00109914	1.41503
FBgn0041604	dlp	dally-like	508.281	0.498197	0.139687	3.56652	0.000361751	0.00335771	1.41245
FBgn0051038	CG31038	uncharacterized protein	542.664	0.497453	0.115939	4.29063	1.78e-05	0.0002758	1.41172
FBgn0001565	Hlc	Helicase	1133	0.497192	0.142732	3.4834	0.000495091	0.00429577	1.41146
FBgn0051446	CG31446	uncharacterized protein	897.206	0.495107	0.12346	4.01027	6.06e-05	0.000782792	1.40942
FBgn0085354	CG34325	uncharacterized protein	469.475	0.494219	0.121361	4.0723	4.66e-05	0.000619388	1.40856
FBgn0031514	OtopLb	Otopetrin-like b	3200.51	0.491681	0.0903363	5.44279	5.25e-08	1.84e-06	1.40608
FBgn0013686	lrRNA	mitochondrial large ribosomal RNA	391276	0.490634	0.109338	4.48732	7.21e-06	0.000131463	1.40506
FBgn0037648	CG11975	uncharacterized protein	670.212	0.490408	0.122746	3.9953	6.46e-05	0.000826107	1.40484
FBgn0034644	CG10082	uncharacterized protein	1188.69	0.489676	0.123953	3.95049	7.8e-05	0.000956231	1.40413
FBgn0001234	lncRNA:Hsromega	Heat shock RNA omega	1705.51	0.487539	0.0981707	4.96623	6.83e-07	1.71e-05	1.40205
FBgn0024248	chico	chico	509.122	0.486518	0.140802	3.45533	0.000549625	0.00465791	1.40106
FBgn0051352	Unc-115a	Uncoordinated 115a	1832.14	0.4863	0.0991521	4.90459	9.36e-07	2.26e-05	1.40085
FBgn0040007	RpL38	Ribosomal protein L38	5856.82	0.485622	0.123704	3.92567	8.65e-05	0.00103367	1.40019
FBgn0033988	pcs	parcas	536.176	0.485043	0.129504	3.7454	0.000180104	0.00188616	1.39963
FBgn0005278	Sam-S	S-adenosylmethionine Synthetase	1573.24	0.483884	0.100194	4.82949	1.37e-06	3.14e-05	1.3985
FBgn0030847	CG12991	uncharacterized protein	1027.8	0.483294	0.10641	4.54183	5.58e-06	0.000106317	1.39793
FBgn0035444	CG12012	uncharacterized protein	695.846	0.483284	0.106888	4.52141	6.14e-06	0.000115267	1.39792
FBgn0038603	PKD	Protein Kinase D	270.409	0.481935	0.142583	3.38004	0.000724748	0.00588611	1.39662
FBgn0034053	Cyp4aa1	Cyp4aa1	485.304	0.481866	0.136442	3.53166	0.000412965	0.00374926	1.39655
FBgn0030838	CG5445	uncharacterized protein	721.831	0.48136	0.121176	3.97241	7.11e-05	0.00089296	1.39606
FBgn0085442	NKAIN	Na,K-ATPase Interacting	2472.96	0.479812	0.1111	4.31873	1.57e-05	0.000246517	1.39456
FBgn0259678	sqa	spaghetti-squash activator	3062.98	0.479656	0.10725	4.47231	7.74e-06	0.000138921	1.39441
FBgn0027569	cert	ceramide transfer protein	2369.71	0.47791	0.147588	3.23813	0.00120318	0.0087322	1.39272
FBgn0020415	Idgf2	Imaginal disc growth factor 2	430.41	0.476379	0.14607	3.26131	0.00110897	0.00819796	1.39125
FBgn0038893	Archease	archease	239.604	0.476365	0.144265	3.30201	0.00095995	0.00732244	1.39123
FBgn0013674	COX1	mitochondrial Cytochrome c oxidase subunit I	104870	0.475921	0.106308	4.4768	7.58e-06	0.000136544	1.39081
FBgn0051004	mesh	mesh	19972	0.475355	0.138841	3.42374	0.000617668	0.00511209	1.39026
FBgn0038473	Ns1	Nucleostemin 1	473.178	0.475267	0.134239	3.54045	0.000399449	0.00364736	1.39018
FBgn0260004	Snmp1	Sensory neuron membrane protein 1	253.749	0.475206	0.145858	3.25801	0.00112198	0.00826856	1.39012
FBgn0004893	bowl	brother of odd with entrails limited	785.185	0.474112	0.129202	3.66955	0.000242977	0.00238998	1.38906
FBgn0000723	FER	FER tyrosine kinase	1496.88	0.473944	0.116297	4.0753	4.6e-05	0.000615592	1.3889
FBgn0035975	PGRP-LA	Peptidoglycan recognition protein LA	583.356	0.472737	0.124288	3.80356	0.000142634	0.00155869	1.38774
FBgn0026239	gukh	GUK-holder	1096.44	0.472327	0.126154	3.74406	0.000181069	0.00189419	1.38735
FBgn0265356	tn	thin	979.712	0.470366	0.13348	3.52387	0.000425293	0.00383205	1.38546
FBgn0032940	Mondo	mondo	1503.05	0.470339	0.101569	4.63075	3.64e-06	7.42e-05	1.38543
FBgn0031734	CG11147	uncharacterized protein	805.436	0.469015	0.134353	3.4909	0.000481391	0.00420271	1.38416
FBgn0034543	galla-1	galla-1	1087.78	0.468582	0.11064	4.23518	2.28e-05	0.000338685	1.38375
FBgn0259736	CG42390	uncharacterized protein	1356.03	0.46813	0.134391	3.48334	0.000495199	0.00429577	1.38332
FBgn0086346	ALiX	ALG-2 interacting protein X	2772.09	0.466874	0.0777851	6.0021	1.95e-09	9.17e-08	1.38211
FBgn0036668	Zcchc7	Zinc finger CCHC-type containing 7	688.517	0.466591	0.126043	3.70183	0.00021405	0.00216796	1.38184
FBgn0033446	CG1648	uncharacterized protein	711.947	0.466071	0.111086	4.19557	2.72e-05	0.000396288	1.38134
FBgn0035767	Cln7	Cln7	758.446	0.465836	0.0938909	4.96146	7e-07	1.74e-05	1.38112
FBgn0002524	lace	lace	2281.94	0.461452	0.130661	3.53168	0.000412925	0.00374926	1.37693
FBgn0020620	RN-tre	Related to the N terminus of tre oncogene	550.315	0.460778	0.113235	4.06921	4.72e-05	0.000624895	1.37628
FBgn0052672	Atg8a	Autophagy-related 8a	8693.48	0.460437	0.0849885	5.41764	6.04e-08	2.08e-06	1.37596
FBgn0260749	Utx	Utx histone demethylase	417.545	0.46041	0.141872	3.24526	0.00117344	0.00856843	1.37593
FBgn0039970	CG17508	uncharacterized protein	2342.86	0.458097	0.0955397	4.79484	1.63e-06	3.65e-05	1.37373
FBgn0035049	Mmp1	Matrix metalloproteinase 1	2875.16	0.458092	0.128406	3.56752	0.000360382	0.00334825	1.37372
FBgn0050115	GEFmeso	Guanine nucleotide exchange factor in mesoderm	2224.85	0.457299	0.133414	3.42768	0.000608759	0.00506506	1.37297
FBgn0259977	Tdc1	Tyrosine decarboxylase 1	597.612	0.454876	0.136672	3.32824	0.000873957	0.00683074	1.37067
FBgn0010434	cora	coracle	3923.12	0.453294	0.128116	3.53816	0.000402922	0.00367556	1.36916
FBgn0014396	tim	timeless	9629.14	0.450508	0.110898	4.06235	4.86e-05	0.000641755	1.36652
FBgn0032036	CG13384	uncharacterized protein	583.625	0.449918	0.126318	3.56179	0.000368338	0.00339575	1.36596
FBgn0052428	CG32428	uncharacterized protein	940.046	0.448135	0.121963	3.67436	0.000238446	0.00235755	1.36428
FBgn0259834	out	outsiders	2006.86	0.448066	0.131046	3.41915	0.000628179	0.00519458	1.36421
FBgn0000659	fkh	fork head	1675.89	0.446566	0.13435	3.32391	0.000887657	0.00692648	1.36279
FBgn0051522	CG31522	uncharacterized protein	5814.03	0.444247	0.118957	3.7345	0.000188085	0.00195261	1.3606
FBgn0020270	mre11	meiotic recombination 11	559.615	0.441496	0.096786	4.56156	5.08e-06	9.86e-05	1.35801
FBgn0033304	Cyp6a13	Cyp6a13	631.904	0.441474	0.0939048	4.70129	2.59e-06	5.5e-05	1.35799
FBgn0031449	CG31689	uncharacterized protein	986.615	0.440725	0.116265	3.79068	0.000150233	0.00162869	1.35729
FBgn0003159	CG2841	uncharacterized protein	2626.12	0.440395	0.131121	3.35869	0.000783121	0.00624861	1.35698
FBgn0000479	dnc	dunce	1289.09	0.440185	0.0884582	4.97619	6.48e-07	1.63e-05	1.35678
FBgn0034491	Hsl	Hormone-sensitive lipase	1056.55	0.43899	0.130367	3.36733	0.000758989	0.00611223	1.35565
FBgn0030748	Traf-like	TNF-receptor-associated factor-like	943.199	0.437443	0.113789	3.84435	0.000120872	0.00136138	1.3542
FBgn0027079	ValRS	Valyl-tRNA synthetase	1339.4	0.436539	0.081584	5.3508	8.76e-08	2.89e-06	1.35335
FBgn0033226	CG1882	uncharacterized protein	2340.71	0.435859	0.116176	3.7517	0.000175641	0.00184144	1.35272
FBgn0033224	Nop17l	Nop17 like	2737.74	0.435755	0.132316	3.29328	0.000990256	0.00750034	1.35262
FBgn0086656	shrb	shrub	1588.99	0.432935	0.0817629	5.29501	1.19e-07	3.8e-06	1.34998
FBgn0262508	CG43078	uncharacterized protein	5548.94	0.431779	0.11182	3.86138	0.00011275	0.00129276	1.3489
FBgn0037293	CG12007	uncharacterized protein	735.759	0.431521	0.0833768	5.17555	2.27e-07	6.5e-06	1.34865
FBgn0283680	IP3K2	Inositol 1,4,5-triphosphate kinase 2	665.203	0.431327	0.122099	3.5326	0.00041149	0.00374299	1.34847
FBgn0013676	COX3	mitochondrial Cytochrome c oxidase subunit III	90838.1	0.430667	0.0928352	4.63904	3.5e-06	7.17e-05	1.34786
FBgn0053265	Muc68E	Mucin 68E	2058.89	0.4301	0.126315	3.40499	0.000661674	0.00544328	1.34733
FBgn0034158	CG5522	uncharacterized protein	280.669	0.429907	0.13164	3.26578	0.00109161	0.00812626	1.34715
FBgn0032224	Sps2	Selenophosphate synthetase 2	468.198	0.429104	0.126095	3.40301	0.000666485	0.00547814	1.3464
FBgn0003169	put	punt	829.678	0.428905	0.128356	3.34151	0.000833226	0.00657154	1.34621
FBgn0034141	CG8311	uncharacterized protein	1818.7	0.427854	0.10129	4.22407	2.4e-05	0.000354732	1.34523
FBgn0032987	RpL21	Ribosomal protein L21	14133.9	0.427117	0.118054	3.61799	0.000296903	0.00284425	1.34454
FBgn0001142	Gs1	Glutamine synthetase 1	1807.5	0.426121	0.0980357	4.34659	1.38e-05	0.00022346	1.34362
FBgn0035087	CG2765	uncharacterized protein	1381.04	0.425698	0.0999884	4.25747	2.07e-05	0.000312044	1.34322
FBgn0037065	CG12974	uncharacterized protein	5046.38	0.425583	0.0948606	4.48641	7.24e-06	0.000131775	1.34312
FBgn0031399	mio	missing oocyte	402.618	0.421753	0.131284	3.21252	0.00131574	0.00932937	1.33955
FBgn0035094	CG9380	uncharacterized protein	14621.4	0.418821	0.126796	3.30311	0.000956174	0.00730594	1.33683
FBgn0013983	imd	immune deficiency	338.019	0.417272	0.125997	3.31176	0.000927099	0.00714356	1.3354
FBgn0039620	wat	waterproof	4459.33	0.416866	0.10499	3.97054	7.17e-05	0.000897631	1.33502
FBgn0040777	CG14767	uncharacterized protein	2456.72	0.416712	0.0980838	4.24853	2.15e-05	0.00032263	1.33488
FBgn0002578	Kaz-m1	Kazal-type protease inhibitor m1	2866.64	0.41481	0.0953139	4.35204	1.35e-05	0.000219082	1.33312
FBgn0016756	Usp47	Ubiquitin specific protease 47	2794.25	0.413926	0.106304	3.89379	9.87e-05	0.00115796	1.33231
FBgn0039300	RpS27	Ribosomal protein S27	8288.25	0.412517	0.124103	3.32399	0.000887386	0.00692648	1.33101
FBgn0284257	Ttd14	TRPL translocation defect 14	2127.38	0.411087	0.119994	3.42591	0.000612737	0.00507567	1.32969
FBgn0028577	hfp	half pint	1951	0.409757	0.0948531	4.31992	1.56e-05	0.000245603	1.32846
FBgn0010397	LamC	Lamin C	1197.19	0.408958	0.112318	3.64106	0.000271521	0.00262265	1.32773
FBgn0037852	Tpc1	Thiamine pyrophosphate carrier protein 1	323.603	0.408351	0.127978	3.19078	0.00141888	0.00994986	1.32717
FBgn0004512	Mdr49	Multi drug resistance 49	7310.87	0.406006	0.110082	3.6882	0.000225842	0.00225866	1.32501
FBgn0016078	wun	wunen	1247.13	0.405553	0.125034	3.24355	0.00118051	0.0086011	1.3246
FBgn0035101	p130CAS	p130CAS	3076.26	0.405421	0.078499	5.16466	2.41e-07	6.85e-06	1.32448
FBgn0038638	CG7702	uncharacterized protein	1412.85	0.402909	0.115739	3.48118	0.000499213	0.00431492	1.32217
FBgn0033853	CG6145	uncharacterized protein	1970.1	0.402443	0.0880432	4.57097	4.85e-06	9.53e-05	1.32174
FBgn0035770	pst	pastrel	22436.4	0.40111	0.0777077	5.16178	2.45e-07	6.91e-06	1.32052
FBgn0051694	CG31694	uncharacterized protein	1527.68	0.400993	0.124693	3.21584	0.00130065	0.00924947	1.32042
FBgn0261113	Xrp1	Xrp1	28090.8	0.400377	0.0921411	4.34525	1.39e-05	0.000224441	1.31985
FBgn0052179	Krn	Keren	258.483	0.397619	0.12368	3.21489	0.00130496	0.00926667	1.31733
FBgn0263395	hppy	happyhour	873.909	0.397443	0.12267	3.23994	0.00119557	0.00869678	1.31717
FBgn0038016	MBD-R2	MBD-R2	573.981	0.392131	0.119228	3.28893	0.00100569	0.00756328	1.31233
FBgn0039402	Vps2	Vacuolar protein sorting 2	934.602	0.390674	0.100152	3.90081	9.59e-05	0.00112861	1.31101
FBgn0087013	Karybeta3	Karyopherin beta 3	4579.36	0.385002	0.0731464	5.26345	1.41e-07	4.36e-06	1.30586
FBgn0015795	Rab7	Rab7	3614.8	0.384775	0.0887416	4.3359	1.45e-05	0.000232627	1.30566
FBgn0031317	Charon	charon	609.392	0.384439	0.105586	3.64101	0.000271574	0.00262265	1.30535
FBgn0030052	CG12065	uncharacterized protein	1813.61	0.383628	0.107583	3.56586	0.000362658	0.00335967	1.30462
FBgn0030687	RpIIIC160	RNA polymerase III subunit C160	678.566	0.38344	0.101408	3.78117	0.00015609	0.00168264	1.30445
FBgn0028894	GMF	Glia maturation factor	514.347	0.381942	0.108656	3.51515	0.000439511	0.00392993	1.30309
FBgn0027287	Gmap	Golgi microtubule-associated protein	1859.27	0.372216	0.0975429	3.81592	0.000135678	0.00149791	1.29434
FBgn0038961	CG13850	uncharacterized protein	371.568	0.37035	0.113511	3.26269	0.00110361	0.00818371	1.29267
FBgn0263776	CG43693	uncharacterized protein	2040.56	0.370216	0.105944	3.49444	0.000475055	0.00416644	1.29255
FBgn0024733	RpL10	Ribosomal protein L10	16613.8	0.358049	0.108621	3.29631	0.000979646	0.00744334	1.28169
FBgn0041789	Pax	Paxillin	1923.91	0.357205	0.101811	3.50851	0.00045063	0.00397411	1.28094
FBgn0262518	Rab8	Rab8	920.117	0.355108	0.0955974	3.71462	0.000203509	0.00208439	1.27908
FBgn0001941	ifc	infertile crescent	6339.93	0.351019	0.0785045	4.47133	7.77e-06	0.000139036	1.27546
FBgn0052177	Ndfip	Nedd4 family interacting protein	753.89	0.348908	0.106909	3.26361	0.00110002	0.00816976	1.2736
FBgn0035995	CG3529	uncharacterized protein	1608.05	0.348674	0.0945479	3.6878	0.000226204	0.00225991	1.27339
FBgn0020503	CLIP-190	Cytoplasmic linker protein 190	3124.96	0.346918	0.104448	3.32145	0.00089551	0.00696765	1.27184
FBgn0027616	Ythdc1	YTH domain containing 1	903.641	0.345784	0.0849409	4.07088	4.68e-05	0.000621298	1.27084
FBgn0037976	Tk	Tachykinin	2086.79	0.344225	0.0955963	3.60082	0.000317217	0.00300271	1.26947
FBgn0020304	drongo	drongo	1281.17	0.343852	0.10359	3.31936	0.000902226	0.00698877	1.26914
FBgn0051550	CG31550	uncharacterized protein	906.597	0.34258	0.0807007	4.24506	2.19e-05	0.000325818	1.26802
FBgn0031883	Caper	caper	2152.31	0.339873	0.0862862	3.93891	8.19e-05	0.000994625	1.26565
FBgn0000256	capu	cappuccino	2806.66	0.337885	0.101309	3.33519	0.000852414	0.00668002	1.2639
FBgn0028539	Eato	Engulfment ABC Transporter in the ovary	1829.86	0.331387	0.0876867	3.77922	0.000157323	0.00168831	1.25822
FBgn0086687	Desat1	Desaturase 1	9849.39	0.330786	0.0955996	3.46011	0.000539946	0.00459218	1.2577
FBgn0040070	Trx-2	thioredoxin-2	2963.79	0.327702	0.0868991	3.77107	0.000162552	0.00172504	1.25501
FBgn0027055	CSN3	COP9 signalosome subunit 3	645.338	0.325611	0.0972284	3.34893	0.000811236	0.00642464	1.2532
FBgn0035232	CG12099	uncharacterized protein	2072.43	0.321403	0.0874703	3.67442	0.000238388	0.00235755	1.24954
FBgn0039140	Miro	Mitochondrial Rho	1065.82	0.319987	0.0894055	3.57905	0.00034484	0.00322491	1.24832
FBgn0033717	CG8839	uncharacterized protein	4680.13	0.316565	0.0863108	3.66773	0.000244713	0.00240211	1.24536
FBgn0035300	CG1139	uncharacterized protein	3928.72	0.31484	0.094268	3.33983	0.000838285	0.00660054	1.24387
FBgn0017545	RpS3A	Ribosomal protein S3A	20974.9	0.312589	0.0945166	3.30724	0.000942189	0.00722219	1.24193
FBgn0283477	SF2	Splicing factor 2	1302.41	0.303884	0.0843775	3.60148	0.000316408	0.00299803	1.23446
FBgn0051717	CG31717	uncharacterized protein	498.025	0.303314	0.094226	3.219	0.00128637	0.00917559	1.23398
FBgn0034398	CG15098	uncharacterized protein	7991.76	0.298238	0.0867529	3.43778	0.000586497	0.00491371	1.22964
FBgn0026259	eIF5B	eukaryotic translation initiation factor 5B	1588.96	0.294741	0.0825096	3.5722	0.000354	0.00329859	1.22666
FBgn0284256	bsf	bicoid stability factor	1345.05	0.291221	0.0858039	3.39403	0.000688723	0.00563667	1.22368
FBgn0025381	rush	rush hour	1298.61	0.289949	0.0757146	3.8295	0.000128406	0.00143104	1.2226
FBgn0032242	CG5355	uncharacterized protein	4174.25	0.274847	0.0669101	4.1077	4e-05	0.000544474	1.20987
FBgn0038984	AdipoR	Adiponectin receptor	3115.17	0.274396	0.0715875	3.83302	0.00012658	0.00141565	1.20949
FBgn0003638	su(w[a])	suppressor of white-apricot	2644.86	0.270778	0.0819603	3.30377	0.00095393	0.00729463	1.20646
FBgn0035253	CG7971	uncharacterized protein	1258.28	0.261008	0.081636	3.19721	0.00138763	0.00975937	1.19832
FBgn0026250	eIF1A	eukaryotic translation initiation factor 1A	3990.66	0.260877	0.0654874	3.98362	6.79e-05	0.000859754	1.19821
FBgn0022959	yps	ypsilon schachtel	1853.16	0.258857	0.066708	3.88046	0.00010426	0.00121142	1.19653
FBgn0003464	sol	small optic lobes	1460.84	0.255491	0.079031	3.2328	0.00122583	0.00885622	1.19374
FBgn0035601	Uev1A	Ubiquitin-conjugating enzyme variant 1A	2486.39	-0.222637	0.0695951	-3.19904	0.00137886	0.00971199	0.856997
FBgn0019925	Surf4	Surfeit 4	1983.77	-0.238825	0.0678461	-3.5201	0.000431378	0.00387591	0.847435
FBgn0004574	Rop	Ras opposite	2346.91	-0.240098	0.0717266	-3.34741	0.000815711	0.00645473	0.846688
FBgn0011217	eff	effete	4387.83	-0.241813	0.0736669	-3.28252	0.00102885	0.0077192	0.845682
FBgn0037671	ATP6AP2	ATPase H+ transporting accessory protein 2	10721.4	-0.242837	0.0731548	-3.3195	0.000901785	0.00698877	0.845082
FBgn0015218	eIF4E1	eukaryotic translation initiation factor 4E1	2454.78	-0.247207	0.0712464	-3.46975	0.000520944	0.00447038	0.842526
FBgn0027607	CG8230	uncharacterized protein	1292.94	-0.254806	0.0741068	-3.43837	0.000585234	0.00490743	0.8381
FBgn0033413	prel	preli-like	1187.22	-0.255203	0.0726639	-3.51211	0.000444568	0.003954	0.837869
FBgn0263598	Vha68-2	Vacuolar H[+] ATPase 68 kDa subunit 2	34158.4	-0.258972	0.0754934	-3.43039	0.000602715	0.00502753	0.835683
FBgn0028689	Rpn6	Regulatory particle non-ATPase 6	2045.78	-0.261577	0.0723777	-3.61405	0.000301449	0.00288202	0.834176
FBgn0020626	Osbp	Oxysterol binding protein	2081.67	-0.265542	0.0701936	-3.78299	0.000154955	0.00167229	0.831886
FBgn0032704	Jwa	Jwa	7067.86	-0.266992	0.080976	-3.29717	0.000976642	0.00743259	0.831051
FBgn0004868	Gdi	GDP dissociation inhibitor	6107.32	-0.280765	0.0673797	-4.16691	3.09e-05	0.000437525	0.823154
FBgn0028662	VhaPPA1-1	Vacuolar H[+] ATPase PPA1 subunit 1	10562	-0.28156	0.0833946	-3.37623	0.000734854	0.00594796	0.822701
FBgn0028968	gammaCOP	Coat Protein (coatomer) gamma	1646.24	-0.281595	0.0726319	-3.87701	0.000105747	0.00122275	0.822681
FBgn0284243	betaTub56D	beta-Tubulin at 56D	8245.22	-0.283858	0.0767312	-3.69939	0.000216119	0.00217968	0.821391
FBgn0053523	CG33523	uncharacterized protein	2893.87	-0.286062	0.0870108	-3.28766	0.00101025	0.0075916	0.820138
FBgn0034051	Mlf	Myelodysplasia/myeloid leukemia factor	899.734	-0.286329	0.0887492	-3.22627	0.00125416	0.00904035	0.819986
FBgn0035165	CG13887	uncharacterized protein	3611.32	-0.287564	0.0825465	-3.48367	0.000494596	0.00429577	0.819284
FBgn0028327	l(1)G0320	lethal (1) G0320	2896.73	-0.289446	0.0750863	-3.85484	0.000115806	0.00131831	0.818216
FBgn0038110	CG8031	uncharacterized protein	913.565	-0.289683	0.0900859	-3.21563	0.00130157	0.00924947	0.818082
FBgn0005671	Vha55	Vacuolar H[+]-ATPase 55kD subunit	25412	-0.289836	0.0696657	-4.16038	3.18e-05	0.000448557	0.817995
FBgn0030234	CG15211	uncharacterized protein	1959.3	-0.292265	0.0767825	-3.8064	0.000141003	0.00154441	0.816619
FBgn0262736	Vha16-1	Vacuolar H[+] ATPase 16kD subunit 1	58982.1	-0.292789	0.0884896	-3.30874	0.000937178	0.00719452	0.816323
FBgn0260008	UQCR-11	Ubiquinol-cytochrome c reductase 11 kDa subunit	1262.37	-0.293701	0.0915454	-3.20825	0.00133545	0.00944107	0.815807
FBgn0051716	Cnot4	CCR4-NOT transcription complex subunit 4	1601.18	-0.293968	0.0892722	-3.29294	0.00099146	0.00750351	0.815656
FBgn0034368	zda	zonda	1602.76	-0.294383	0.089451	-3.291	0.000998318	0.00751967	0.815421
FBgn0002022	Catsup	Catecholamines up	1463.8	-0.301409	0.0867409	-3.47482	0.000511203	0.00439662	0.81146
FBgn0040273	Spt5	Spt5	686.408	-0.302455	0.091064	-3.32134	0.000895852	0.00696765	0.810871
FBgn0037108	Alg11	ALG11, alpha-1,2-mannosyltransferase	953.984	-0.303154	0.0858906	-3.52954	0.000416283	0.00376865	0.810478
FBgn0037715	CG9399	uncharacterized protein	1258.24	-0.305599	0.0937232	-3.26066	0.00111154	0.00821063	0.809106
FBgn0266449	Kr-h2	Kruppel homolog 2	2298.54	-0.308526	0.070252	-4.39171	1.12e-05	0.00018713	0.807466
FBgn0030329	prtp	pretaporter	2117.63	-0.311631	0.0861738	-3.6163	0.000298841	0.00285995	0.805731
FBgn0033339	Sec31	Secretory 31	1486.65	-0.311669	0.0784012	-3.9753	7.03e-05	0.000885664	0.805709
FBgn0015737	Hmu	Hemomucin	2672.47	-0.313954	0.0714816	-4.39209	1.12e-05	0.000187126	0.804434
FBgn0085451	htk	hat-trick	1030.17	-0.317531	0.0910778	-3.48637	0.000489625	0.00426679	0.802442
FBgn0266268	FeCH	Ferrochelatase	866.565	-0.317532	0.0939998	-3.37801	0.000730128	0.00591471	0.802441
FBgn0028692	Rpn2	Regulatory particle non-ATPase 2	2501.16	-0.318918	0.0781538	-4.08064	4.49e-05	0.000605857	0.801671
FBgn0267828	Fatp1	Fatty acid transport protein 1	6421.46	-0.319654	0.090162	-3.54533	0.000392117	0.00358727	0.801262
FBgn0032596	Prosbeta4	Proteasome beta4 subunit	1364.94	-0.320301	0.0988824	-3.23921	0.00119859	0.00871216	0.800903
FBgn0032586	Tpr2	Tetratricopeptide repeat protein 2	2583.25	-0.321192	0.0746698	-4.3015	1.7e-05	0.000265621	0.800408
FBgn0027588	GCS2alpha	Glucosidase 2 alpha subunit	5720.47	-0.324584	0.0757856	-4.28292	1.84e-05	0.000283688	0.798529
FBgn0010638	Sec61beta	Sec61 beta subunit	1781.37	-0.32561	0.101084	-3.22118	0.00127663	0.00912654	0.797961
FBgn0023175	Prosalpha7	Proteasome alpha7 subunit	1506.96	-0.326568	0.0979174	-3.33514	0.000852575	0.00668002	0.797431
FBgn0036662	CG9706	uncharacterized protein	564.769	-0.326686	0.0886386	-3.6856	0.000228168	0.0022724	0.797366
FBgn0002783	mor	moira	772.929	-0.328123	0.101181	-3.24292	0.00118311	0.00861274	0.796572
FBgn0285910	VhaAC39-1	Vacuolar H[+] ATPase AC39 subunit 1	9829.66	-0.328789	0.0695122	-4.72996	2.25e-06	4.9e-05	0.796204
FBgn0030996	CG14194	uncharacterized protein	430.926	-0.329113	0.0990488	-3.32274	0.000891382	0.0069442	0.796025
FBgn0039714	Zip99C	Zinc/iron regulated transporter-related protein 99C	1987.73	-0.331786	0.0860662	-3.85501	0.000115723	0.00131831	0.794552
FBgn0029134	Prosbeta5	Proteasome beta5 subunit	2257.5	-0.33241	0.0888667	-3.74055	0.000183621	0.00191459	0.794209
FBgn0035631	Txl	Thioredoxin-like	1077.02	-0.332469	0.103	-3.22786	0.00124721	0.00900384	0.794176
FBgn0030141	Gga	Golgi-localized, gamma-adaptin ear containing, ARF binding protein	938.194	-0.333232	0.0949545	-3.50939	0.000449143	0.00397411	0.793756
FBgn0032398	CG6766	uncharacterized protein	1378.1	-0.333365	0.103431	-3.22306	0.00126828	0.00910777	0.793683
FBgn0001220	Hsc70-5	Heat shock protein cognate 5	2997.35	-0.334649	0.0888989	-3.76438	0.000166964	0.00176012	0.792977
FBgn0034315	CG5721	uncharacterized protein	629.208	-0.33513	0.0954681	-3.51039	0.000447451	0.00396806	0.792713
FBgn0030699	CG8578	uncharacterized protein	526.45	-0.336503	0.0970146	-3.46858	0.000523219	0.00447784	0.791959
FBgn0263199	Galk	Galactokinase	1246.82	-0.338664	0.0984122	-3.44128	0.000578964	0.00486768	0.790773
FBgn0014002	NA	NA	9984.01	-0.340492	0.0784989	-4.33754	1.44e-05	0.000231293	0.789772
FBgn0034277	OstDelta	Oligosaccharide transferase Delta subunit	1810.58	-0.341631	0.0802452	-4.25733	2.07e-05	0.000312044	0.789149
FBgn0010100	mAcon1	Mitochondrial aconitase 1	17939.8	-0.346148	0.0829889	-4.17101	3.03e-05	0.00043423	0.786682
FBgn0029118	ScsbetaG	Succinyl-coenzyme A synthetase beta subunit, GDP-forming	1264.9	-0.347134	0.0899743	-3.85814	0.000114253	0.0013053	0.786145
FBgn0037301	Mms19	Mms19	446.901	-0.347931	0.10801	-3.2213	0.0012761	0.00912654	0.78571
FBgn0036661	CG9705	uncharacterized protein	852.858	-0.350681	0.089003	-3.9401	8.14e-05	0.000992208	0.784214
FBgn0051715	CG31715	uncharacterized protein	744.235	-0.350972	0.0921549	-3.8085	0.000139815	0.00153315	0.784056
FBgn0039304	CG10425	uncharacterized protein	1373.35	-0.352732	0.0897079	-3.93201	8.42e-05	0.00101346	0.7831
FBgn0033221	CG12825	uncharacterized protein	5364.69	-0.354412	0.100707	-3.51924	0.000432788	0.00388492	0.782188
FBgn0005649	Rox8	Rox8	1305.32	-0.354977	0.105064	-3.37868	0.00072835	0.00590532	0.781882
FBgn0004363	porin	porin	10540.9	-0.355178	0.0883377	-4.02068	5.8e-05	0.000753043	0.781773
FBgn0039117	tst	twister	379.879	-0.357011	0.109508	-3.26014	0.00111356	0.00821284	0.780781
FBgn0039741	CG7943	uncharacterized protein	524.946	-0.361694	0.101135	-3.57635	0.000348422	0.00325293	0.77825
FBgn0266666	Sem1	Suppressor of exocyst mutations 1	863.674	-0.361856	0.111747	-3.23817	0.00120301	0.0087322	0.778163
FBgn0040064	yip2	yippee interacting protein 2	3613.06	-0.362233	0.0883933	-4.09796	4.17e-05	0.000566268	0.77796
FBgn0261020	wol	wollknaeuel	846.71	-0.363478	0.0952786	-3.8149	0.000136238	0.00149909	0.777288
FBgn0039450	Yif1	Yip1d-interacting factor 1	609.839	-0.366503	0.108212	-3.3869	0.000706859	0.00576042	0.77566
FBgn0039136	CG5902	uncharacterized protein	726.748	-0.368255	0.115453	-3.18964	0.00142448	0.0099818	0.774719
FBgn0260747	Chchd2	Coiled-coil-helix-coiled-coil-helix domain containing 2	2772.16	-0.369	0.0859671	-4.29234	1.77e-05	0.000274574	0.774319
FBgn0003884	alphaTub84B	alpha-Tubulin at 84B	13150	-0.369984	0.0674143	-5.4882	4.06e-08	1.47e-06	0.773791
FBgn0031260	Spp	Signal peptide peptidase	1592.72	-0.372204	0.0942124	-3.95069	7.79e-05	0.000956231	0.772601
FBgn0015623	Cpr	Cytochrome P450 reductase	7258.4	-0.374367	0.106526	-3.51434	0.000440852	0.00393512	0.771444
FBgn0040396	CG3939	uncharacterized protein	623.185	-0.374851	0.112907	-3.32	0.000900182	0.00698877	0.771185
FBgn0031818	CG9536	uncharacterized protein	1050.79	-0.375737	0.0879178	-4.27373	1.92e-05	0.000294223	0.770711
FBgn0285991	hpRNA:CR18854	hairpin RNA:CR18854	3096.61	-0.376914	0.0883337	-4.26694	1.98e-05	0.000302362	0.770083
FBgn0015282	Rpt2	Regulatory particle triple-A ATPase 2	2006.44	-0.377714	0.0999117	-3.78047	0.00015653	0.00168358	0.769656
FBgn0028690	Rpn5	Regulatory particle non-ATPase 5	1795.8	-0.380416	0.0870906	-4.36804	1.25e-05	0.000205378	0.768216
FBgn0026576	Pisd	Phosphatidylserine decarboxylase	339.195	-0.380942	0.117239	-3.24928	0.00115697	0.00847409	0.767936
FBgn0036685	CG6664	uncharacterized protein	434.873	-0.381457	0.111631	-3.41714	0.000632832	0.00522853	0.767662
FBgn0002921	Atpalpha	Na pump alpha subunit	17782.4	-0.381476	0.0734255	-5.19542	2.04e-07	5.97e-06	0.767652
FBgn0031049	Sec61gamma	Sec61 gamma subunit	780.316	-0.382577	0.112981	-3.38621	0.000708664	0.0057702	0.767066
FBgn0028475	Hrd3	HMG-coA reductase degradation 3	1014.01	-0.38282	0.083029	-4.61068	4.01e-06	8.05e-05	0.766937
FBgn0262512	Vha14-1	Vacuolar H[+] ATPase 14kD subunit 1	4464.86	-0.382882	0.101372	-3.77699	0.000158736	0.00169774	0.766904
FBgn0250848	26-29-p	26-29kD-proteinase	3075.64	-0.385348	0.118198	-3.26018	0.00111342	0.00821284	0.765594
FBgn0047135	CG32276	uncharacterized protein	2001.3	-0.385476	0.0876673	-4.39704	1.1e-05	0.000183237	0.765526
FBgn0031589	Naprt	Nicotinate phosphoribosyltransferase	880.78	-0.385801	0.0991716	-3.89024	0.000100145	0.00117216	0.765354
FBgn0030038	CG1440	uncharacterized protein	1151.1	-0.385887	0.0853218	-4.52273	6.1e-06	0.000114775	0.765308
FBgn0011766	E2f1	E2F transcription factor 1	1535.03	-0.386699	0.107501	-3.59718	0.000321688	0.00303901	0.764878
FBgn0044871	Gos28	Golgi SNARE, 28 kDa	313.522	-0.38821	0.108869	-3.56586	0.000362666	0.00335967	0.764077
FBgn0026088	CG14818	uncharacterized protein	1117.98	-0.388637	0.117071	-3.31966	0.000901261	0.00698877	0.763851
FBgn0034697	GM130	Golgi matrix protein 130 kD	744.82	-0.389388	0.106721	-3.64866	0.000263608	0.00256387	0.763453
FBgn0029688	lva	lava lamp	1873.27	-0.389459	0.114688	-3.39581	0.000684253	0.00560489	0.763416
FBgn0015615	SMC3	Structural maintenance of chromosomes 3	359.778	-0.39112	0.119896	-3.26218	0.0011056	0.00819207	0.762537
FBgn0015321	Ubc4	Ubiquitin conjugating enzyme 4	591.386	-0.39654	0.0973491	-4.07338	4.63e-05	0.000618457	0.759678
FBgn0266674	Sec15	Secretory 15	349.474	-0.398385	0.118674	-3.35696	0.000788033	0.00627208	0.758707
FBgn0028833	Dak1	Dak1	1648.85	-0.398818	0.075737	-5.26582	1.4e-07	4.33e-06	0.75848
FBgn0000057	adp	adipose	367.092	-0.398835	0.113051	-3.52792	0.000418831	0.00378454	0.75847
FBgn0020496	CtBP	C-terminal Binding Protein	2693.14	-0.403052	0.118894	-3.39001	0.00069889	0.00570521	0.756257
FBgn0039430	CG5455	uncharacterized protein	1493.23	-0.40314	0.0863463	-4.66887	3.03e-06	6.32e-05	0.756211
FBgn0030330	Tango10	Transport and Golgi organization 10	464.975	-0.404593	0.1086	-3.72554	0.0001949	0.00201678	0.755449
FBgn0001092	Gapdh2	Glyceraldehyde 3 phosphate dehydrogenase 2	12823.9	-0.4057	0.115316	-3.51815	0.000434571	0.00389726	0.75487
FBgn0062440	EMRE	Essential MCU regulator	322.691	-0.405899	0.124635	-3.2567	0.00112714	0.00828102	0.754766
FBgn0037580	DppIII	Dipeptidyl aminopeptidase III	2359.73	-0.406295	0.0937201	-4.3352	1.46e-05	0.000232985	0.754559
FBgn0004066	Prosalpha4	Proteasome alpha4 subunit	1488.43	-0.406404	0.107577	-3.77781	0.000158216	0.00169598	0.754501
FBgn0001124	Got1	Glutamate oxaloacetate transaminase 1	6741.77	-0.40915	0.121667	-3.36287	0.000771368	0.00617726	0.753067
FBgn0020655	ArfGAP1	ADP-ribosylation factor GTPase activating protein 1	864.635	-0.410258	0.0957134	-4.28632	1.82e-05	0.00027984	0.752489
FBgn0030245	CG1637	uncharacterized protein	4220.38	-0.411703	0.1011	-4.07224	4.66e-05	0.000619388	0.751735
FBgn0044324	Chro	Chromator	433.235	-0.412021	0.119771	-3.44008	0.000581539	0.00488503	0.75157
FBgn0019643	AANAT1	Arylalkylamine N-acetyltransferase 1	6681.79	-0.412163	0.12277	-3.3572	0.000787347	0.00627186	0.751496
FBgn0037327	PEK	pancreatic eIF-2alpha kinase	952.681	-0.41231	0.119791	-3.44191	0.000577618	0.00486064	0.751419
FBgn0032216	Usp14	Ubiquitin specific protease 14	1360.49	-0.412448	0.0873036	-4.7243	2.31e-06	5e-05	0.751347
FBgn0004915	TfIIB	Transcription factor IIB	290.789	-0.413037	0.10863	-3.80225	0.00014339	0.00156516	0.751041
FBgn0001977	CIAPIN1	Cytokine induced apoptosis inhibitor 1	458.386	-0.414186	0.112239	-3.6902	0.000224078	0.00225044	0.750443
FBgn0031534	Snx1	Sorting nexin 1	930.437	-0.414648	0.100593	-4.12204	3.76e-05	0.00051681	0.750203
FBgn0030457	CG12096	uncharacterized protein	304.211	-0.414854	0.115342	-3.59672	0.000322252	0.00304133	0.750096
FBgn0063491	GstE9	Glutathione S transferase E9	3955.31	-0.418042	0.127212	-3.28619	0.00101554	0.00762533	0.748439
FBgn0032603	CG17928	uncharacterized protein	407.933	-0.420338	0.130666	-3.21689	0.0012959	0.00922982	0.74725
FBgn0250843	Prosalpha6	Proteasome alpha6 subunit	1742.85	-0.420648	0.106368	-3.95464	7.66e-05	0.00094462	0.747089
FBgn0024996	eIF2Bbeta	eukaryotic translation initiation factor 2B subunit beta	458.029	-0.422603	0.0985059	-4.29013	1.79e-05	0.000275968	0.746077
FBgn0031951	r2d2	r2d2	327.031	-0.42381	0.10981	-3.85949	0.000113626	0.00130125	0.745454
FBgn0036915	Prp3	Precursor RNA processing 3	334.138	-0.423878	0.111853	-3.78961	0.000150886	0.00163391	0.745418
FBgn0015509	Cul1	Cullin 1	1258.92	-0.424664	0.0988896	-4.29433	1.75e-05	0.000273008	0.745012
FBgn0027592	MED15	Mediator complex subunit 15	309.448	-0.425465	0.118071	-3.60346	0.00031401	0.00297826	0.744599
FBgn0038742	Arc42	Arc42	578.93	-0.426314	0.109917	-3.87853	0.000105091	0.00121664	0.74416
FBgn0033915	CG8485	uncharacterized protein	411.347	-0.426414	0.122083	-3.4928	0.000477979	0.00417961	0.744109
FBgn0262801	twr	twisted bristles roughened eye	817.452	-0.427453	0.112034	-3.81538	0.000135976	0.00149793	0.743574
FBgn0011708	Syx5	Syntaxin 5	1034.7	-0.42799	0.120643	-3.54758	0.000388784	0.0035636	0.743297
FBgn0002044	swm	second mitotic wave missing	1092.03	-0.428128	0.084957	-5.03935	4.67e-07	1.23e-05	0.743225
FBgn0028694	Rpn11	Regulatory particle non-ATPase 11	1570.57	-0.4283	0.103277	-4.14712	3.37e-05	0.000470818	0.743137
FBgn0039875	sip3	septin interacting protein 3	1103.1	-0.429021	0.102064	-4.20344	2.63e-05	0.000384503	0.742766
FBgn0037534	ELOVL	ELOVL fatty acid elongase	1047.79	-0.429683	0.112221	-3.82891	0.000128712	0.00143278	0.742425
FBgn0030688	CG8952	uncharacterized protein	7221.28	-0.43081	0.129962	-3.3149	0.000916753	0.00707834	0.741845
FBgn0261456	hpo	hippo	234.469	-0.431768	0.133527	-3.23355	0.00122261	0.0088396	0.741353
FBgn0038686	CG5555	uncharacterized protein	448.663	-0.433359	0.125326	-3.45786	0.000544493	0.00461852	0.740536
FBgn0037354	CG12171	uncharacterized protein	4025.6	-0.433637	0.132881	-3.26334	0.00110106	0.00817108	0.740393
FBgn0033476	oys	oysgedart	3343.63	-0.434271	0.119083	-3.6468	0.000265522	0.00257776	0.740068
FBgn0264560	garz	gartenzwerg	1449.43	-0.434655	0.121019	-3.59163	0.000328621	0.00309532	0.739871
FBgn0035726	CG9953	uncharacterized protein	1789.74	-0.434851	0.11748	-3.70149	0.000214339	0.00216859	0.73977
FBgn0000579	Eno	Enolase	10944.4	-0.435026	0.0978344	-4.44656	8.73e-06	0.000152312	0.73968
FBgn0261279	lqfR	liquid facets-Related	1843.71	-0.435526	0.0971681	-4.48219	7.39e-06	0.000133897	0.739424
FBgn0036806	Cyp12c1	Cyp12c1	1514.62	-0.436594	0.106263	-4.10862	3.98e-05	0.000543089	0.738877
FBgn0250830	CG12547	uncharacterized protein	579.278	-0.436909	0.134152	-3.25683	0.00112664	0.00828102	0.738716
FBgn0267330	KdelR	KDEL receptor	2131.33	-0.437859	0.0801919	-5.46014	4.76e-08	1.69e-06	0.73823
FBgn0027836	Dgp-1	Dgp-1	510.012	-0.43894	0.119792	-3.66418	0.000248132	0.0024257	0.737676
FBgn0026634	ldlCp	ldlCp-related protein	360.371	-0.43944	0.122883	-3.5761	0.000348759	0.00325293	0.737421
FBgn0038965	mats	mob as tumor suppressor	407.574	-0.440529	0.0988498	-4.45655	8.33e-06	0.000146254	0.736864
FBgn0014411	Vps26	Vacuolar protein sorting 26	812.67	-0.440584	0.0976146	-4.51351	6.38e-06	0.000119179	0.736836
FBgn0053056	CG33056	uncharacterized protein	484.707	-0.440612	0.103572	-4.25416	2.1e-05	0.000315111	0.736822
FBgn0021796	Tor	Target of rapamycin	1049.89	-0.444886	0.138322	-3.2163	0.00129856	0.00924181	0.734642
FBgn0027554	CG8042	uncharacterized protein	618.564	-0.445648	0.0999992	-4.45652	8.33e-06	0.000146254	0.734254
FBgn0028684	Rpt5	Regulatory particle triple-A ATPase 5	1325.71	-0.446176	0.0952481	-4.68436	2.81e-06	5.91e-05	0.733986
FBgn0086694	Bre1	Bre1	346.235	-0.447729	0.138884	-3.22375	0.00126522	0.00909714	0.733196
FBgn0039156	CG6178	uncharacterized protein	2862.87	-0.448103	0.127267	-3.52097	0.000429966	0.00386686	0.733006
FBgn0000109	Aprt	Adenine phosphoribosyltransferase	397.453	-0.44861	0.127039	-3.53128	0.000413553	0.00375104	0.732748
FBgn0035204	CG2277	uncharacterized protein	566.651	-0.449339	0.110931	-4.05063	5.11e-05	0.000672915	0.732379
FBgn0030717	Slc25A46a	Solute carrier family 25 member 46a	272.304	-0.451007	0.114963	-3.92308	8.74e-05	0.00104245	0.731532
FBgn0023509	mip130	Myb-interacting protein 130	299.754	-0.451051	0.125049	-3.60698	0.000309778	0.00294104	0.73151
FBgn0032131	CG3841	uncharacterized protein	2027.93	-0.451157	0.122136	-3.69389	0.000220847	0.00222032	0.731456
FBgn0033927	CR10102	pseudo	4071.37	-0.452162	0.116439	-3.88325	0.000103069	0.00120059	0.730947
FBgn0015544	spag	spaghetti	252.719	-0.452207	0.139403	-3.24388	0.00117913	0.0086011	0.730924
FBgn0053533	lectin-37Db	lectin-37Db	7749.13	-0.452476	0.126203	-3.58529	0.000336698	0.00315895	0.730788
FBgn0015808	ScpX	Sterol carrier protein X-related thiolase	1711.3	-0.453355	0.109728	-4.13162	3.6e-05	0.000498615	0.730342
FBgn0063494	GstE6	Glutathione S transferase E6	5747.15	-0.454539	0.103154	-4.40641	1.05e-05	0.000176866	0.729743
FBgn0035421	nSMase	neutral sphingomyelinase	327.243	-0.456167	0.124328	-3.66906	0.000243443	0.0023921	0.72892
FBgn0034294	Muc55B	Mucin 55B	337.58	-0.457491	0.129136	-3.54271	0.000396042	0.00361971	0.728252
FBgn0035909	ergic53	ergic53	2187.13	-0.458573	0.119451	-3.839	0.000123536	0.00138485	0.727706
FBgn0000042	Act5C	Actin 5C	65973.3	-0.460757	0.106167	-4.33992	1.43e-05	0.000229184	0.726605
FBgn0040729	CG15126	uncharacterized protein	1023.41	-0.462473	0.142325	-3.24942	0.00115642	0.00847409	0.725741
FBgn0262125	Sec23	Secretory 23	2279.52	-0.464258	0.0886979	-5.23415	1.66e-07	5.03e-06	0.724844
FBgn0010591	Sply	Sphingosine-1-phosphate lyase	2913.87	-0.464468	0.11855	-3.91791	8.93e-05	0.00106108	0.724738
FBgn0032961	CG1416	uncharacterized protein	716.912	-0.464581	0.139194	-3.33766	0.000844873	0.00664212	0.724681
FBgn0038810	Srp72	Signal recognition particle protein 72	646.044	-0.46578	0.13336	-3.49267	0.000478225	0.00417961	0.724079
FBgn0029994	Ldsdh1	Lipid droplet subset dehydrogenase 1	3881.23	-0.46693	0.126787	-3.68278	0.000230701	0.00229046	0.723503
FBgn0030791	CG9132	uncharacterized protein	759.54	-0.468804	0.142845	-3.2819	0.0010311	0.00773002	0.722563
FBgn0266579	tau	tau	541.568	-0.46884	0.133571	-3.51003	0.000448053	0.00396971	0.722545
FBgn0030850	stas	Stasimon	1357.76	-0.469349	0.0927851	-5.05845	4.23e-07	1.12e-05	0.722291
FBgn0033928	Arc2	Arc2	303.03	-0.470448	0.132466	-3.55146	0.000383094	0.00352159	0.72174
FBgn0053303	CG33303	uncharacterized protein	1597.99	-0.470561	0.0886235	-5.30967	1.1e-07	3.54e-06	0.721684
FBgn0035392	CG1271	uncharacterized protein	588.586	-0.470673	0.109472	-4.29946	1.71e-05	0.000267198	0.721628
FBgn0031432	Cyp309a1	Cyp309a1	4641.24	-0.471199	0.114062	-4.13107	3.61e-05	0.000499074	0.721365
FBgn0053965	CG33965	uncharacterized protein	412.322	-0.472392	0.135254	-3.49262	0.000478308	0.00417961	0.720768
FBgn0036136	Ufd1-like	Ubiquitin fusion-degradation 1-like	463.464	-0.472665	0.106876	-4.42255	9.75e-06	0.000166366	0.720632
FBgn0028688	Rpn7	Regulatory particle non-ATPase 7	1661.96	-0.474015	0.109395	-4.33306	1.47e-05	0.000234682	0.719958
FBgn0052190	NUCB1	NUCB1	2907.11	-0.47429	0.092983	-5.10083	3.38e-07	9.25e-06	0.719821
FBgn0032409	Ced-12	Ced-12	235.582	-0.474334	0.124157	-3.82044	0.000133214	0.00147872	0.719799
FBgn0030872	Ucp4A	Ucp4A	1118.5	-0.474442	0.105391	-4.50174	6.74e-06	0.000124513	0.719745
FBgn0036066	CG14160	uncharacterized protein	752.438	-0.475069	0.139092	-3.4155	0.00063664	0.00525091	0.719432
FBgn0000543	ecd	ecdysoneless	307.747	-0.475741	0.129045	-3.68662	0.000227252	0.00226647	0.719098
FBgn0029094	asf1	anti-silencing factor 1	268.64	-0.476296	0.132015	-3.6079	0.000308687	0.00293469	0.718821
FBgn0003141	pr	purple	307.46	-0.4763	0.127983	-3.72159	0.000197972	0.00203753	0.718819
FBgn0013717	not	non-stop	242.416	-0.476824	0.124814	-3.82027	0.000133303	0.00147872	0.718558
FBgn0000454	Dip-B	Dipeptidase B	5168.66	-0.477273	0.104519	-4.56636	4.96e-06	9.67e-05	0.718334
FBgn0031779	CG9175	uncharacterized protein	296.353	-0.478066	0.130017	-3.67695	0.000236037	0.00233858	0.717939
FBgn0034488	Hacl	2-hydroxyacyl-CoA lyase	4623.58	-0.478812	0.116345	-4.11544	3.86e-05	0.000531075	0.717568
FBgn0032733	CG15170	uncharacterized protein	802.523	-0.480268	0.113284	-4.23951	2.24e-05	0.000332733	0.716845
FBgn0037022	CG11396	uncharacterized protein	308.728	-0.480668	0.130873	-3.67278	0.000239923	0.00236481	0.716646
FBgn0015283	Rpn10	Regulatory particle non-ATPase 10	1817.79	-0.481602	0.0999473	-4.81856	1.45e-06	3.29e-05	0.716182
FBgn0028693	Rpn12	Regulatory particle non-ATPase 12	1402	-0.482518	0.135455	-3.5622	0.000367764	0.00339373	0.715727
FBgn0086408	stl	stall	723.296	-0.482625	0.139999	-3.44733	0.000566151	0.00477677	0.715674
FBgn0020369	Rpt6	Regulatory particle triple-A ATPase 6	1803.23	-0.482981	0.112931	-4.27678	1.9e-05	0.0002907	0.715497
FBgn0261014	NA	NA	6726.55	-0.483429	0.0797578	-6.0612	1.35e-09	6.52e-08	0.715276
FBgn0036205	CG14131	uncharacterized protein	1696.09	-0.48402	0.0941723	-5.13973	2.75e-07	7.71e-06	0.714983
FBgn0014075	Uggt	UDP-glucose-glycoprotein glucosyltransferase	1060.32	-0.484516	0.123187	-3.93317	8.38e-05	0.00101097	0.714737
FBgn0001185	her	hermaphrodite	217.625	-0.485013	0.125196	-3.87404	0.000107047	0.00123628	0.714491
FBgn0001258	Ldh	Lactate dehydrogenase	3604.43	-0.48655	0.125297	-3.88319	0.000103096	0.00120059	0.71373
FBgn0038145	Droj2	DnaJ-like-2	3375.71	-0.486817	0.104648	-4.65194	3.29e-06	6.78e-05	0.713598
FBgn0029969	CG10932	uncharacterized protein	880.894	-0.487196	0.129182	-3.77139	0.000162343	0.00172474	0.71341
FBgn0086909	CG31751	uncharacterized protein	1961.03	-0.487358	0.108121	-4.50753	6.56e-06	0.000121402	0.71333
FBgn0026441	ear	ENL/AF9-related	226.622	-0.487394	0.130394	-3.73785	0.0001856	0.00193101	0.713312
FBgn0004811	fs(2)ltoPP43	female sterile (2) ltoPP43	182.755	-0.487846	0.142091	-3.43334	0.000596192	0.00498183	0.713089
FBgn0031401	papi	papi	707.27	-0.48947	0.0784612	-6.23837	4.42e-10	2.37e-08	0.712287
FBgn0023537	CG17896	uncharacterized protein	5113.92	-0.490571	0.116668	-4.20483	2.61e-05	0.000382739	0.711743
FBgn0034948	PPP1R15	Protein phosphatase 1 regulatory subunit 15	994.467	-0.492364	0.0860792	-5.7199	1.07e-08	4.37e-07	0.710859
FBgn0027579	mino	minotaur	1131.85	-0.492985	0.146313	-3.36937	0.000753389	0.00608766	0.710554
FBgn0039768	CG15533	uncharacterized protein	7269.23	-0.495461	0.111857	-4.42941	9.45e-06	0.000162611	0.709335
FBgn0261393	alpha-Est5	alpha-Esterase-5	3119.21	-0.496843	0.124511	-3.99037	6.6e-05	0.000838995	0.708656
FBgn0035238	CG12104	uncharacterized protein	221.312	-0.496982	0.155308	-3.19999	0.00137433	0.00968729	0.708587
FBgn0002781	mod(mdg4)	modifier of mdg4	876.679	-0.497856	0.143513	-3.46907	0.000522268	0.00447371	0.708158
FBgn0033926	Arc1	Activity-regulated cytoskeleton associated protein 1	26536.1	-0.499514	0.106473	-4.69146	2.71e-06	5.73e-05	0.707345
FBgn0032516	Ing5	Inhibitor of growth family member 5	155.426	-0.499962	0.155162	-3.22219	0.00127213	0.00912288	0.707125
FBgn0033460	Sec24AB	Secretory 24AB	1533.53	-0.500588	0.144066	-3.4747	0.000511428	0.00439662	0.706819
FBgn0053346	CG33346	uncharacterized protein	10932.4	-0.501681	0.0702886	-7.13745	9.51e-13	8.73e-11	0.706283
FBgn0053129	CG33129	uncharacterized protein	1110.78	-0.504105	0.115261	-4.3736	1.22e-05	0.000201604	0.705097
FBgn0033844	bbc	bb in a boxcar	2477.46	-0.504119	0.104279	-4.83431	1.34e-06	3.07e-05	0.705091
FBgn0015039	Cyp9b2	Cytochrome P450-9b2	8678.58	-0.504464	0.121019	-4.16848	3.07e-05	0.000435178	0.704922
FBgn0033086	CG9410	uncharacterized protein	292.489	-0.504721	0.131131	-3.84899	0.000118608	0.00134366	0.704796
FBgn0051632	sens-2	senseless-2	580.273	-0.50646	0.132194	-3.8312	0.000127522	0.00142452	0.703948
FBgn0011573	Cdc37	Cdc37	486.776	-0.510785	0.117014	-4.36516	1.27e-05	0.00020775	0.70184
FBgn0001091	Gapdh1	Glyceraldehyde 3 phosphate dehydrogenase 1	6057.3	-0.510983	0.102277	-4.99607	5.85e-07	1.5e-05	0.701744
FBgn0033692	wash	washout	234.491	-0.511558	0.142399	-3.59242	0.000327615	0.0030889	0.701464
FBgn0025549	unc-119	unc-119	317.604	-0.5118	0.137781	-3.71458	0.000203543	0.00208439	0.701347
FBgn0011785	BRWD3	BRWD3	663.072	-0.512037	0.121561	-4.21219	2.53e-05	0.00037161	0.701232
FBgn0061469	Ube3a	Ubiquitin protein ligase E3A	529.202	-0.512322	0.117945	-4.34373	1.4e-05	0.000225619	0.701093
FBgn0000183	BicD	Bicaudal D	1328.33	-0.512552	0.152654	-3.3576	0.000786221	0.00626811	0.700981
FBgn0015622	Cnx99A	Calnexin 99A	2472.96	-0.512873	0.0823545	-6.22763	4.74e-10	2.53e-08	0.700825
FBgn0034921	DCP1	Decapping protein 1	244.775	-0.514059	0.153266	-3.35402	0.000796462	0.00632863	0.70025
FBgn0037906	PGRP-LB	Peptidoglycan recognition protein LB	1418.44	-0.515941	0.144742	-3.56455	0.000364478	0.00337318	0.699337
FBgn0038617	CG12333	uncharacterized protein	206.149	-0.515987	0.145389	-3.54901	0.000386676	0.0035511	0.699315
FBgn0034939	thoc5	thoc5	168.955	-0.518474	0.157294	-3.2962	0.00098002	0.00744334	0.69811
FBgn0023530	CG3740	uncharacterized protein	267.541	-0.521699	0.138277	-3.77285	0.000161394	0.00172033	0.696551
FBgn0025680	cry	cryptochrome	2653.19	-0.522148	0.105898	-4.93068	8.19e-07	2e-05	0.696334
FBgn0030056	CAH3	Carbonic anhydrase 3	1179.95	-0.522392	0.0932665	-5.60107	2.13e-08	8.24e-07	0.696217
FBgn0036763	TrpRS-m	Tryptophanyl-tRNA synthetase, mitochondrial	269.388	-0.522643	0.147301	-3.54814	0.00038796	0.00355946	0.696095
FBgn0038535	alt	aluminum tubes	2125.55	-0.52318	0.130637	-4.00485	6.21e-05	0.000795589	0.695837
FBgn0052039	CG32039	uncharacterized protein	587.649	-0.523757	0.0988056	-5.30089	1.15e-07	3.69e-06	0.695558
FBgn0030788	Sap30	SIN3-associated polypeptide 30	311.552	-0.52475	0.13561	-3.86955	0.000109035	0.00125621	0.69508
FBgn0030863	CG8188	uncharacterized protein	348.459	-0.525936	0.152955	-3.43849	0.000584959	0.00490743	0.694508
FBgn0010387	Acbp2	Acyl-CoA binding protein 2	12637.4	-0.526118	0.143562	-3.66475	0.000247583	0.00242281	0.694421
FBgn0037884	Arfip	Arfaptin	315.188	-0.526341	0.123532	-4.26077	2.04e-05	0.000308361	0.694313
FBgn0035192	CG9194	uncharacterized protein	132.441	-0.526873	0.156983	-3.35625	0.000790084	0.00628318	0.694058
FBgn0038733	CG11407	uncharacterized protein	688.208	-0.532095	0.115929	-4.58982	4.44e-06	8.83e-05	0.69155
FBgn0004380	Klp64D	Kinesin-like protein at 64D	362.976	-0.532232	0.104241	-5.10578	3.29e-07	9.04e-06	0.691484
FBgn0026418	Hsc70Cb	Hsc70Cb	2235.5	-0.533882	0.120757	-4.42114	9.82e-06	0.000166856	0.690693
FBgn0262732	mbf1	multiprotein bridging factor 1	1384.78	-0.53557	0.119774	-4.47151	7.77e-06	0.000139036	0.689886
FBgn0036053	iPLA2-VIA	calcium-independent phospholipase A2 VIA	745.28	-0.536732	0.127183	-4.22015	2.44e-05	0.000360392	0.68933
FBgn0031052	Elys	elys	313.375	-0.536793	0.127025	-4.22588	2.38e-05	0.000352434	0.689301
FBgn0032643	GCS2beta	Glucosidase 2 beta subunit	1686.33	-0.537406	0.0971788	-5.53007	3.2e-08	1.2e-06	0.689009
FBgn0030701	CG16952	uncharacterized protein	329.078	-0.538834	0.11986	-4.49551	6.94e-06	0.000127474	0.688327
FBgn0000064	Ald1	Aldolase 1	13440.5	-0.540715	0.0948822	-5.69881	1.21e-08	4.84e-07	0.68743
FBgn0000079	Amy-p	Amylase proximal	174437	-0.541073	0.155603	-3.47726	0.000506565	0.00437055	0.687259
FBgn0039761	CG18404	uncharacterized protein	6548.66	-0.541365	0.135114	-4.00672	6.16e-05	0.000791419	0.687121
FBgn0034925	CG5339	uncharacterized protein	310.464	-0.542359	0.126398	-4.2909	1.78e-05	0.0002758	0.686647
FBgn0261710	nocte	no circadian temperature entrainment	1764.49	-0.542391	0.115031	-4.71517	2.42e-06	5.18e-05	0.686632
FBgn0030305	Uba5	Ubiquitin activating enzyme 5	352.737	-0.544638	0.142821	-3.81343	0.000137051	0.0015063	0.685564
FBgn0030057	Ppt1	Palmitoyl-protein thioesterase 1	194.233	-0.545049	0.143457	-3.79939	0.000145052	0.00157969	0.685368
FBgn0039169	Spps	Sp1-like factor for pairing sensitive-silencing	169.571	-0.545405	0.16915	-3.22438	0.00126244	0.00908634	0.685199
FBgn0029882	CG3226	uncharacterized protein	364.47	-0.546252	0.13763	-3.96899	7.22e-05	0.000901128	0.684797
FBgn0015572	alpha-Est4	alpha-Esterase-4	297.997	-0.547248	0.142006	-3.8537	0.000116345	0.00132287	0.684324
FBgn0027378	MRG15	MORF-related gene 15	206.969	-0.547358	0.137103	-3.9923	6.54e-05	0.000833774	0.684272
FBgn0012058	Cdc27	Cell division cycle 27	411.94	-0.5476	0.113576	-4.82143	1.43e-06	3.25e-05	0.684157
FBgn0050047	CG30047	uncharacterized protein	1141.15	-0.549575	0.158773	-3.46139	0.00053739	0.00458269	0.683221
FBgn0260484	HIP	Hsc/Hsp70-interacting protein	157.65	-0.55002	0.151287	-3.63561	0.000277321	0.00267005	0.683011
FBgn0051300	CG31300	uncharacterized protein	6500.47	-0.550428	0.104576	-5.26341	1.41e-07	4.36e-06	0.682818
FBgn0030345	CG1847	uncharacterized protein	185.959	-0.551798	0.150236	-3.67287	0.000239839	0.00236481	0.682169
FBgn0051098	CG31098	uncharacterized protein	1685.37	-0.551951	0.138409	-3.98782	6.67e-05	0.000845815	0.682097
FBgn0020385	pug	pugilist	2055.57	-0.552338	0.121745	-4.53683	5.71e-06	0.000108003	0.681914
FBgn0036147	Plod	procollagen lysyl hydroxylase	141.105	-0.552974	0.161328	-3.42764	0.000608856	0.00506506	0.681614
FBgn0003598	Su(var)3-7	Suppressor of variegation 3-7	288.806	-0.554877	0.172447	-3.21766	0.00129242	0.00921184	0.680715
FBgn0261108	Atg13	Autophagy-related 13	646.902	-0.555099	0.150006	-3.70052	0.000215158	0.00217227	0.68061
FBgn0033550	CG12341	uncharacterized protein	208.198	-0.555875	0.142474	-3.90158	9.56e-05	0.00112826	0.680244
FBgn0052054	CG32054	uncharacterized protein	1872.45	-0.555966	0.149015	-3.73094	0.000190768	0.00197616	0.680201
FBgn0039303	CG11857	uncharacterized protein	1427.28	-0.556613	0.103396	-5.38333	7.31e-08	2.47e-06	0.679896
FBgn0011232	scat	scattered	449.776	-0.557292	0.124701	-4.46902	7.86e-06	0.00014028	0.679576
FBgn0032475	Sfmbt	Scm-related gene containing four mbt domains	274.37	-0.558226	0.166979	-3.34309	0.000828519	0.00653982	0.679137
FBgn0002719	Men	Malic enzyme	11512.3	-0.558413	0.161031	-3.46773	0.00052488	0.00448803	0.679049
FBgn0035978	UGP	UGP	1257.73	-0.55845	0.160924	-3.47028	0.000519912	0.00446554	0.679031
FBgn0031377	CG15356	uncharacterized protein	232.378	-0.558591	0.15907	-3.51159	0.000445428	0.003954	0.678965
FBgn0027496	epsilonCOP	Coat Protein (coatomer) epsilon	793.913	-0.558911	0.105766	-5.28442	1.26e-07	3.95e-06	0.678814
FBgn0033401	CG1968	uncharacterized protein	469	-0.561511	0.13501	-4.15903	3.2e-05	0.00045022	0.677592
FBgn0015402	ksr	kinase suppressor of ras	318.935	-0.563264	0.118462	-4.7548	1.99e-06	4.37e-05	0.676769
FBgn0014869	Pglym78	Phosphoglyceromutase 78	3046.03	-0.564017	0.131846	-4.27785	1.89e-05	0.000289761	0.676416
FBgn0030362	regucalcin	regucalcin	1162.54	-0.56598	0.176934	-3.19881	0.00137996	0.00971257	0.675497
FBgn0004654	Pgd	Phosphogluconate dehydrogenase	4880.42	-0.566211	0.164286	-3.44649	0.000567929	0.00478754	0.675388
FBgn0030478	CG1640	uncharacterized protein	11204.1	-0.569146	0.108715	-5.23519	1.65e-07	5.01e-06	0.674016
FBgn0029867	CG3847	uncharacterized protein	455.496	-0.569374	0.143743	-3.96106	7.46e-05	0.000926739	0.673909
FBgn0037386	CG1208	uncharacterized protein	6289.45	-0.56953	0.137792	-4.13327	3.58e-05	0.000495768	0.673836
FBgn0003308	ry	rosy	1124.23	-0.570466	0.133848	-4.26205	2.03e-05	0.000307089	0.673399
FBgn0036007	path	pathetic	2241.38	-0.574894	0.163856	-3.50854	0.000450576	0.00397411	0.671336
FBgn0250820	meigo	medial glomeruli	713.765	-0.577346	0.127076	-4.54332	5.54e-06	0.000105778	0.670196
FBgn0260857	Bet1	Blocked early in transport 1	343.997	-0.581178	0.120777	-4.81199	1.49e-06	3.38e-05	0.668418
FBgn0036827	CG6843	uncharacterized protein	219.097	-0.581458	0.140627	-4.13476	3.55e-05	0.000493268	0.668288
FBgn0010531	Ccs	Copper chaperone for superoxide dismutase	328.589	-0.581638	0.147874	-3.93334	8.38e-05	0.00101097	0.668205
FBgn0034913	Snap29	Synaptosomal-associated protein 29kDa	288.927	-0.581749	0.134264	-4.33286	1.47e-05	0.000234682	0.668153
FBgn0036305	CG10984	uncharacterized protein	272.923	-0.582609	0.125276	-4.65059	3.31e-06	6.81e-05	0.667755
FBgn0036316	CG10960	uncharacterized protein	2072.2	-0.582884	0.173263	-3.36416	0.000767757	0.00616205	0.667628
FBgn0032721	CG10602	uncharacterized protein	2413.31	-0.585356	0.124881	-4.6873	2.77e-06	5.84e-05	0.666485
FBgn0086855	CG17078	uncharacterized protein	166.913	-0.585893	0.176643	-3.31682	0.000910473	0.00704694	0.666237
FBgn0038115	CG7966	uncharacterized protein	1621.15	-0.587949	0.146645	-4.00932	6.09e-05	0.000784885	0.665288
FBgn0034962	MAN1	MAN1	249.688	-0.589981	0.175306	-3.36543	0.000764231	0.00614926	0.664352
FBgn0034663	CG4363	uncharacterized protein	16255.3	-0.594604	0.128204	-4.63794	3.52e-06	7.2e-05	0.662226
FBgn0035207	Herc4	HECT and RLD domain containing E3 ubiquitin ligase 4	1406.11	-0.595206	0.152512	-3.90269	9.51e-05	0.00112448	0.66195
FBgn0030768	CG9723	uncharacterized protein	191.665	-0.595788	0.145817	-4.08586	4.39e-05	0.000594068	0.661683
FBgn0010421	TfIIFbeta	Transcription factor TFIIFbeta	191.733	-0.596369	0.160436	-3.71719	0.000201454	0.00206892	0.661417
FBgn0031914	CG5973	uncharacterized protein	1540.02	-0.596437	0.152891	-3.90106	9.58e-05	0.00112861	0.661386
FBgn0026149	BCL7-like	BCL7-like	114.625	-0.599525	0.17896	-3.35006	0.000807942	0.00640387	0.659971
FBgn0036300	Pmm2	Phosphomannomutase type 2	641.655	-0.601103	0.114875	-5.23268	1.67e-07	5.05e-06	0.65925
FBgn0259876	Cap-G	Chromosome associated protein G	175.851	-0.601576	0.183546	-3.27752	0.00104724	0.00782031	0.659033
FBgn0036510	SCCRO	Squamous cell carcinoma-related oncogene	272.794	-0.602036	0.134862	-4.46409	8.04e-06	0.000143016	0.658823
FBgn0015805	HDAC1	Histone deacetylase 1	545.956	-0.606815	0.13945	-4.35149	1.35e-05	0.00021926	0.656645
FBgn0032395	Wdr81	WD repeat domain 81	318.95	-0.609013	0.173255	-3.51513	0.000439534	0.00392993	0.655645
FBgn0035934	TrpA1	Transient receptor potential cation channel A1	1321.7	-0.610325	0.164445	-3.71141	0.000206104	0.00210535	0.655049
FBgn0037312	CG11999	uncharacterized protein	461.388	-0.610661	0.123135	-4.95928	7.08e-07	1.76e-05	0.654896
FBgn0262126	Sec24CD	Secretory 24CD	1790.71	-0.612752	0.115341	-5.31252	1.08e-07	3.5e-06	0.653948
FBgn0032373	Vha100-5	Vacuolar H[+] ATPase 100kD subunit 5	11430.7	-0.61351	0.132173	-4.64172	3.46e-06	7.1e-05	0.653605
FBgn0262146	MtnE	Metallothionein E	10681.8	-0.614383	0.18874	-3.25518	0.00113323	0.00831932	0.653209
FBgn0037703	JHDM2	JmjC domain-containing histone demethylase 2	158.292	-0.617292	0.18926	-3.26161	0.0011078	0.00819564	0.651893
FBgn0000212	brm	brahma	930.941	-0.618956	0.113778	-5.44005	5.33e-08	1.86e-06	0.651142
FBgn0038360	CG9590	uncharacterized protein	446.786	-0.621743	0.156088	-3.98328	6.8e-05	0.000859862	0.649885
FBgn0031535	CG12795	uncharacterized protein	220.384	-0.622399	0.170204	-3.65678	0.000255408	0.00249427	0.64959
FBgn0031824	CG9547	uncharacterized protein	451.065	-0.623218	0.163938	-3.80156	0.00014379	0.00156774	0.649221
FBgn0034718	wdp	windpipe	4955.85	-0.623359	0.12496	-4.98845	6.09e-07	1.55e-05	0.649158
FBgn0028532	CG7968	uncharacterized protein	4284.38	-0.625058	0.149422	-4.18316	2.87e-05	0.000416018	0.648393
FBgn0029503	CHORD	CHORD	209.648	-0.625459	0.157735	-3.96525	7.33e-05	0.00091182	0.648214
FBgn0028563	sut1	sugar transporter 1	726.761	-0.625617	0.116756	-5.35834	8.4e-08	2.79e-06	0.648142
FBgn0010315	CycD	Cyclin D	258.223	-0.625856	0.158097	-3.95868	7.54e-05	0.000932388	0.648035
FBgn0032014	CG7840	uncharacterized protein	242.909	-0.627503	0.182587	-3.43673	0.000588774	0.00492846	0.647296
FBgn0035235	CG7879	uncharacterized protein	204.184	-0.628433	0.144271	-4.35593	1.33e-05	0.000215963	0.646879
FBgn0260746	Ect3	Ectoderm-expressed 3	228.423	-0.628471	0.152775	-4.1137	3.89e-05	0.000534315	0.646862
FBgn0039315	CG13658	uncharacterized protein	884.53	-0.629591	0.141202	-4.45879	8.24e-06	0.000145511	0.64636
FBgn0037340	CG14671	uncharacterized protein	349.133	-0.632352	0.140219	-4.50973	6.49e-06	0.000120379	0.645124
FBgn0086757	cbs	centrosomin's beautiful sister	234.07	-0.63654	0.171551	-3.71049	0.000206856	0.00210852	0.643254
FBgn0036210	CG14130	uncharacterized protein	171.156	-0.636682	0.164639	-3.86713	0.000110123	0.00126569	0.64319
FBgn0250754	CG42232	uncharacterized protein	305.474	-0.638828	0.190508	-3.35328	0.000798589	0.00634025	0.642234
FBgn0000566	Eip55E	Ecdysone-induced protein 55E	1648.19	-0.641396	0.190936	-3.35922	0.00078163	0.00624715	0.641092
FBgn0263355	CG31688	uncharacterized protein	954.853	-0.641718	0.184042	-3.4868	0.000488834	0.0042638	0.640949
FBgn0031598	Vps53	Vacuolar protein sorting 53	273.531	-0.646098	0.142088	-4.54716	5.44e-06	0.000104286	0.639006
FBgn0031860	CG11236	uncharacterized protein	566.393	-0.651259	0.137791	-4.72641	2.29e-06	4.96e-05	0.636725
FBgn0039094	CG10184	uncharacterized protein	614.78	-0.651874	0.179933	-3.62288	0.000291338	0.00279655	0.636453
FBgn0030091	CG7065	uncharacterized protein	249.576	-0.652131	0.144575	-4.51068	6.46e-06	0.000120309	0.63634
FBgn0003044	Pcl	Polycomblike	238.396	-0.652146	0.192883	-3.38104	0.000722111	0.00586969	0.636333
FBgn0032796	CG10188	uncharacterized protein	326.979	-0.652224	0.174409	-3.73963	0.00018429	0.00191947	0.636299
FBgn0031913	CG5958	uncharacterized protein	4307.99	-0.652619	0.188124	-3.46909	0.000522215	0.00447371	0.636124
FBgn0028945	CG7631	uncharacterized protein	737.777	-0.65343	0.165738	-3.94256	8.06e-05	0.000985887	0.635767
FBgn0051855	CG31855	uncharacterized protein	161.947	-0.654177	0.149761	-4.36815	1.25e-05	0.000205378	0.635438
FBgn0030266	CG11122	uncharacterized protein	407.343	-0.655283	0.125574	-5.21831	1.81e-07	5.39e-06	0.634951
FBgn0025454	Cyp6g1	Cyp6g1	11141.6	-0.656681	0.134157	-4.89489	9.84e-07	2.34e-05	0.634336
FBgn0037714	CG9396	uncharacterized protein	1733.53	-0.656949	0.133792	-4.91021	9.1e-07	2.21e-05	0.634218
FBgn0027574	CG5815	uncharacterized protein	159.573	-0.663454	0.170766	-3.88516	0.000102263	0.00119548	0.631365
FBgn0039349	Ssadh	Succinic semialdehyde dehydrogenase	5263.13	-0.663788	0.175634	-3.77938	0.000157222	0.00168831	0.631219
FBgn0052407	CG32407	uncharacterized protein	1598.75	-0.66465	0.17307	-3.84035	0.000122857	0.0013821	0.630842
FBgn0028646	aralar1	aralar1	1484.19	-0.666984	0.144619	-4.61202	3.99e-06	8.03e-05	0.629822
FBgn0014877	Roe1	Roe1	397.416	-0.667532	0.157337	-4.24269	2.21e-05	0.000328567	0.629583
FBgn0030343	ATP7	ATP7	1047.97	-0.669786	0.128954	-5.19401	2.06e-07	5.99e-06	0.6286
FBgn0031974	CG12560	uncharacterized protein	623.03	-0.670355	0.128605	-5.21252	1.86e-07	5.53e-06	0.628352
FBgn0031456	Tnpo-SR	Transportin-Serine/Arginine rich	162.074	-0.671683	0.157509	-4.2644	2e-05	0.000304838	0.627774
FBgn0051087	CG31087	uncharacterized protein	3167.22	-0.672634	0.119457	-5.63077	1.79e-08	7.02e-07	0.62736
FBgn0051674	CG31674	uncharacterized protein	864.023	-0.674112	0.132222	-5.09833	3.43e-07	9.32e-06	0.626718
FBgn0026061	Mipp1	Multiple inositol polyphosphate phosphatase 1	6706.6	-0.676156	0.143391	-4.71547	2.41e-06	5.18e-05	0.625831
FBgn0016131	Cdk4	Cyclin-dependent kinase 4	133.345	-0.676517	0.175859	-3.84694	0.000119603	0.00135187	0.625674
FBgn0005694	Aef1	Adult enhancer factor 1	491.687	-0.677557	0.143581	-4.71898	2.37e-06	5.11e-05	0.625223
FBgn0034289	CG10910	uncharacterized protein	17719.1	-0.678542	0.118269	-5.73729	9.62e-09	3.96e-07	0.624796
FBgn0051678	CG31678	uncharacterized protein	594.718	-0.680351	0.156436	-4.34907	1.37e-05	0.000221315	0.624013
FBgn0005585	Calr	Calreticulin	11526.2	-0.683993	0.0904318	-7.56363	3.92e-14	4.57e-12	0.62244
FBgn0036306	CG10973	uncharacterized protein	150.173	-0.684202	0.193606	-3.53398	0.000409349	0.00372707	0.62235
FBgn0011672	Mvl	Malvolio	2090.04	-0.685139	0.116321	-5.89008	3.86e-09	1.73e-07	0.621946
FBgn0011770	Gip	GIP-like	4298.54	-0.685414	0.186943	-3.66644	0.000245949	0.0024093	0.621827
FBgn0038916	dnd	dead end	431.792	-0.687074	0.211685	-3.24574	0.00117147	0.00856141	0.621112
FBgn0038858	CG5793	uncharacterized protein	1300.84	-0.68795	0.209687	-3.28084	0.00103498	0.0077469	0.620735
FBgn0033663	ERp60	Endoplasmic reticulum p60	7201.08	-0.689223	0.107965	-6.38379	1.73e-10	1.04e-08	0.620188
FBgn0053966	CG33966	uncharacterized protein	2494.28	-0.68982	0.108058	-6.38381	1.73e-10	1.04e-08	0.619931
FBgn0034223	Tes	Testin	163.987	-0.689996	0.155532	-4.43635	9.15e-06	0.00015803	0.619856
FBgn0085227	CG34198	uncharacterized protein	1620.48	-0.690463	0.155962	-4.42712	9.55e-06	0.000163758	0.619655
FBgn0053306	CG33306	uncharacterized protein	5305.39	-0.691669	0.171956	-4.02235	5.76e-05	0.000748737	0.619137
FBgn0033373	CG8080	uncharacterized protein	561.419	-0.691898	0.141327	-4.89571	9.8e-07	2.34e-05	0.619039
FBgn0039154	Npc2f	Niemann-Pick type C-2f	3223.02	-0.696465	0.151019	-4.61179	3.99e-06	8.03e-05	0.617082
FBgn0032251	Nse4	Non-SMC element 4	73.386	-0.69659	0.217987	-3.19556	0.00139558	0.0098081	0.617029
FBgn0037944	CG6923	uncharacterized protein	437.127	-0.698252	0.147663	-4.72869	2.26e-06	4.92e-05	0.616318
FBgn0037756	CG8507	uncharacterized protein	381.449	-0.699421	0.119368	-5.85935	4.65e-09	2.06e-07	0.615819
FBgn0035986	CG4022	uncharacterized protein	135.787	-0.700617	0.212603	-3.29542	0.000982733	0.00745519	0.615309
FBgn0038799	MFS9	Major Facilitator Superfamily Transporter 9	133.841	-0.702062	0.204837	-3.42742	0.000609335	0.00506506	0.614693
FBgn0050169	Brca2	BRCA2, DNA repair associated	144.218	-0.702436	0.199758	-3.51644	0.00043738	0.00391878	0.614534
FBgn0036118	Blos2	Biogenesis of lysosome-related organelles complex 1, subunit 2	123.451	-0.704804	0.186587	-3.77735	0.000158507	0.0016972	0.613526
FBgn0039319	CG13659	uncharacterized protein	1041.75	-0.70571	0.158735	-4.44584	8.76e-06	0.000152312	0.613141
FBgn0027095	Manf	Mesencephalic astrocyte-derived neurotrophic factor	1190.99	-0.706565	0.115845	-6.09923	1.07e-09	5.33e-08	0.612777
FBgn0035679	CG10467	uncharacterized protein	4182.84	-0.706801	0.202928	-3.48302	0.00049579	0.004297	0.612677
FBgn0032479	CG16974	uncharacterized protein	3005.89	-0.707105	0.113106	-6.25172	4.06e-10	2.22e-08	0.612548
FBgn0031491	alpha4GT1	alpha1,4-galactosyltransferase 1	120.488	-0.709707	0.169414	-4.1892	2.8e-05	0.000406341	0.611444
FBgn0266724	Trs20	TRAPP subunit 20	142.745	-0.710454	0.215426	-3.2979	0.000974112	0.00741926	0.611128
FBgn0001248	Idh	Isocitrate dehydrogenase	36905.4	-0.71459	0.114271	-6.25347	4.01e-10	2.2e-08	0.609378
FBgn0053181	CG33181	uncharacterized protein	4237.22	-0.715154	0.179968	-3.97377	7.07e-05	0.000890204	0.60914
FBgn0024371	E2f2	E2F transcription factor 2	192.749	-0.715616	0.206804	-3.46037	0.000539437	0.00459195	0.608945
FBgn0023477	Taldo	Transaldolase	4127.56	-0.717175	0.161061	-4.45281	8.48e-06	0.00014853	0.608287
FBgn0262166	calypso	calypso	97.3278	-0.719628	0.204114	-3.52561	0.000422509	0.00381416	0.607254
FBgn0035146	CG13893	uncharacterized protein	366.135	-0.720909	0.156104	-4.61813	3.87e-06	7.85e-05	0.606715
FBgn0033365	CG8170	uncharacterized protein	655.566	-0.720987	0.205307	-3.51175	0.000445158	0.003954	0.606682
FBgn0039840	pHCl-2	pH-sensitive chloride channel 2	3405.54	-0.722669	0.104045	-6.94576	3.76e-12	3.07e-10	0.605975
FBgn0037758	CG9467	uncharacterized protein	660.554	-0.722979	0.087506	-8.26205	1.43e-16	2.24e-14	0.605845
FBgn0030653	CG7860	uncharacterized protein	203.348	-0.723135	0.194911	-3.71008	0.000207196	0.00210941	0.60578
FBgn0033635	Prip	prip	933.633	-0.724135	0.181389	-3.99217	6.55e-05	0.000833774	0.60536
FBgn0260856	Membrin	membrin	149.417	-0.726741	0.192216	-3.78085	0.000156295	0.00168294	0.604267
FBgn0035593	CG4603	uncharacterized protein	274.685	-0.729702	0.156771	-4.65456	3.25e-06	6.72e-05	0.603028
FBgn0030060	CG2004	uncharacterized protein	1315.97	-0.730331	0.163046	-4.4793	7.49e-06	0.000135463	0.602766
FBgn0037617	nom	numerous disordered muscles	79.3831	-0.731781	0.219398	-3.33541	0.000851746	0.00668002	0.60216
FBgn0054015	CG34015	uncharacterized protein	156.497	-0.732792	0.144976	-5.05458	4.31e-07	1.14e-05	0.601738
FBgn0037236	Skp2	S-phase kinase-associated protein 2	136.545	-0.733331	0.204667	-3.58305	0.000339606	0.0031831	0.601513
FBgn0037716	Son	Son DNA binding protein	166.65	-0.733478	0.159503	-4.59851	4.26e-06	8.5e-05	0.601452
FBgn0035518	CG15011	uncharacterized protein	240.929	-0.734472	0.135232	-5.43118	5.6e-08	1.95e-06	0.601038
FBgn0004860	ph-d	polyhomeotic distal	107.899	-0.735154	0.183137	-4.01423	5.96e-05	0.00077288	0.600754
FBgn0024909	Taf7	TBP-associated factor 7	99.4141	-0.735716	0.221888	-3.31571	0.000914098	0.00706927	0.60052
FBgn0004892	sob	sister of odd and bowl	180.451	-0.737288	0.17196	-4.28755	1.81e-05	0.000278749	0.599866
FBgn0001276	ix	intersex	98.3937	-0.740042	0.220881	-3.35042	0.000806901	0.00640093	0.598722
FBgn0038924	CG6028	uncharacterized protein	5205.86	-0.743319	0.128805	-5.77088	7.89e-09	3.27e-07	0.597364
FBgn0029155	Men-b	Malic enzyme b	19389.1	-0.743753	0.178167	-4.17447	2.99e-05	0.000430362	0.597184
FBgn0011335	vers	versatile	139.802	-0.743793	0.213582	-3.48247	0.000496813	0.00430196	0.597167
FBgn0033935	Sin1	SAPK-interacting protein 1	104.68	-0.746009	0.201221	-3.70742	0.000209385	0.00212523	0.596251
FBgn0031117	GstT3	Glutathione S transferase T3	908.662	-0.746062	0.165426	-4.50993	6.48e-06	0.000120379	0.596229
FBgn0030466	CG15744	uncharacterized protein	120.412	-0.748617	0.214762	-3.48581	0.000490657	0.00426828	0.595174
FBgn0001125	Got2	Glutamate oxaloacetate transaminase 2	6544.46	-0.748861	0.138301	-5.41471	6.14e-08	2.11e-06	0.595073
FBgn0035405	CG15812	uncharacterized protein	110.908	-0.748895	0.19469	-3.8466	0.000119766	0.00135211	0.595059
FBgn0036502	CG7841	uncharacterized protein	383.7	-0.749682	0.132677	-5.65044	1.6e-08	6.34e-07	0.594735
FBgn0036024	CG18180	uncharacterized protein	106535	-0.74984	0.19271	-3.89103	9.98e-05	0.00116977	0.59467
FBgn0036846	MESR6	Misexpression suppressor of ras 6	159.436	-0.753394	0.145363	-5.18286	2.19e-07	6.31e-06	0.593206
FBgn0285971	prg	piragua	98.8429	-0.757484	0.23338	-3.24571	0.00117158	0.00856141	0.591527
FBgn0037574	Coq2	Coenzyme Q biosynthesis protein 2	140.931	-0.757748	0.178389	-4.24774	2.16e-05	0.000323268	0.591419
FBgn0033491	CG18011	uncharacterized protein	97.6289	-0.765101	0.227723	-3.35979	0.000780028	0.00623957	0.588412
FBgn0004901	Prat	Phosphoribosylamidotransferase	254.389	-0.767251	0.147428	-5.20426	1.95e-07	5.76e-06	0.587536
FBgn0250836	Acbp3	Acyl-CoA binding protein 3	20308.3	-0.773172	0.174742	-4.42464	9.66e-06	0.000165184	0.58513
FBgn0262007	CG42825	uncharacterized protein	6831.05	-0.773355	0.151816	-5.09402	3.51e-07	9.46e-06	0.585055
FBgn0262743	Fs(2)Ket	Female sterile (2) Ketel	903.235	-0.775256	0.179144	-4.32756	1.51e-05	0.000238808	0.584285
FBgn0265101	Sgt1	suppressor-of-G2-allele-of-skp1	514.997	-0.775757	0.140457	-5.52308	3.33e-08	1.24e-06	0.584082
FBgn0052512	CG32512	uncharacterized protein	775.754	-0.776005	0.203118	-3.82047	0.000133197	0.00147872	0.583982
FBgn0032889	CG9331	uncharacterized protein	12631.9	-0.779054	0.180661	-4.31223	1.62e-05	0.00025346	0.582749
FBgn0032514	CG9302	uncharacterized protein	121.662	-0.780396	0.205951	-3.78923	0.000151115	0.00163454	0.582207
FBgn0033468	CG1418	uncharacterized protein	139.855	-0.782922	0.193825	-4.03932	5.36e-05	0.000700801	0.581188
FBgn0265590	lncRNA:CR44417	long non-coding RNA:CR44417	73.4056	-0.782961	0.215029	-3.64119	0.000271384	0.00262265	0.581173
FBgn0261277	rtv	retroactive	90.4022	-0.785144	0.235254	-3.33742	0.000845587	0.00664212	0.580294
FBgn0015576	alpha-Est8	alpha-Esterase-8	1229.7	-0.78598	0.151413	-5.19096	2.09e-07	6.06e-06	0.579958
FBgn0039326	CG10562	uncharacterized protein	2714.11	-0.787501	0.118415	-6.65035	2.92e-11	2.12e-09	0.579347
FBgn0033294	Mal-A4	Maltase A4	25460.2	-0.790915	0.159626	-4.95479	7.24e-07	1.79e-05	0.577977
FBgn0032876	Cen	Centrocortin	228.426	-0.79268	0.219474	-3.61173	0.000304158	0.00290501	0.577271
FBgn0032068	LManV	Lysosomal alpha-mannosidase V	32675.8	-0.794106	0.213811	-3.71406	0.000203962	0.00208569	0.5767
FBgn0000261	Cat	Catalase	13162	-0.796343	0.119999	-6.63624	3.22e-11	2.26e-09	0.575807
FBgn0038973	Pebp1	Phosphatidylethanolamine-binding protein 1	17027.9	-0.797576	0.195919	-4.07095	4.68e-05	0.000621298	0.575315
FBgn0040104	lectin-24A	lectin-24A	866.532	-0.797907	0.236102	-3.37949	0.000726195	0.00589285	0.575183
FBgn0265042	Irk1	Inwardly rectifying potassium channel 1	213.33	-0.799006	0.234853	-3.40215	0.000668587	0.00548597	0.574745
FBgn0264907	CG44098	uncharacterized protein	1420.42	-0.80274	0.202674	-3.96075	7.47e-05	0.000926745	0.573259
FBgn0035476	CG12766	uncharacterized protein	1639.44	-0.803532	0.238551	-3.36838	0.000756107	0.0060993	0.572945
FBgn0037809	CG12818	uncharacterized protein	64.8901	-0.803556	0.247742	-3.24352	0.00118061	0.0086011	0.572935
FBgn0038414	CG6901	uncharacterized protein	631.902	-0.807643	0.116188	-6.9512	3.62e-12	2.98e-10	0.571314
FBgn0036292	CG10646	uncharacterized protein	71.9836	-0.808908	0.229708	-3.52147	0.000429167	0.00386331	0.570814
FBgn0030509	CG11162	uncharacterized protein	553.948	-0.811519	0.179901	-4.51093	6.45e-06	0.000120309	0.569782
FBgn0053192	MtnD	Metallothionein D	12192.1	-0.81312	0.141119	-5.76193	8.32e-09	3.44e-07	0.56915
FBgn0086691	UK114	UK114	1156.29	-0.817437	0.155065	-5.27158	1.35e-07	4.21e-06	0.567449
FBgn0037918	CG6791	uncharacterized protein	371.518	-0.818433	0.161243	-5.07577	3.86e-07	1.04e-05	0.567058
FBgn0050043	CG30043	uncharacterized protein	613.185	-0.819309	0.145387	-5.63538	1.75e-08	6.87e-07	0.566713
FBgn0004510	Ets97D	Ets at 97D	99.0107	-0.821218	0.209418	-3.92144	8.8e-05	0.00104825	0.565964
FBgn0260855	Sec22	Secretory 22	1293.55	-0.821481	0.0983483	-8.35277	6.67e-17	1.12e-14	0.565861
FBgn0019952	Orct	Organic cation transporter	313.64	-0.821514	0.17981	-4.5688	4.91e-06	9.58e-05	0.565848
FBgn0037936	CG6908	uncharacterized protein	915.071	-0.822769	0.118271	-6.95663	3.49e-12	2.9e-10	0.565356
FBgn0026738	CG7857	uncharacterized protein	86.5862	-0.82316	0.238004	-3.45859	0.000543004	0.00461113	0.565203
FBgn0037702	CG8176	uncharacterized protein	990.605	-0.825224	0.137491	-6.00204	1.95e-09	9.17e-08	0.564395
FBgn0266369	Mtp	Microsomal triacylglycerol transfer protein	184.614	-0.825677	0.181512	-4.54889	5.39e-06	0.000103636	0.564218
FBgn0051710	CG31710	uncharacterized protein	176.892	-0.827095	0.250497	-3.30181	0.000960634	0.00732244	0.563663
FBgn0038147	CCHa2	CCHamide-2	4124.95	-0.827246	0.0908211	-9.10852	8.35e-20	2.22e-17	0.563604
FBgn0037010	CG4825	uncharacterized protein	422.537	-0.828127	0.102237	-8.10009	5.49e-16	7.95e-14	0.56326
FBgn0023529	CG2918	uncharacterized protein	3676.14	-0.828576	0.0814467	-10.1732	2.61e-24	1.25e-21	0.563085
FBgn0014007	Ptp69D	Protein tyrosine phosphatase 69D	391.491	-0.83	0.232916	-3.56352	0.00036591	0.00337989	0.562529
FBgn0032668	CG17681	uncharacterized protein	192.078	-0.835242	0.221289	-3.77444	0.000160366	0.00171134	0.560489
FBgn0032449	CG17036	uncharacterized protein	392.047	-0.838582	0.168235	-4.98459	6.21e-07	1.57e-05	0.559193
FBgn0027548	nito	spenito	387.776	-0.841186	0.194325	-4.32875	1.5e-05	0.00023791	0.558185
FBgn0034599	hng1	hinge1	90.0958	-0.841641	0.239601	-3.51268	0.000443617	0.00395241	0.558008
FBgn0002441	l(3)mbt	lethal (3) malignant brain tumor	437.347	-0.843069	0.132148	-6.37976	1.77e-10	1.07e-08	0.557456
FBgn0034784	CG9826	uncharacterized protein	370.806	-0.844075	0.26277	-3.21222	0.00131714	0.00933234	0.557068
FBgn0266431	CG45061	uncharacterized protein	278.011	-0.845245	0.252827	-3.34318	0.000828236	0.00653982	0.556616
FBgn0002571	Mal-A3	Maltase A3	21682.6	-0.846302	0.130946	-6.46296	1.03e-10	6.41e-09	0.556209
FBgn0030613	Rab3-GEF	Rab3 GDP-GTP exchange factor	100.887	-0.851302	0.229471	-3.70985	0.000207386	0.00210941	0.554284
FBgn0037975	CG3397	uncharacterized protein	328.61	-0.858687	0.171515	-5.00648	5.54e-07	1.43e-05	0.551454
FBgn0000810	fs(1)K10	female sterile (1) K10	198.015	-0.860494	0.150913	-5.70194	1.18e-08	4.77e-07	0.550764
FBgn0260789	mxc	multi sex combs	149.193	-0.865112	0.256684	-3.37034	0.000750753	0.0060715	0.549004
FBgn0016715	Reg-2	Rhythmically expressed gene 2	899.358	-0.869766	0.138926	-6.26065	3.83e-10	2.14e-08	0.547236
FBgn0031533	CG2772	uncharacterized protein	1537.52	-0.871082	0.176354	-4.9394	7.84e-07	1.92e-05	0.546737
FBgn0037980	DCAF12	DDB1 and CUL4 associated factor 12	90.9441	-0.872213	0.192543	-4.52997	5.9e-06	0.000111129	0.546308
FBgn0034394	CG15096	uncharacterized protein	3214.07	-0.874959	0.221055	-3.9581	7.55e-05	0.00093346	0.54527
FBgn0024352	Stip1	Stress induced phosphoprotein 1	1093.2	-0.875941	0.162194	-5.40057	6.64e-08	2.27e-06	0.544898
FBgn0270924	zf30C	zinc finger protein 30C	360.47	-0.883114	0.126124	-7.00196	2.52e-12	2.15e-10	0.542196
FBgn0034439	CG10062	uncharacterized protein	805.241	-0.883298	0.194636	-4.53821	5.67e-06	0.000107515	0.542127
FBgn0039861	pasha	partner of drosha	120.03	-0.885077	0.207908	-4.25706	2.07e-05	0.000312044	0.541459
FBgn0036648	CG4098	uncharacterized protein	49.4786	-0.888723	0.274592	-3.23652	0.00120997	0.00877479	0.540092
FBgn0034438	CG9416	uncharacterized protein	364.016	-0.891373	0.162366	-5.48991	4.02e-08	1.46e-06	0.539101
FBgn0263278	Fic	Fic domain-containing protein	337.234	-0.894303	0.15449	-5.78874	7.09e-09	3e-07	0.538007
FBgn0051104	CG31104	uncharacterized protein	8132.45	-0.903045	0.114326	-7.89889	2.81e-15	3.79e-13	0.534757
FBgn0033584	CG7737	uncharacterized protein	248.224	-0.909005	0.212824	-4.27116	1.94e-05	0.000297162	0.532552
FBgn0001090	bnb	bangles and beads	863.395	-0.910178	0.166082	-5.4803	4.25e-08	1.53e-06	0.53212
FBgn0001089	Gal	beta galactosidase	3651.82	-0.917847	0.138301	-6.6366	3.21e-11	2.26e-09	0.529298
FBgn0024997	CG2681	uncharacterized protein	2159.86	-0.918399	0.220311	-4.16865	3.06e-05	0.000435178	0.529096
FBgn0039189	CG18528	uncharacterized protein	99.1698	-0.919745	0.209803	-4.38385	1.17e-05	0.000193343	0.528602
FBgn0030777	CG9672	uncharacterized protein	16881.6	-0.926144	0.177304	-5.22348	1.76e-07	5.26e-06	0.526263
FBgn0033999	CG8093	uncharacterized protein	10901.4	-0.926727	0.16938	-5.4713	4.47e-08	1.6e-06	0.52605
FBgn0051148	Gba1a	Glucocerebrosidase 1a	3350.78	-0.927248	0.240405	-3.85703	0.000114773	0.00130967	0.525861
FBgn0051495	CG31495	uncharacterized protein	84.2551	-0.92888	0.225092	-4.12666	3.68e-05	0.000507283	0.525266
FBgn0010226	GstS1	Glutathione S transferase S1	2339.6	-0.930017	0.0860002	-10.8141	2.95e-27	2.35e-24	0.524852
FBgn0040087	p115	p115	509.326	-0.931786	0.132461	-7.03442	2e-12	1.77e-10	0.524209
FBgn0264994	lncRNA:CR44145	long non-coding RNA:CR44145	120.883	-0.933553	0.237652	-3.92824	8.56e-05	0.00102544	0.523567
FBgn0032034	Rcd4	Reduction in Cnn dots 4	67.76	-0.934768	0.257855	-3.62516	0.000288778	0.00277476	0.523127
FBgn0039860	CG1792	uncharacterized protein	86.8211	-0.938032	0.240892	-3.89399	9.86e-05	0.00115796	0.521944
FBgn0015569	alpha-Est10	alpha-Esterase-10	347.045	-0.943927	0.150627	-6.26667	3.69e-10	2.07e-08	0.519816
FBgn0031256	shv	shriveled	582.813	-0.946249	0.121623	-7.78017	7.24e-15	9.22e-13	0.51898
FBgn0038619	CG7685	uncharacterized protein	74.9531	-0.947893	0.270724	-3.50133	0.00046295	0.00407149	0.518389
FBgn0035620	Alp9	Alkaline phosphatase 9	8809.7	-0.950799	0.176804	-5.3777	7.54e-08	2.54e-06	0.517346
FBgn0039634	alpha-Man-Ib	alpha-Mannosidase class I b	174.357	-0.951787	0.206303	-4.61353	3.96e-06	7.99e-05	0.516992
FBgn0037592	CG11737	uncharacterized protein	1406.9	-0.954124	0.156893	-6.08138	1.19e-09	5.9e-08	0.516155
FBgn0001145	Gs2	Glutamine synthetase 2	9839.51	-0.963935	0.133297	-7.23149	4.78e-13	4.66e-11	0.512657
FBgn0037920	CG14710	uncharacterized protein	54.1365	-0.965725	0.26428	-3.65417	0.000258011	0.00251455	0.512021
FBgn0000352	cos	costa	139.28	-0.967065	0.259761	-3.7229	0.000196944	0.00202914	0.511546
FBgn0034936	Stoml2	Stomatin like 2	842.092	-0.969217	0.173218	-5.59537	2.2e-08	8.48e-07	0.510783
FBgn0036406	CG13484	uncharacterized protein	72.6868	-0.969429	0.213023	-4.55083	5.34e-06	0.000103104	0.510708
FBgn0001149	GstD1	Glutathione S transferase D1	14765.5	-0.971826	0.143499	-6.77237	1.27e-11	9.53e-10	0.50986
FBgn0027512	CG10254	uncharacterized protein	291.679	-0.974704	0.302501	-3.22216	0.00127229	0.00912288	0.508844
FBgn0040298	Myt1	Myt1	106.873	-0.975576	0.186594	-5.22832	1.71e-07	5.14e-06	0.508537
FBgn0035033	CG3548	uncharacterized protein	98.642	-0.977127	0.256555	-3.80865	0.000139729	0.00153315	0.50799
FBgn0030407	Fpgs	Folylpolyglutamate synthase	79.1164	-0.977151	0.221428	-4.41296	1.02e-05	0.000172373	0.507982
FBgn0035762	Rint1	RAD50 interactor 1	266.615	-0.978618	0.157806	-6.20138	5.6e-10	2.97e-08	0.507466
FBgn0035298	SCOT	Succinyl-CoA:3-ketoacid CoA transferase	2000.1	-0.97943	0.120862	-8.10374	5.33e-16	7.83e-14	0.50718
FBgn0035091	CG3829	uncharacterized protein	396.156	-0.985246	0.166237	-5.92674	3.09e-09	1.41e-07	0.50514
FBgn0034437	CG10051	uncharacterized protein	310.444	-0.985967	0.249742	-3.94795	7.88e-05	0.00096518	0.504887
FBgn0031766	CG9117	uncharacterized protein	43.7448	-0.986925	0.271337	-3.63726	0.000275552	0.0026557	0.504552
FBgn0039296	Sil1	Sil1 nucleotide exchange factor	164.957	-0.988732	0.228849	-4.32045	1.56e-05	0.000245409	0.50392
FBgn0086254	CG6084	uncharacterized protein	6666.57	-0.989856	0.157305	-6.29261	3.12e-10	1.82e-08	0.503528
FBgn0032354	CG4788	uncharacterized protein	43.5481	-0.996906	0.30167	-3.30462	0.000951052	0.00727844	0.501073
FBgn0051248	CG31248	uncharacterized protein	277.392	-0.998813	0.193109	-5.17228	2.31e-07	6.59e-06	0.500411
FBgn0063667	CG32335	uncharacterized protein	167.553	-1.00081	0.23788	-4.20723	2.59e-05	0.000379274	0.499718
FBgn0263121	Prosalpha1	Proteasome alpha1 subunit	93.4066	-1.0063	0.259369	-3.87981	0.000104537	0.00121316	0.497821
FBgn0029648	CG3603	uncharacterized protein	727.454	-1.01894	0.181699	-5.60783	2.05e-08	7.97e-07	0.49348
FBgn0051636	CG31636	uncharacterized protein	777.126	-1.02705	0.258791	-3.96864	7.23e-05	0.000901303	0.490714
FBgn0034918	Pym	Partner of Y14 and Mago	87.9551	-1.03446	0.254357	-4.06698	4.76e-05	0.000630035	0.488198
FBgn0037383	CG2023	uncharacterized protein	104.998	-1.0351	0.203107	-5.09635	3.46e-07	9.4e-06	0.48798
FBgn0038098	CG7381	uncharacterized protein	6742.62	-1.03691	0.222786	-4.65426	3.25e-06	6.72e-05	0.487372
FBgn0037634	hng2	hinge2	36.1169	-1.04106	0.318861	-3.26495	0.00109483	0.00814385	0.485969
FBgn0038020	GstD9	Glutathione S transferase D9	891.228	-1.0421	0.207271	-5.02772	4.96e-07	1.3e-05	0.485619
FBgn0002939	ninaD	neither inactivation nor afterpotential D	2518.71	-1.04426	0.243226	-4.29338	1.76e-05	0.000273727	0.484892
FBgn0020312	Tmtc3	Transmembrane and tetratricopeptide repeat containing 3	278.845	-1.04754	0.159393	-6.57208	4.96e-11	3.31e-09	0.483791
FBgn0034959	Xxylt	Xyloside xylosyltransferase	199.777	-1.04807	0.214122	-4.8947	9.85e-07	2.34e-05	0.483616
FBgn0025678	CaBP1	calcium-binding protein 1	2296.7	-1.05172	0.147155	-7.147	8.87e-13	8.22e-11	0.482393
FBgn0261573	CoRest	CoRest	740.955	-1.0535	0.17054	-6.17745	6.51e-10	3.42e-08	0.481798
FBgn0013753	Bgb	Big brother	42.1849	-1.05819	0.299802	-3.52963	0.000416142	0.00376865	0.480235
FBgn0031608	CG15435	uncharacterized protein	51.0013	-1.07681	0.328338	-3.27957	0.00103964	0.00777572	0.474076
FBgn0002641	mal	maroon-like	1167.58	-1.08682	0.173271	-6.27239	3.56e-10	2.01e-08	0.470797
FBgn0040466	Dlip2	Dorsal interacting protein 2	104.326	-1.08739	0.222313	-4.89126	1e-06	2.38e-05	0.470611
FBgn0032763	CG17568	uncharacterized protein	60.6659	-1.08833	0.23872	-4.559	5.14e-06	9.94e-05	0.470307
FBgn0039058	VhaAC39-2	Vacuolar H[+] ATPase AC39 subunit 2	63.115	-1.09256	0.339175	-3.22123	0.00127641	0.00912654	0.468928
FBgn0036847	CNPYb	Canopy b	224.298	-1.10044	0.190633	-5.77255	7.81e-09	3.26e-07	0.466374
FBgn0053013	CR33013	pseudo	125.547	-1.10166	0.266749	-4.12996	3.63e-05	0.000500777	0.465979
FBgn0260771	Larp7	La related protein 7	103.574	-1.1089	0.248697	-4.45885	8.24e-06	0.000145511	0.463647
FBgn0024732	Drep1	DNA fragmentation factor-related protein 1	92.7734	-1.11837	0.204487	-5.46917	4.52e-08	1.61e-06	0.460613
FBgn0037620	ranshi	ranshi	205.722	-1.12395	0.172236	-6.52561	6.77e-11	4.37e-09	0.458837
FBgn0032839	AANATL3	Arylalkylamine N-acetyltransferase-like 3	1843.92	-1.12629	0.187956	-5.99232	2.07e-09	9.69e-08	0.458092
FBgn0036837	CG18135	uncharacterized protein	10481.5	-1.12736	0.117803	-9.56992	1.07e-21	3.78e-19	0.457751
FBgn0040531	CG11741	uncharacterized protein	62.1032	-1.14161	0.273478	-4.17442	2.99e-05	0.000430362	0.453253
FBgn0024542	Neos	Neosin	95.297	-1.1417	0.241077	-4.73584	2.18e-06	4.77e-05	0.453224
FBgn0000615	exu	exuperantia	194.086	-1.14181	0.272063	-4.19686	2.71e-05	0.000395251	0.453191
FBgn0034729	CG10344	uncharacterized protein	155.692	-1.15097	0.170128	-6.76529	1.33e-11	9.93e-10	0.450324
FBgn0039562	Gp93	Glycoprotein 93	7431.13	-1.17348	0.133836	-8.76806	1.82e-18	3.77e-16	0.443349
FBgn0030294	Pa1	PTIP associated 1	113.872	-1.17818	0.199239	-5.91338	3.35e-09	1.52e-07	0.441909
FBgn0054010	Glyat	Glycine N-acyltransferase	72.8267	-1.18314	0.284888	-4.15299	3.28e-05	0.000460911	0.440392
FBgn0040942	CG12643	uncharacterized protein	902.542	-1.18927	0.194132	-6.1261	9.01e-10	4.62e-08	0.438524
FBgn0051075	CG31075	uncharacterized protein	1942.82	-1.19754	0.199394	-6.0059	1.9e-09	9.04e-08	0.436019
FBgn0030073	CG10962	uncharacterized protein	535.293	-1.20659	0.169385	-7.12333	1.05e-12	9.58e-11	0.433292
FBgn0037368	CG1239	uncharacterized protein	49.6777	-1.2117	0.309171	-3.9192	8.88e-05	0.00105673	0.431759
FBgn0035153	ebd1	earthbound 1	212.843	-1.22113	0.157077	-7.7741	7.6e-15	9.43e-13	0.428945
FBgn0035189	CG9119	uncharacterized protein	2655.43	-1.22728	0.260039	-4.71962	2.36e-06	5.11e-05	0.427121
FBgn0263260	sel	seele	763.319	-1.23161	0.162216	-7.59244	3.14e-14	3.7e-12	0.425841
FBgn0031801	CG9498	uncharacterized protein	1306.29	-1.23295	0.197043	-6.25723	3.92e-10	2.18e-08	0.425447
FBgn0034617	Panx	Panoramix	82.2382	-1.23306	0.249922	-4.93379	8.07e-07	1.97e-05	0.425414
FBgn0036395	CG17361	uncharacterized protein	22.237	-1.23534	0.384867	-3.20977	0.00132839	0.00940511	0.424743
FBgn0036824	CG3902	uncharacterized protein	7718.28	-1.24834	0.204279	-6.11097	9.9e-10	5.02e-08	0.420932
FBgn0001218	Hsc70-3	Heat shock 70-kDa protein cognate 3	8990.47	-1.26644	0.148691	-8.51729	1.63e-17	2.89e-15	0.415684
FBgn0260397	Su(var)3-3	Suppressor of variegation 3-3	110.574	-1.27141	0.315658	-4.0278	5.63e-05	0.000733591	0.414255
FBgn0036023	CG18179	uncharacterized protein	4137.73	-1.29041	0.232773	-5.54363	2.96e-08	1.12e-06	0.408836
FBgn0039323	CG10559	uncharacterized protein	465.58	-1.30205	0.261929	-4.97102	6.66e-07	1.67e-05	0.405548
FBgn0032066	LManIII	Lysosomal alpha-mannosidase III	13143.1	-1.31596	0.248597	-5.29356	1.2e-07	3.82e-06	0.401657
FBgn0034429	AANATL4	Arylalkylamine N-acetyltransferase-like 4	73.5902	-1.31728	0.293487	-4.48837	7.18e-06	0.000131069	0.401292
FBgn0270926	AsnS	Asparagine synthetase	330.82	-1.31948	0.26436	-4.99121	6e-07	1.53e-05	0.40068
FBgn0015025	CkIIalpha-i1	CKII-alpha subunit interactor-1	45.161	-1.32091	0.313402	-4.21475	2.5e-05	0.000368561	0.400282
FBgn0039212	Syx18	Syntaxin 18	319.596	-1.33375	0.183178	-7.28117	3.31e-13	3.29e-11	0.396735
FBgn0002985	odd	odd skipped	982.887	-1.3339	0.185908	-7.17506	7.23e-13	6.77e-11	0.396695
FBgn0030593	CG9512	uncharacterized protein	1802.87	-1.34434	0.232523	-5.78156	7.4e-09	3.11e-07	0.393833
FBgn0034318	CG14500	uncharacterized protein	2435.59	-1.34839	0.228651	-5.89713	3.7e-09	1.67e-07	0.392731
FBgn0034335	GstE1	Glutathione S transferase E1	587.378	-1.35195	0.154253	-8.76447	1.88e-18	3.81e-16	0.391763
FBgn0030421	Agpat1	1-Acylglycerol-3-phosphate O-acyltransferase 1	105.185	-1.35507	0.382113	-3.54626	0.000390737	0.00357807	0.390915
FBgn0037718	P58IPK	P58IPK	2042.75	-1.35905	0.139214	-9.76228	1.63e-22	6.24e-20	0.38984
FBgn0036574	elg1	enhanced level of genomic instability 1	146.668	-1.36788	0.347886	-3.93197	8.43e-05	0.00101346	0.38746
FBgn0032067	LManIV	Lysosomal alpha-mannosidase IV	1389.22	-1.36842	0.285705	-4.78963	1.67e-06	3.74e-05	0.387315
FBgn0037746	CG8478	uncharacterized protein	39.9731	-1.36918	0.424734	-3.22361	0.00126585	0.00909714	0.387112
FBgn0023495	Lip3	Lip3	477.432	-1.37091	0.246063	-5.57139	2.53e-08	9.62e-07	0.386647
FBgn0010044	GstD8	Glutathione S transferase D8	618.216	-1.37714	0.257993	-5.3379	9.4e-08	3.09e-06	0.384981
FBgn0019928	Ser8	Ser8	2285.33	-1.38695	0.250865	-5.52867	3.23e-08	1.21e-06	0.382372
FBgn0031434	insv	insensitive	40.3989	-1.44442	0.43898	-3.29041	0.00100042	0.00752954	0.367439
FBgn0037619	CG8159	uncharacterized protein	197.899	-1.5014	0.220719	-6.80231	1.03e-11	7.87e-10	0.35321
FBgn0010038	GstD2	Glutathione S transferase D2	165.744	-1.5152	0.338699	-4.4736	7.69e-06	0.000138344	0.349847
FBgn0259229	CG42329	uncharacterized protein	244.09	-1.51567	0.260761	-5.8125	6.15e-09	2.68e-07	0.349734
FBgn0050382	CG30382	uncharacterized protein	48.3297	-1.53693	0.426002	-3.6078	0.000308801	0.00293469	0.344618
FBgn0034317	CG14499	uncharacterized protein	1555.65	-1.55636	0.252064	-6.17445	6.64e-10	3.47e-08	0.340008
FBgn0020506	Amyrel	amyrel	2080.87	-1.55789	0.392495	-3.9692	7.21e-05	0.000901128	0.339647
FBgn0039593	Sid	Stress induced DNase	108.803	-1.56663	0.223635	-7.00531	2.46e-12	2.12e-10	0.337596
FBgn0030615	Cyp4s3	Cyp4s3	543.81	-1.58245	0.136107	-11.6265	3.02e-31	3.21e-28	0.333913
FBgn0030813	CG4949	uncharacterized protein	35.3606	-1.58619	0.378266	-4.19333	2.75e-05	0.000399619	0.333049
FBgn0038463	CG3534	uncharacterized protein	578.551	-1.5927	0.190251	-8.37159	5.68e-17	9.7e-15	0.33155
FBgn0037151	CG7130	uncharacterized protein	80.2198	-1.63261	0.250737	-6.51125	7.45e-11	4.78e-09	0.322504
FBgn0026718	Agpat2	1-Acylglycerol-3-phosphate O-acyltransferase 2	1834.49	-1.64054	0.160448	-10.2247	1.54e-24	7.72e-22	0.320737
FBgn0261016	clos	closca	74.7048	-1.66308	0.379996	-4.37657	1.21e-05	0.000199216	0.315764
FBgn0052283	Drsl3	Drosomycin-like 3	52.1574	-1.68099	0.447471	-3.75665	0.0001722	0.00181332	0.311868
FBgn0039681	CG7582	uncharacterized protein	182.06	-1.6856	0.17238	-9.77839	1.39e-22	5.55e-20	0.310874
FBgn0013732	sced	scrambled	73.0973	-1.69598	0.342225	-4.95574	7.21e-07	1.79e-05	0.308645
FBgn0036927	Gabat	gamma-aminobutyric acid transaminase	2942.73	-1.7459	0.223783	-7.80177	6.1e-15	7.88e-13	0.298148
FBgn0052095	CG32095	uncharacterized protein	54.3469	-1.75229	0.300584	-5.82962	5.56e-09	2.45e-07	0.29683
FBgn0036749	CG7460	uncharacterized protein	321.282	-1.77626	0.253285	-7.0129	2.33e-12	2.05e-10	0.291938
FBgn0032437	CR17024	pseudo	29.7899	-1.7983	0.543001	-3.31178	0.000927036	0.00714356	0.287513
FBgn0010043	GstD7	Glutathione S transferase D7	211.146	-1.80421	0.207914	-8.67765	4.04e-18	8.04e-16	0.286339
FBgn0037101	CG7634	uncharacterized protein	34.0769	-1.82902	0.373414	-4.89811	9.68e-07	2.33e-05	0.281455
FBgn0038914	fit	female-specific independent of transformer	107.828	-1.83177	0.464705	-3.9418	8.09e-05	0.000987722	0.280919
FBgn0033720	CG13160	uncharacterized protein	222.454	-1.84698	0.203778	-9.06369	1.26e-19	3.09e-17	0.277974
FBgn0051741	CG31741	uncharacterized protein	145.764	-1.86261	0.348573	-5.34353	9.12e-08	3e-06	0.274979
FBgn0037618	ouib	ouija board	33.5546	-1.86934	0.448057	-4.1721	3.02e-05	0.000432811	0.273699
FBgn0053510	CG33510	uncharacterized protein	95.9146	-1.87927	0.314248	-5.98021	2.23e-09	1.04e-07	0.271822
FBgn0035414	CG14965	uncharacterized protein	18.2682	-1.88891	0.557372	-3.38895	0.000701611	0.00572253	0.270012
FBgn0001230	Hsp68	Heat shock protein 68	89.57	-1.88942	0.425115	-4.44451	8.81e-06	0.000152751	0.269915
FBgn0001233	Hsp83	Heat shock protein 83	5250.12	-1.96904	0.281971	-6.98313	2.89e-12	2.44e-10	0.255423
FBgn0010041	GstD5	Glutathione S transferase D5	829.44	-2.02503	0.242648	-8.34557	7.09e-17	1.17e-14	0.2457
FBgn0039312	CG10514	uncharacterized protein	166.861	-2.03162	0.447495	-4.53998	5.63e-06	0.000106825	0.24458
FBgn0053511	CG33511	uncharacterized protein	32.6721	-2.06331	0.494478	-4.17271	3.01e-05	0.000432311	0.239266
FBgn0010040	GstD4	Glutathione S transferase D4	19.1355	-2.06917	0.537625	-3.84872	0.000118736	0.00134366	0.238297
FBgn0042206	GstD10	Glutathione S transferase D10	592.878	-2.095	0.270863	-7.73456	1.04e-14	1.27e-12	0.234068
FBgn0039151	CG13607	uncharacterized protein	199.307	-2.1063	0.210437	-10.0091	1.39e-23	6.03e-21	0.232242
FBgn0036363	CG10140	uncharacterized protein	24.4169	-2.2379	0.539688	-4.14666	3.37e-05	0.000471079	0.211994
FBgn0030242	sofe	sister of feo	24.3291	-2.25851	0.677606	-3.33307	0.00085894	0.00672437	0.208988
FBgn0001224	Hsp23	Heat shock protein 23	131.731	-2.3713	0.472828	-5.01514	5.3e-07	1.38e-05	0.193272
FBgn0002563	Lsp1beta	Larval serum protein 1 beta	97.3887	-2.3858	0.450913	-5.29104	1.22e-07	3.85e-06	0.191339
FBgn0053012	CG33012	uncharacterized protein	254.541	-2.39396	0.260318	-9.19628	3.71e-20	1.04e-17	0.19026
FBgn0038299	Spn88Eb	Serpin 88Eb	21.1689	-2.3996	0.742021	-3.23387	0.00122126	0.00883658	0.189517
FBgn0030241	feo	fascetto	47.6047	-2.40723	0.743989	-3.23557	0.00121398	0.00879724	0.188517
FBgn0086661	snoRNA:Psi28S-2566	ncRNA	17.9871	-2.46842	0.641924	-3.84535	0.000120382	0.00135746	0.180689
FBgn0263106	DnaJ-1	DnaJ-like-1	539.819	-2.69744	0.197502	-13.6577	1.82e-42	5.78e-39	0.154167
FBgn0036956	CG13813	uncharacterized protein	455.404	-2.79151	0.306176	-9.11735	7.7e-20	2.1e-17	0.144435
FBgn0034937	fzr2	fizzy-related 2	145.145	-2.90218	0.335423	-8.65231	5.05e-18	9.84e-16	0.133769
FBgn0022774	Oat	Ornithine aminotransferase precursor	847.452	-3.07885	0.465782	-6.61007	3.84e-11	2.63e-09	0.118352
FBgn0085345	CG34316	uncharacterized protein	363.105	-3.27413	0.497676	-6.57884	4.74e-11	3.19e-09	0.103369
FBgn0002565	Lsp2	Larval serum protein 2	20.3658	-3.46881	0.654225	-5.30216	1.14e-07	3.68e-06	0.09032
FBgn0051089	CG31089	uncharacterized protein	141.71	-3.97133	0.35124	-11.3066	1.22e-29	1.06e-26	0.0637543
FBgn0028583	lcs	la costa	602.267	-3.97994	1.13614	-3.50304	0.000459977	0.00405281	0.0633752
FBgn0038277	RpS5b	Ribosomal protein S5b	63.4322	-3.9841	1.14031	-3.49389	0.000476046	0.0041713	0.0631926
FBgn0003087	pim	pimples	13.7417	-4.06863	1.20263	-3.38312	0.000716677	0.00583048	0.0595964
FBgn0039972	Marf1	Meiosis regulator and mRNA stability factor 1	134.55	-4.3718	1.17122	-3.73269	0.000189449	0.00196464	0.048301
FBgn0003015	osk	oskar	90.2659	-5.00304	1.47136	-3.40028	0.000673166	0.00551881	0.0311843
FBgn0003525	stg	string	54.0983	-5.20177	1.5708	-3.31154	0.000927847	0.00714356	0.0271714
FBgn0000405	CycB	Cyclin B	290.568	-5.24061	1.51995	-3.44788	0.000565008	0.00477134	0.0264497
FBgn0003979	Vm26Aa	Vitelline membrane 26Aa	40.9716	-5.27171	1.34707	-3.91345	9.1e-05	0.0010795	0.0258856
FBgn0041579	AttC	Attacin-C	171.78	-5.5003	1.484	-3.7064	0.00021023	0.00213153	0.0220925
FBgn0261987	Pxt	Peroxinectin-like	66.2822	-5.82993	1.52198	-3.83048	0.000127894	0.001427	0.0175799
FBgn0000359	Cp36	Chorion protein 36	31.3888	-6.74503	1.9221	-3.5092	0.000449458	0.00397411	0.00932272
FBgn0030551	CG11674	uncharacterized protein	19.7875	-6.9978	2.18316	-3.20536	0.00134896	0.0095295	0.00782444
FBgn0004649	yl	yolkless	192.567	-7.07046	1.87477	-3.77139	0.000162343	0.00172474	0.00744009
FBgn0011761	dhd	deadhead	263.33	-7.12596	2.06614	-3.44892	0.00056283	0.00475716	0.00715935
FBgn0259789	zld	zelda	32.804	-7.21501	2.14814	-3.35872	0.000783033	0.00624861	0.00673076
FBgn0000355	Cp15	Chorion protein 15	37.7738	-7.41224	1.43598	-5.16179	2.45e-07	6.91e-06	0.00587075
FBgn0029733	CG6927	uncharacterized protein	21.0591	-8.20835	2.21197	-3.71087	0.000206549	0.00210764	0.00338097

## Sheet: ConvsMet_Old
Geneid	SYMBOL	GENENAME	baseMean	log2FoldChange	lfcSE	stat	pvalue	padj	FoldChange
FBgn0015316	Try29F	Trypsin 29F	911.353	1.34609	0.32215	4.17847	2.93e-05	0.00394749	2.54223
FBgn0043806	CG32032	uncharacterized protein	277.509	1.34465	0.200214	6.71604	1.87e-11	1.97e-08	2.53968
FBgn0000565	Eip71CD	Ecdysone-induced protein 28/29kD	1528.91	1.20555	0.220588	5.46519	4.62e-08	1.9e-05	2.30626
FBgn0015033	Cyp4d8	Cytochrome P450-4d8	520.89	1.13882	0.293666	3.87794	0.000105343	0.00986491	2.20201
FBgn0040257	Ugt302E1	UDP-glycosyltransferase family 302 member E1	723.376	1.1173	0.189534	5.89498	3.75e-09	2.31e-06	2.16941
FBgn0030773	CG9676	uncharacterized protein	148.12	0.989974	0.216187	4.57924	4.67e-06	0.000933072	1.98615
FBgn0264997	lncRNA:CR44148	long non-coding RNA:CR44148	115.405	0.936371	0.238105	3.93259	8.4e-05	0.0082893	1.91371
FBgn0031033	CG14219	uncharacterized protein	776.198	0.898767	0.157926	5.69105	1.26e-08	6.23e-06	1.86447
FBgn0039509	bigmax	bigmax	487.231	0.879873	0.196946	4.46757	7.91e-06	0.00146318	1.84021
FBgn0025697	santa-maria	scavenger receptor acting in neural tissue and majority of rhodopsin is absent	474.489	0.752834	0.1811	4.15701	3.22e-05	0.00419383	1.6851
FBgn0026593	CG5707	uncharacterized protein	570.415	0.741572	0.142224	5.21411	1.85e-07	6.51e-05	1.672
FBgn0031148	Cbs	Cystathionine beta-synthase	704.813	0.724685	0.169479	4.27595	1.9e-05	0.0027896	1.65254
FBgn0034512	CG18067	uncharacterized protein	1806.18	0.721666	0.17601	4.10015	4.13e-05	0.00509088	1.64908
FBgn0037163	laza	lazaro	872.764	0.699305	0.177149	3.94756	7.9e-05	0.00791344	1.62372
FBgn0028540	CG9008	uncharacterized protein	1215.22	0.657252	0.164264	4.00119	6.3e-05	0.00712833	1.57708
FBgn0032850	Kua	Kua	579.304	0.657174	0.132381	4.96425	6.9e-07	0.00021259	1.57699
FBgn0262353	lncRNA:CR43051	long non-coding RNA:CR43051	509.853	0.612787	0.140922	4.34842	1.37e-05	0.00220529	1.52921
FBgn0003068	per	period	568.497	0.60356	0.11165	5.40582	6.45e-08	2.39e-05	1.51946
FBgn0027579	mino	minotaur	1131.85	0.574479	0.145276	3.9544	7.67e-05	0.00788375	1.48914
FBgn0033214	CG1941	uncharacterized protein	1165.14	0.548722	0.125616	4.36825	1.25e-05	0.00205908	1.46279
FBgn0027621	Pfrx	6-phosphofructo-2-kinase	1881.86	0.497851	0.119776	4.15652	3.23e-05	0.00419383	1.41211
FBgn0034717	CG5819	uncharacterized protein	3902.91	0.494865	0.125379	3.94694	7.92e-05	0.00791344	1.40919
FBgn0029835	CG5921	uncharacterized protein	1535.94	0.463182	0.108798	4.25727	2.07e-05	0.00294416	1.37858
FBgn0029766	CG15784	uncharacterized protein	27393.3	0.452365	0.113118	3.99906	6.36e-05	0.00712833	1.36828
FBgn0053301	CG33301	uncharacterized protein	1156.69	0.451243	0.106641	4.23143	2.32e-05	0.00324126	1.36722
FBgn0031514	OtopLb	Otopetrin-like b	3200.51	0.441779	0.0916622	4.81964	1.44e-06	0.000366889	1.35828
FBgn0027280	l(1)G0193	lethal (1) G0193	1063.44	0.435141	0.0949691	4.58192	4.61e-06	0.000933072	1.35204
FBgn0034194	CG15611	uncharacterized protein	940.007	0.417571	0.10526	3.96704	7.28e-05	0.00768695	1.33568
FBgn0052672	Atg8a	Autophagy-related 8a	8693.48	0.409958	0.0848957	4.82896	1.37e-06	0.000362623	1.32865
FBgn0038331	Ccm3	Cerebral cavernous malformation 3	1627.84	0.37627	0.0895802	4.20037	2.66e-05	0.00365072	1.29798
FBgn0028969	deltaCOP	Coat Protein (coatomer) delta	1739.89	-0.30101	0.0767619	-3.92134	8.81e-05	0.00857163	0.811684
FBgn0027079	ValRS	Valyl-tRNA synthetase	1339.4	-0.339073	0.0817892	-4.14569	3.39e-05	0.00432133	0.790549
FBgn0010226	GstS1	Glutathione S transferase S1	2339.6	-0.41145	0.0864989	-4.7567	1.97e-06	0.000469604	0.751867
FBgn0037182	ArfGAP3	ADP-ribosylation factor GTPase activating protein 3	1177.56	-0.421214	0.0913836	-4.6093	4.04e-06	0.000854011	0.746796
FBgn0039450	Yif1	Yip1d-interacting factor 1	609.839	-0.422134	0.107758	-3.91743	8.95e-05	0.00859863	0.74632
FBgn0002921	Atpalpha	Na pump alpha subunit	17782.4	-0.4303	0.0734714	-5.85671	4.72e-09	2.69e-06	0.742107
FBgn0033663	ERp60	Endoplasmic reticulum p60	7201.08	-0.440069	0.107787	-4.08276	4.45e-05	0.00539737	0.737099
FBgn0031951	r2d2	r2d2	327.031	-0.445303	0.11019	-4.04125	5.32e-05	0.00624346	0.73443
FBgn0028475	Hrd3	HMG-coA reductase degradation 3	1014.01	-0.467837	0.0839228	-5.57462	2.48e-08	1.08e-05	0.723048
FBgn0014075	Uggt	UDP-glucose-glycoprotein glucosyltransferase	1060.32	-0.484846	0.122319	-3.96378	7.38e-05	0.00768695	0.714573
FBgn0250820	meigo	medial glomeruli	713.765	-0.493679	0.126443	-3.90435	9.45e-05	0.00896104	0.710212
FBgn0264560	garz	gartenzwerg	1449.43	-0.500904	0.121398	-4.12614	3.69e-05	0.00462568	0.706664
FBgn0015622	Cnx99A	Calnexin 99A	2472.96	-0.515672	0.0823784	-6.2598	3.85e-10	2.85e-07	0.699467
FBgn0005585	Calr	Calreticulin	11526.2	-0.520069	0.0903938	-5.75337	8.75e-09	4.62e-06	0.697339
FBgn0023529	CG2918	uncharacterized protein	3676.14	-0.529999	0.0806779	-6.56932	5.05e-11	4.67e-08	0.692555
FBgn0004643	Zw10	Zeste-white 10	359.972	-0.533994	0.124951	-4.27364	1.92e-05	0.0027896	0.69064
FBgn0260855	Sec22	Secretory 22	1293.55	-0.555388	0.0980188	-5.66613	1.46e-08	6.75e-06	0.680474
FBgn0026418	Hsc70Cb	Hsc70Cb	2235.5	-0.562443	0.120896	-4.6523	3.28e-06	0.00073589	0.677154
FBgn0026147	TTLL4A	Tubulin tyrosine ligase-like 4A	343.638	-0.588855	0.135731	-4.3384	1.44e-05	0.00225916	0.664871
FBgn0033401	CG1968	uncharacterized protein	469	-0.595241	0.135026	-4.40834	1.04e-05	0.00175137	0.661934
FBgn0039736	CG7912	uncharacterized protein	631.522	-0.617356	0.155105	-3.98024	6.88e-05	0.00760182	0.651864
FBgn0002441	l(3)mbt	lethal (3) malignant brain tumor	437.347	-0.617406	0.133836	-4.61317	3.97e-06	0.000854011	0.651842
FBgn0029867	CG3847	uncharacterized protein	455.496	-0.624286	0.144624	-4.31661	1.58e-05	0.00239215	0.648741
FBgn0262126	Sec24CD	Secretory 24CD	1790.71	-0.627783	0.115363	-5.4418	5.27e-08	2.05e-05	0.64717
FBgn0032961	CG1416	uncharacterized protein	716.912	-0.628748	0.141236	-4.45174	8.52e-06	0.00150032	0.646738
FBgn0034262	swi2	swi2	248.537	-0.647067	0.158979	-4.07014	4.7e-05	0.00560631	0.638577
FBgn0003512	Sry-delta	Serendipity delta	208.982	-0.664426	0.167475	-3.96731	7.27e-05	0.00768695	0.63094
FBgn0029882	CG3226	uncharacterized protein	364.47	-0.66537	0.140446	-4.73755	2.16e-06	0.000500089	0.630527
FBgn0034335	GstE1	Glutathione S transferase E1	587.378	-0.675283	0.151396	-4.46037	8.18e-06	0.00147632	0.626209
FBgn0035207	Herc4	HECT and RLD domain containing E3 ubiquitin ligase 4	1406.11	-0.676042	0.15331	-4.40964	1.04e-05	0.00175137	0.62588
FBgn0031256	shv	shriveled	582.813	-0.715711	0.121334	-5.89869	3.66e-09	2.31e-06	0.608905
FBgn0039212	Syx18	Syntaxin 18	319.596	-0.719976	0.181146	-3.97457	7.05e-05	0.00767081	0.607107
FBgn0003301	rut	rutabaga	1291.1	-0.746917	0.164673	-4.53576	5.74e-06	0.00108879	0.595876
FBgn0035762	Rint1	RAD50 interactor 1	266.615	-0.771723	0.158109	-4.88096	1.06e-06	0.000294811	0.585717
FBgn0024352	Stip1	Stress induced phosphoprotein 1	1093.2	-0.796111	0.163231	-4.87721	1.08e-06	0.000294811	0.5759
FBgn0052707	APC4	Anaphase Promoting Complex subunit 4	79.4774	-0.878643	0.217901	-4.0323	5.52e-05	0.00638454	0.543879
FBgn0036847	CNPYb	Canopy b	224.298	-0.885446	0.193736	-4.57038	4.87e-06	0.000947818	0.54132
FBgn0250732	gfzf	GST-containing FLYWCH zinc-finger protein	266.907	-0.888227	0.171365	-5.18324	2.18e-07	7.33e-05	0.540278
FBgn0263260	sel	seele	763.319	-1.10968	0.161444	-6.87343	6.27e-12	7.73e-09	0.463398
FBgn0037718	P58IPK	P58IPK	2042.75	-1.11632	0.138514	-8.05929	7.67e-16	1.42e-12	0.461268
FBgn0039296	Sil1	Sil1 nucleotide exchange factor	164.957	-1.1214	0.22938	-4.88882	1.01e-06	0.000294811	0.459649
FBgn0039562	Gp93	Glycoprotein 93	7431.13	-1.13551	0.133563	-8.50166	1.87e-17	6.91e-14	0.455174
FBgn0025678	CaBP1	calcium-binding protein 1	2296.7	-1.16142	0.146823	-7.91039	2.57e-15	3.8e-12	0.447071
FBgn0001218	Hsc70-3	Heat shock 70-kDa protein cognate 3	8990.47	-1.20852	0.148596	-8.13293	4.19e-16	1.03e-12	0.432712
FBgn0001233	Hsp83	Heat shock protein 83	5250.12	-1.3531	0.281919	-4.7996	1.59e-06	0.000392053	0.39145
FBgn0030060	CG2004	uncharacterized protein	1315.97	-1.36928	0.160894	-8.51045	1.73e-17	6.91e-14	0.387083
FBgn0264953	Piezo	piezo	555.613	-1.42387	0.329496	-4.32134	1.55e-05	0.00239023	0.372712
FBgn0052636	lncRNA:CR32636	long non-coding RNA:CR32636	93.3397	-1.42554	0.286166	-4.98151	6.31e-07	0.000202929	0.37228
FBgn0034612	CG10505	uncharacterized protein	1285.55	-1.5384	0.23651	-6.50459	7.79e-11	6.4e-08	0.344268
