# Supplementary material for: Early-adult methionine restriction reduces methionine sulfoxide and extends lifespan in Drosophila
Source: Nat Commun. 2023 Dec 5;14:7832. doi: 10.1038/s41467-023-43550-2 (PMC10698029; doi:10.1038/s41467-023-43550-2)
Supplement: Supplementary file 5 — Supplementary_Data2 [file 41467_2023_43550_MOESM5_ESM.xlsx]

## Sheet: MRvsMC_6hr
Geneid	SYMBOL	GENENAME	baseMean	log2FoldChange	lfcSE	stat	pvalue	padj
FBgn0036837	CG18135	uncharacterized protein	180.818	0.760601	0.209175	3.6362	0.000276693	0.030932
FBgn0036824	CG3902	uncharacterized protein	183.854	0.682335	0.183674	3.71493	0.000203263	0.0287029
FBgn0034282	Mapmodulin	mapmodulin	316.458	0.568962	0.145956	3.89818	9.69187e-05	0.0173355
FBgn0033663	ERp60	Endoplasmic reticulum p60	482.435	0.45373	0.12691	3.57519	0.000349967	0.0361139
FBgn0053181	CG33181	uncharacterized protein	1558.11	0.448507	0.126562	3.54378	0.000394436	0.0391953
FBgn0085436	Not1	Not1	716.287	-0.313366	0.090965	-3.44491	0.000571245	0.0465724
FBgn0028950	CG15255	uncharacterized protein	996.781	-0.39608	0.114963	-3.44529	0.000570457	0.0465724
FBgn0001404	egh	egghead	1361.31	-0.40482	0.117538	-3.44417	0.000572825	0.0465724
FBgn0036801	MYPT-75D	Myosin phosphatase targeting subunit 75D	367.769	-0.412032	0.114739	-3.59103	0.000329368	0.0353478
FBgn0001186	Hex-A	Hexokinase A	1103.73	-0.486163	0.127108	-3.82479	0.000130885	0.0219478
FBgn0040342	CG3706	uncharacterized protein	350.801	-0.492717	0.132502	-3.71855	0.000200368	0.0287029
FBgn0034808	CG9896	uncharacterized protein	303.173	-0.51273	0.130482	-3.92949	8.51252e-05	0.0165334
FBgn0085408	Shrm	Shroom	261.136	-0.542579	0.147842	-3.66999	0.000242564	0.0295817
FBgn0035904	GstO3	Glutathione S transferase O3	232.157	-0.586804	0.149456	-3.92627	8.62718e-05	0.0165334
FBgn0040319	Gclc	Glutamate-cysteine ligase catalytic subunit	301.96	-0.598122	0.142748	-4.19005	2.78893e-05	0.0114058
FBgn0032433	Oatp33Ea	Organic anion transporting polypeptide 33Ea	317.57	-0.609186	0.167065	-3.64641	0.00026593	0.030932
FBgn0265512	mlt	mulet	550.08	-0.652168	0.160189	-4.07124	4.67627e-05	0.0114058
FBgn0033224	Nop17l	Nop17 like	260.539	-0.682791	0.166801	-4.09344	4.25018e-05	0.0114058
FBgn0028394	CG17834	uncharacterized protein	101.786	-0.684877	0.195267	-3.50738	0.000452535	0.0433625
FBgn0001168	h	hairy	911.052	-0.723134	0.155737	-4.64329	3.42905e-06	0.00230003
FBgn0024291	Sirt1	Sirtuin 1	94.0951	-0.763473	0.187275	-4.07674	4.56715e-05	0.0114058
FBgn0040153	l(1)G0469	lethal (1) G0469	797.417	-0.781873	0.154693	-5.05436	4.31842e-07	0.000386211
FBgn0000256	capu	cappuccino	75.997	-0.809063	0.215378	-3.75648	0.000172322	0.0271965
FBgn0035811	Mcad	Medium-chain acyl-CoA dehydrogenase	466.97	-0.836878	0.185472	-4.51215	6.4175e-06	0.00344363
FBgn0032400	CG6770	uncharacterized protein	8985.33	-0.862888	0.166019	-5.19754	2.01942e-07	0.000270905
FBgn0063493	GstE7	Glutathione S transferase E7	110.758	-0.874565	0.214606	-4.07522	4.59718e-05	0.0114058
FBgn0036419	CG13482	uncharacterized protein	648.527	-0.90668	0.246074	-3.68458	0.000229076	0.0292672
FBgn0037934	CG6830	uncharacterized protein	258.372	-0.938637	0.254532	-3.68769	0.000226295	0.0292672
FBgn0263106	DnaJ-1	DnaJ-like-1	133.785	-0.965464	0.18121	-5.32788	9.93683e-08	0.000266605
FBgn0029820	CG16721	uncharacterized protein	67.6889	-0.995959	0.285129	-3.49302	0.000477597	0.0441859
FBgn0042101	CG18744	uncharacterized protein	104.47	-1.01529	0.246745	-4.11473	3.87637e-05	0.0114058
FBgn0034480	CG16898	uncharacterized protein	72.5165	-1.09634	0.272004	-4.03062	5.56292e-05	0.0124378
FBgn0267164	asRNA:CR45604	antisense RNA:CR45604	77.525	-1.13283	0.328721	-3.44617	0.000568595	0.0465724

## Sheet: MRvsMC_2wk
Geneid	SYMBOL	GENENAME	baseMean	log2FoldChange	lfcSE	stat	pvalue	padj
FBgn0000565	MsrA	Methionine sulfoxide reductase A	132.477	2.5381	0.653526	3.8837	0.000102877	0.0172512
FBgn0036023	CG18179	uncharacterized protein	199.674	2.01447	0.543873	3.70394	0.000212276	0.0289075
FBgn0267164	asRNA:CR45604	antisense RNA:CR45604	77.525	1.51761	0.338572	4.48238	7.38155e-06	0.00660156
FBgn0029766	CG15784	uncharacterized protein	3030.82	1.28226	0.34633	3.70242	0.000213551	0.0289075
FBgn0034470	Obp56d	Odorant-binding protein 56d	77.3618	1.17949	0.33416	3.52972	0.000416003	0.0446455
FBgn0029820	CG16721	uncharacterized protein	67.6889	0.990929	0.280409	3.53387	0.000409526	0.0446455
FBgn0263776	CG43693	uncharacterized protein	103.407	0.875853	0.236709	3.70013	0.000215487	0.0289075
FBgn0031645	CG3036	uncharacterized protein	277.07	0.819921	0.212611	3.85644	0.00011505	0.0181576
FBgn0033760	CG8785	uncharacterized protein	142.111	0.785561	0.189629	4.14262	3.43363e-05	0.0131606
FBgn0036024	CG18180	uncharacterized protein	9979.38	0.782118	0.195137	4.00804	6.1224e-05	0.0142056
FBgn0012034	AcCoAS	Acetyl Coenzyme A synthase	317.173	0.748414	0.163093	4.58887	4.45654e-06	0.00597845
FBgn0032400	CG6770	uncharacterized protein	8985.33	0.656142	0.165776	3.958	7.55802e-05	0.0144844
FBgn0030608	Lsd-2	Lipid storage droplet-2	1561.28	0.645743	0.162235	3.98029	6.88308e-05	0.0142056
FBgn0265512	mlt	mulet	550.08	0.638583	0.157349	4.05838	4.94137e-05	0.0142056
FBgn0039509	bigmax	bigmax	135.289	0.6337	0.161712	3.91869	8.90331e-05	0.0159251
FBgn0037007	CG5059	uncharacterized protein	476.183	0.619335	0.151446	4.08947	4.32367e-05	0.0142056
FBgn0267336	Glut4EF	Glucose transporter 4 enhancer factor	675.546	0.568286	0.155393	3.65709	0.000255099	0.032592
FBgn0010905	Spn	Spinophilin	407.378	0.563209	0.131205	4.29258	1.7661e-05	0.0094769
FBgn0086708	stv	starvin	331.559	0.53541	0.134512	3.98038	6.88054e-05	0.0142056
FBgn0046114	Gclm	Glutamate-cysteine ligase modifier subunit	231.341	0.473778	0.131425	3.60492	0.000312248	0.0380801
FBgn0039777	Jon99Fii	Jonah 99Fii	5763.23	0.410104	0.0927819	4.42009	9.8662e-06	0.00661775
FBgn0028582	lqf	liquid facets	474.083	0.373553	0.104648	3.56962	0.000357497	0.0417028
FBgn0034289	CG10910	uncharacterized protein	2713.41	-0.524165	0.14964	-3.50284	0.000460334	0.0475029
FBgn0038147	CCHa2	CCHamide-2	336.993	-0.624212	0.156223	-3.99566	6.45154e-05	0.0142056
FBgn0036824	CG3902	uncharacterized protein	183.854	-0.82167	0.194333	-4.22815	2.35617e-05	0.010536
FBgn0035006	CG4563	uncharacterized protein	69.2348	-1.31228	0.275526	-4.76281	1.90912e-06	0.00512218

## Sheet: MRvsMC_4wk
Geneid	SYMBOL	GENENAME	baseMean	log2FoldChange	lfcSE	stat	pvalue	padj
FBgn0000565	MsrA	Methionine sulfoxide reductase A	132.477	2.58129	0.662115	3.89856	9.67671e-05	0.00406195
FBgn0267164	asRNA:CR45604	antisense RNA:CR45604	77.525	1.87398	0.339986	5.51194	3.54906e-08	7.54829e-06
FBgn0033327	PGRP-SC1b	Peptidoglycan recognition protein SC1b	32.1492	1.56959	0.355287	4.4178	9.97111e-06	0.000706899
FBgn0036419	CG13482	uncharacterized protein	648.527	1.39815	0.245205	5.70198	1.18424e-08	3.41822e-06
FBgn0037485	CG14606	uncharacterized protein	35.2373	1.37475	0.427786	3.21363	0.00131069	0.0278763
FBgn0261862	whd	withered	209.786	1.31168	0.403925	3.24733	0.00116493	0.0258653
FBgn0051259	CG31259	uncharacterized protein	180.551	1.30758	0.209446	6.24302	4.292e-10	2.168e-07
FBgn0031998	SLC5A11	Sodium/solute co-transporter-like 5A11	46.7933	1.27923	0.379503	3.3708	0.00074949	0.0196668
FBgn0036196	CG11658	uncharacterized protein	65.8795	1.2345	0.245147	5.03573	4.76032e-07	6.20531e-05
FBgn0003209	raw	raw	144.946	1.22005	0.182123	6.69903	2.09807e-11	2.11957e-08
FBgn0030928	CG15044	uncharacterized protein	230.541	1.18855	0.205921	5.77188	7.83898e-09	2.63978e-06
FBgn0024250	brk	brinker	55.2845	1.16647	0.309743	3.76593	0.000165933	0.00620868
FBgn0029766	CG15784	uncharacterized protein	3030.82	1.15833	0.346483	3.3431	0.000828478	0.0211891
FBgn0035877	CG7083	uncharacterized protein	83.4919	1.143	0.247616	4.61603	3.91152e-06	0.000359238
FBgn0051324	CG31324	uncharacterized protein	162.225	1.13111	0.350105	3.23078	0.00123455	0.0269665
FBgn0035186	CG13912	uncharacterized protein	106.865	1.11303	0.21691	5.13131	2.87736e-07	4.30645e-05
FBgn0041184	Socs36E	Suppressor of cytokine signaling at 36E	64.1868	1.11078	0.347407	3.19733	0.00138704	0.0287803
FBgn0033659	Damm	Death associated molecule related to Mch2 caspase	140.839	1.08795	0.281926	3.859	0.00011385	0.00451047
FBgn0036844	Mkp3	Mitogen-activated protein kinase phosphatase 3	74.5101	1.06468	0.262757	4.05195	5.07932e-05	0.00259817
FBgn0036449	bmm	brummer	287.241	1.03952	0.227386	4.57163	4.83934e-06	0.00041608
FBgn0031645	CG3036	uncharacterized protein	277.07	1.00028	0.211865	4.72131	2.34326e-06	0.000249188
FBgn0030608	Lsd-2	Lipid storage droplet-2	1561.28	0.973766	0.162373	5.99711	2.00861e-09	8.1168e-07
FBgn0038100	Paip2	polyA-binding protein interacting protein 2	407.231	0.972466	0.244092	3.98401	6.77613e-05	0.00311163
FBgn0033760	CG8785	uncharacterized protein	142.111	0.969693	0.189392	5.12005	3.05461e-07	4.40846e-05
FBgn0032587	CG5953	uncharacterized protein	144.241	0.931085	0.237224	3.92491	8.67609e-05	0.0037298
FBgn0066101	LpR1	Lipophorin receptor 1	200.262	0.926222	0.190676	4.85757	1.18834e-06	0.000137202
FBgn0262656	Myc	Myc	1479.69	0.915123	0.206744	4.42636	9.58385e-06	0.000691578
FBgn0022768	Pp2C1	Protein phosphatase 2C	38.699	0.899443	0.288452	3.11817	0.00181975	0.0350172
FBgn0025709	CNT2	Concentrative nucleoside transporter 2	127.866	0.875039	0.268119	3.26362	0.00109999	0.0255362
FBgn0020386	Pdk1	Phosphoinositide-dependent kinase 1	262.523	0.869203	0.220073	3.94962	7.82761e-05	0.00347597
FBgn0001168	h	hairy	911.052	0.861638	0.153225	5.62336	1.87281e-08	4.73001e-06
FBgn0029820	CG16721	uncharacterized protein	67.6889	0.859583	0.282516	3.0426	0.00234547	0.041494
FBgn0063649	CG6006	uncharacterized protein	33.6938	0.851037	0.282398	3.01361	0.0025816	0.0448208
FBgn0265512	mlt	mulet	550.08	0.850492	0.157992	5.38312	7.32046e-08	1.40867e-05
FBgn0085813	18SrRNA-Psi:CR41602	18S ribosomal RNA pseudogene:CR41602	828.788	0.831028	0.232862	3.56875	0.000358688	0.0115957
FBgn0036735	Edc3	Enhancer of decapping 3	131.484	0.820537	0.175975	4.6628	3.11938e-06	0.000293556
FBgn0259174	Nedd4	Nedd4	149.077	0.817816	0.147647	5.539	3.04207e-08	6.82944e-06
FBgn0034717	CG5819	uncharacterized protein	148.299	0.790678	0.179588	4.40272	1.06901e-05	0.000732182
FBgn0036024	CG18180	uncharacterized protein	9979.38	0.786501	0.195372	4.02565	5.68174e-05	0.00273332
FBgn0037174	CG14457	uncharacterized protein	42.5228	0.785648	0.262566	2.99219	0.00276983	0.0470289
FBgn0243512	puc	puckered	270.606	0.784781	0.173217	4.53064	5.88066e-06	0.000495078
FBgn0031885	Mnn1	Menin 1	102.976	0.77674	0.221006	3.51457	0.000440474	0.0133831
FBgn0037007	CG5059	uncharacterized protein	476.183	0.757357	0.15241	4.9692	6.72308e-07	8.23272e-05
FBgn0029801	CG15771	uncharacterized protein	401.789	0.757219	0.138286	5.47574	4.35688e-08	8.80307e-06
FBgn0024291	Sirt1	Sirtuin 1	94.0951	0.753585	0.186946	4.03103	5.55334e-05	0.00272787
FBgn0036257	RhoGAP68F	Rho GTPase activating protein at 68F	58.5543	0.749937	0.238382	3.14595	0.00165549	0.0329549
FBgn0005672	spi	spitz	63.948	0.749314	0.219727	3.41021	0.000649139	0.0180908
FBgn0028550	Atf3	Activating transcription factor 3	523.114	0.746628	0.142218	5.2499	1.5218e-07	2.45984e-05
FBgn0019890	Smg5	Smg5 nonsense mediated mRNA decay factor	99.8746	0.743788	0.197455	3.76687	0.000165309	0.00620868
FBgn0032400	CG6770	uncharacterized protein	8985.33	0.737079	0.1658	4.44558	8.7653e-06	0.000647913
FBgn0028515	EndoGI	Endonuclease G inhibitor	54.17	0.736629	0.230415	3.19697	0.0013888	0.0287803
FBgn0040319	Gclc	Glutamate-cysteine ligase catalytic subunit	301.96	0.73369	0.144568	5.07506	3.87378e-07	5.21798e-05
FBgn0028950	CG15255	uncharacterized protein	996.781	0.720826	0.114909	6.27299	3.54178e-10	2.04462e-07
FBgn0010397	LamC	Lamin C	131.495	0.716353	0.174225	4.11166	3.92829e-05	0.00213546
FBgn0016754	sba	six-banded	51.8534	0.712223	0.23143	3.07749	0.00208751	0.0383437
FBgn0000568	Eip75B	Ecdysone-induced protein 75B	323.966	0.710334	0.216152	3.28627	0.00101522	0.0241324
FBgn0265623	Su(z)2	Suppressor of zeste 2	77.6434	0.709756	0.233128	3.04449	0.00233074	0.0414912
FBgn0086708	stv	starvin	331.559	0.708683	0.135481	5.23087	1.68718e-07	2.62227e-05
FBgn0039509	bigmax	bigmax	135.289	0.706143	0.161499	4.37244	1.22866e-05	0.00081798
FBgn0003997	hid	head involution defective	63.416	0.705318	0.227434	3.1012	0.00192737	0.0362256
FBgn0267336	Glut4EF	Glucose transporter 4 enhancer factor	675.546	0.696531	0.154608	4.50513	6.63324e-06	0.000513492
FBgn0010905	Spn	Spinophilin	407.378	0.696255	0.131274	5.30384	1.13392e-07	1.90923e-05
FBgn0014133	bif	bifocal	152.766	0.691558	0.155606	4.44429	8.81841e-06	0.000647913
FBgn0020906	Jon25Bi	Jonah 25Bi	12255.6	0.686326	0.15195	4.51678	6.27875e-06	0.000507449
FBgn0085261	CG34232	uncharacterized protein	234.373	0.686168	0.17031	4.02894	5.60289e-05	0.00272787
FBgn0014388	sty	sprouty	371.718	0.670254	0.138592	4.83615	1.32379e-06	0.000148595
FBgn0052594	be	ben	67.8917	0.66792	0.222973	2.99552	0.00273973	0.0467142
FBgn0283741	prage	prage	76.6792	0.665791	0.203397	3.27336	0.00106277	0.0248245
FBgn0003357	Jon99Ciii	Jonah 99Ciii	15089.6	0.661023	0.164476	4.01897	5.8452e-05	0.00274657
FBgn0020545	kraken	kraken	193.156	0.659468	0.163282	4.03884	5.37168e-05	0.00267987
FBgn0033639	CG9003	uncharacterized protein	141.842	0.655977	0.179842	3.64752	0.000264786	0.00922414
FBgn0033782	sug	sugarbabe	358.509	0.650787	0.171485	3.79502	0.000147632	0.00562811
FBgn0030838	CG5445	uncharacterized protein	74.5825	0.647043	0.195585	3.30824	0.000938831	0.0229928
FBgn0020306	dom	domino	92.1375	0.643237	0.197611	3.25507	0.00113365	0.0256034
FBgn0032202	REPTOR-BP	REPTOR-binding partner	117.116	0.642085	0.18048	3.55766	0.00037418	0.0117214
FBgn0033649	pyr	pyramus	137.85	0.637643	0.192642	3.30999	0.000933003	0.0229894
FBgn0250869	CG42240	uncharacterized protein	244.23	0.629171	0.148885	4.22588	2.38014e-05	0.00143554
FBgn0027598	cindr	CIN85 and CD2AP related	245.869	0.610286	0.151076	4.0396	5.35424e-05	0.00267987
FBgn0029881	pigs	pickled eggs	293.131	0.599059	0.14577	4.10961	3.96336e-05	0.00213546
FBgn0035667	Jon65Ai	Jonah 65Ai	3781.28	0.597983	0.132142	4.52532	6.03047e-06	0.000497329
FBgn0001297	kay	kayak	403.53	0.595864	0.16434	3.62581	0.000288059	0.00978191
FBgn0001186	Hex-A	Hexokinase A	1103.73	0.594896	0.126574	4.69999	2.60178e-06	0.000269584
FBgn0035583	CG13704	uncharacterized protein	750.733	0.590213	0.141048	4.18449	2.85812e-05	0.00162671
FBgn0011202	dia	diaphanous	96.8476	0.589473	0.174609	3.37595	0.000735601	0.0194285
FBgn0035811	Mcad	Medium-chain acyl-CoA dehydrogenase	466.97	0.58933	0.18321	3.21669	0.00129677	0.027752
FBgn0029091	Chs2	Chitin synthase 2	135.127	0.576846	0.19004	3.03539	0.00240227	0.0422068
FBgn0010651	MFS14	Major Facilitator Superfamily Transporter 14	265.648	0.568737	0.146454	3.88338	0.000103013	0.00424771
FBgn0003356	Jon99Cii	Jonah 99Cii	14990.6	0.562592	0.120663	4.66251	3.12371e-06	0.000293556
FBgn0039492	CG6051	uncharacterized protein	119.195	0.559515	0.180022	3.10803	0.00188337	0.0358996
FBgn0012034	AcCoAS	Acetyl Coenzyme A synthase	317.173	0.556502	0.160883	3.45905	0.000542079	0.0157593
FBgn0040305	MTF-1	Metal response element-binding Transcription Factor-1	189.2	0.553254	0.163851	3.37656	0.000733978	0.0194285
FBgn0030679	CG8206	uncharacterized protein	156.756	0.550663	0.147752	3.72694	0.000193819	0.00712022
FBgn0031910	CG15818	uncharacterized protein	244.303	0.546569	0.170597	3.20386	0.001356	0.0285395
FBgn0034883	Eglp2	Entomoglyceroporin 2	219.138	0.54359	0.183846	2.95676	0.00310891	0.0499328
FBgn0267698	Pak	p21-activated kinase	124.647	0.536799	0.170732	3.1441	0.00166598	0.033001
FBgn0052512	CG32512	uncharacterized protein	362.998	0.523006	0.145998	3.58229	0.00034059	0.0111896
FBgn0038466	CG8907	uncharacterized protein	349.768	0.521662	0.133872	3.89672	9.75029e-05	0.00406195
FBgn0030309	CG1572	uncharacterized protein	107.059	0.517357	0.159022	3.25337	0.00114046	0.0256034
FBgn0033224	Nop17l	Nop17 like	260.539	0.51519	0.163119	3.15838	0.0015865	0.0317379
FBgn0263039	lncRNA:CR43334	long non-coding RNA:CR43334	125.964	0.510528	0.148877	3.42918	0.000605405	0.0171282
FBgn0032717	CG10600	uncharacterized protein	163.297	0.50863	0.156039	3.25963	0.00111557	0.0256034
FBgn0003231	ref(2)P	refractory to sigma P	234.525	0.506985	0.149497	3.39127	0.000695705	0.0189956
FBgn0051721	Trim9	Tripartite motif containing 9	200.493	0.500627	0.154767	3.23471	0.00121768	0.0267426
FBgn0020257	Ppa	Partner of paired	150.488	0.499688	0.148444	3.36618	0.000762164	0.0198704
FBgn0035001	Slik	Sterile20-like kinase	134.85	0.487579	0.157018	3.10524	0.00190126	0.0359019
FBgn0010113	hdc	headcase	253.604	0.486119	0.15063	3.22723	0.00124993	0.0271557
FBgn0001404	egh	egghead	1361.31	0.485086	0.115854	4.18705	2.82606e-05	0.00162671
FBgn0030502	tth	toothrin	150.489	0.483619	0.162849	2.96974	0.00298048	0.0495643
FBgn0086686	l(3)L1231	lethal (3) L1231	216.749	0.468593	0.147808	3.17029	0.00152285	0.0306162
FBgn0029996	UbcE2H	Ubiquitin conjugating enzyme E2H	403.876	0.457144	0.147534	3.09857	0.00194457	0.036273
FBgn0085408	Shrm	Shroom	261.136	0.4419	0.13907	3.17755	0.00148526	0.0303129
FBgn0037363	Atg17	Autophagy-related 17	317.151	0.436047	0.131975	3.30402	0.00095308	0.0230637
FBgn0015789	Rab10	Rab10	180.629	0.428502	0.144854	2.95817	0.00309476	0.0499328
FBgn0035142	Hipk	Homeodomain interacting protein kinase	244.42	0.426308	0.132541	3.21643	0.00129798	0.027752
FBgn0042135	Gdap2	Gdap2	287.314	0.423235	0.118304	3.57753	0.000346857	0.0113036
FBgn0039777	Jon99Fii	Jonah 99Fii	5763.23	0.418189	0.0928248	4.50514	6.6329e-06	0.000513492
FBgn0039778	Jon99Fi	Jonah 99Fi	1078.91	0.416748	0.130832	3.18535	0.00144577	0.029808
FBgn0266696	Svil	Supervillin	219.692	0.413821	0.138903	2.9792	0.00288999	0.0482581
FBgn0040299	Myo28B1	Myosin 28B1	246.148	0.406187	0.13111	3.09807	0.00194785	0.036273
FBgn0052767	CG32767	uncharacterized protein	273.213	0.40613	0.123218	3.29602	0.00098065	0.0234486
FBgn0000575	emc	extra macrochaetae	417.29	0.403365	0.136259	2.96028	0.0030736	0.0499328
FBgn0037636	aqz	aaquetzalli	3565.4	0.382046	0.0935329	4.08461	4.41505e-05	0.00228733
FBgn0085436	Not1	Not1	716.287	0.37791	0.0890364	4.24444	2.19139e-05	0.00135449
FBgn0260960	Baldspot	baldspot	594.864	0.365477	0.0991793	3.68501	0.000228695	0.00817836
FBgn0045823	vsg	visgun	637.998	0.364102	0.120513	3.02127	0.00251717	0.0440342
FBgn0003134	Pp1alpha-96A	Protein phosphatase 1alpha at 96A	257.663	0.361889	0.120195	3.01084	0.00260528	0.0449911
FBgn0266410	CG45050	uncharacterized protein	1591.72	0.340317	0.0977805	3.48041	0.000500639	0.0149858
FBgn0028582	lqf	liquid facets	474.083	0.338379	0.104556	3.23633	0.00121079	0.0267367
FBgn0038353	CG5399	uncharacterized protein	4529.36	0.337979	0.110993	3.04504	0.00232646	0.0414912
FBgn0028331	l(1)G0289	lethal (1) G0289	823.604	0.335876	0.084803	3.96066	7.47417e-05	0.0033559
FBgn0266019	rudhira	rudhira	843.901	0.330828	0.0921302	3.59087	0.000329577	0.0109165
FBgn0041094	scyl	scylla	3051.86	-0.286379	0.092942	-3.08127	0.00206121	0.0380335
FBgn0259111	Ndae1	Na[+]-driven anion exchanger 1	644.234	-0.298773	0.100828	-2.96319	0.00304464	0.0499328
FBgn0033221	CG12825	uncharacterized protein	708.942	-0.32769	0.0986808	-3.32071	0.000897897	0.0223976
FBgn0028663	VhaM9.7-b	Vacuolar H[+] ATPase M9.7 subunit b	857.454	-0.339446	0.104324	-3.25378	0.0011388	0.0256034
FBgn0034753	CG2852	uncharacterized protein	331.547	-0.346927	0.103268	-3.35949	0.00078086	0.0200984
FBgn0016694	Pdp1	PAR-domain protein 1	1832.17	-0.350673	0.103536	-3.38698	0.000706664	0.0191429
FBgn0001092	Gapdh2	Glyceraldehyde 3 phosphate dehydrogenase 2	634.629	-0.361138	0.103739	-3.48123	0.000499108	0.0149858
FBgn0025700	CG5885	uncharacterized protein	233.665	-0.364897	0.123381	-2.95749	0.00310156	0.0499328
FBgn0033663	ERp60	Endoplasmic reticulum p60	482.435	-0.379844	0.123577	-3.07375	0.00211387	0.0384782
FBgn0001145	Gs2	Glutamine synthetase 2	4606.08	-0.390414	0.125698	-3.10596	0.0018966	0.0359019
FBgn0010638	Sec61beta	Sec61 beta subunit	541.021	-0.407391	0.123457	-3.29987	0.000967298	0.023267
FBgn0047135	CG32276	uncharacterized protein	570.683	-0.413125	0.116637	-3.54198	0.000397137	0.0122344
FBgn0014002	Pdi	Protein disulfide isomerase	604.701	-0.413286	0.135867	-3.04183	0.00235143	0.041494
FBgn0038701	CG18493	uncharacterized protein	1341.4	-0.41506	0.12213	-3.3985	0.000677554	0.0186258
FBgn0004396	CrebA	Cyclic-AMP response element binding protein A	686.232	-0.415182	0.108812	-3.81561	0.000135849	0.00522823
FBgn0052230	ND-MLRQ	NADH dehydrogenase (ubiquinone) MLRQ subunit	812.237	-0.418544	0.127819	-3.27451	0.00105846	0.0248245
FBgn0035909	ergic53	ergic53	211.12	-0.421283	0.126979	-3.31774	0.000907505	0.0224983
FBgn0025814	Mgstl	Microsomal glutathione S-transferase-like	394.05	-0.421471	0.121967	-3.45563	0.000549017	0.015847
FBgn0014037	Su(Tpl)	Su(Tpl)	467.862	-0.422055	0.0993068	-4.25001	2.13757e-05	0.00134967
FBgn0052687	CG32687	uncharacterized protein	354.343	-0.430331	0.134536	-3.19862	0.00138085	0.0287803
FBgn0000455	Dip-C	Dipeptidase C	242.739	-0.431388	0.130565	-3.30401	0.000953138	0.0230637
FBgn0035588	CG10672	uncharacterized protein	376.221	-0.46069	0.147844	-3.11605	0.00183291	0.0351033
FBgn0028327	l(1)G0320	lethal (1) G0320	516.627	-0.476736	0.109059	-4.37136	1.23476e-05	0.00081798
FBgn0026061	Mipp1	Multiple inositol polyphosphate phosphatase 1	403.603	-0.486232	0.133471	-3.64298	0.000269499	0.00930808
FBgn0037607	CG8036	uncharacterized protein	199.472	-0.492729	0.145542	-3.38547	0.000710576	0.0191429
FBgn0038194	Cyp6d5	Cyp6d5	769.927	-0.50009	0.168562	-2.9668	0.00300913	0.0496323
FBgn0004427	LysD	Lysozyme D	20645.6	-0.506408	0.15524	-3.26211	0.00110588	0.0255362
FBgn0001218	Hsc70-3	Heat shock 70-kDa protein cognate 3	3636.53	-0.506655	0.135792	-3.7311	0.000190643	0.00706777
FBgn0035121	Tudor-SN	Tudor staphylococcal nuclease	197.606	-0.508123	0.151201	-3.36059	0.000777765	0.0200984
FBgn0028532	CG7968	uncharacterized protein	188.174	-0.509091	0.170589	-2.98431	0.00284216	0.0478548
FBgn0002719	Men	Malic enzyme	301.137	-0.50946	0.124223	-4.10117	4.11075e-05	0.00215734
FBgn0036820	Grx1	Glutaredoxin 1	250.232	-0.51082	0.141392	-3.6128	0.000302913	0.0101163
FBgn0024315	Picot	picot	415.214	-0.513491	0.153797	-3.33875	0.00084157	0.0213285
FBgn0260855	Sec22	Secretory 22	196.74	-0.515259	0.142334	-3.62008	0.000294515	0.00991778
FBgn0063491	GstE9	Glutathione S transferase E9	332.843	-0.516659	0.158592	-3.25779	0.00112284	0.0256034
FBgn0004654	Pgd	Phosphogluconate dehydrogenase	113.367	-0.519562	0.174174	-2.98301	0.00285431	0.0478601
FBgn0011016	SsRbeta	Signal sequence receptor beta	304.936	-0.53141	0.16914	-3.14184	0.00167892	0.0330952
FBgn0027095	Manf	Mesencephalic astrocyte-derived neurotrophic factor	246.218	-0.536998	0.139025	-3.86261	0.000112182	0.00448839
FBgn0034390	CG15093	uncharacterized protein	146.159	-0.541095	0.172655	-3.13397	0.00172459	0.0336671
FBgn0086254	Akr1B	Aldo-keto reductase 1B	430.913	-0.545426	0.166481	-3.2762	0.00105213	0.0248245
FBgn0028533	CG7953	uncharacterized protein	2011.74	-0.548128	0.164448	-3.33314	0.000858704	0.0215529
FBgn0035173	CG13907	uncharacterized protein	459.145	-0.548705	0.124378	-4.41158	1.02617e-05	0.000714956
FBgn0005585	Calr	Calreticulin	736.568	-0.558567	0.119447	-4.67629	2.92113e-06	0.000287909
FBgn0003074	Pgi	Phosphoglucose isomerase	193.16	-0.582177	0.190851	-3.05042	0.0022852	0.0410421
FBgn0050339	CG30339	uncharacterized protein	157.476	-0.583917	0.170295	-3.42886	0.000606121	0.0171282
FBgn0004428	LysE	Lysozyme E	330.769	-0.586606	0.196461	-2.98586	0.00282781	0.0478124
FBgn0035906	GstO2	Glutathione S transferase O2	125.325	-0.588377	0.17275	-3.40594	0.000659369	0.0182501
FBgn0001233	Hsp83	Heat shock protein 83	478.176	-0.595395	0.194082	-3.06775	0.00215677	0.039083
FBgn0052054	CG32054	uncharacterized protein	144.141	-0.596526	0.192941	-3.09175	0.00198984	0.036885
FBgn0039562	Gp93	Glycoprotein 93	500.813	-0.600069	0.162035	-3.70333	0.000212785	0.00774654
FBgn0085358	Diedel3	Diedel 3	9779.67	-0.603623	0.157089	-3.84256	0.000121758	0.00477693
FBgn0032076	Argl	Argininosuccinate lyase	76.8572	-0.608463	0.201926	-3.01329	0.00258432	0.0448208
FBgn0259722	CG42376	uncharacterized protein	91.8515	-0.61605	0.194232	-3.17172	0.00151541	0.0306162
FBgn0001098	Gdh	Glutamate dehydrogenase	132.85	-0.616643	0.17898	-3.44532	0.000570391	0.0163472
FBgn0021795	Tapdelta	Translocon-associated protein delta	489.359	-0.621963	0.112037	-5.55141	2.8337e-08	6.73587e-06
FBgn0024997	CG2681	uncharacterized protein	147.348	-0.622043	0.179759	-3.46042	0.000539326	0.0157593
FBgn0063497	GstE3	Glutathione S transferase E3	248.877	-0.625306	0.159547	-3.91926	8.88218e-05	0.0037782
FBgn0028534	CG7916	uncharacterized protein	1547.87	-0.628147	0.156227	-4.02072	5.80203e-05	0.00274657
FBgn0036821	CG3961	uncharacterized protein	160.154	-0.644335	0.180983	-3.56019	0.00037059	0.0116997
FBgn0086357	Sec61alpha	Sec61 alpha subunit	297.913	-0.649961	0.153209	-4.24232	2.21224e-05	0.00135449
FBgn0011770	Gip	GIP-like	117.385	-0.651565	0.192769	-3.38002	0.000724796	0.0193967
FBgn0053966	CG33966	uncharacterized protein	74.6642	-0.658834	0.214224	-3.07545	0.00210185	0.0384325
FBgn0036428	Gbs-70E	Glycogen binding subunit 70E	136.267	-0.663614	0.186079	-3.5663	0.000362063	0.0116119
FBgn0263260	sel	seele	102.025	-0.675271	0.202311	-3.33779	0.000844483	0.0213285
FBgn0028646	aralar1	aralar1	65.2885	-0.68124	0.218119	-3.12325	0.00178865	0.0347496
FBgn0023129	aay	astray	971.083	-0.684014	0.19742	-3.46477	0.00053068	0.0156531
FBgn0035495	CG14989	uncharacterized protein	198.119	-0.690316	0.188903	-3.65434	0.000257841	0.00906031
FBgn0028920	CG8997	uncharacterized protein	2950.92	-0.690871	0.146004	-4.73186	2.22477e-06	0.000242981
FBgn0036996	mag	magro	1304.95	-0.692558	0.202823	-3.41459	0.00063877	0.0179255
FBgn0004426	LysC	Lysozyme C	158.826	-0.697492	0.232579	-2.99895	0.00270912	0.046388
FBgn0034664	CG4377	uncharacterized protein	631.504	-0.697899	0.174813	-3.99226	6.54466e-05	0.00303988
FBgn0000566	Eip55E	Ecdysone-induced protein 55E	172.858	-0.698514	0.165773	-4.21367	2.51258e-05	0.00149314
FBgn0038878	CG3301	uncharacterized protein	73.3837	-0.700968	0.218729	-3.20473	0.00135187	0.0285395
FBgn0031143	CG1532	uncharacterized protein	137.026	-0.711111	0.17867	-3.98003	6.89069e-05	0.00312868
FBgn0261930	vnd	ventral nervous system defective	104.544	-0.725386	0.196421	-3.69301	0.000221612	0.00799584
FBgn0036837	CG18135	uncharacterized protein	180.818	-0.746877	0.20401	-3.66097	0.00025126	0.00890649
FBgn0063493	GstE7	Glutathione S transferase E7	110.758	-0.762498	0.209703	-3.63608	0.000276815	0.00947976
FBgn0004057	Zw	Zwischenferment	49.8752	-0.768325	0.259897	-2.95627	0.00311385	0.0499328
FBgn0023477	Taldo	Transaldolase	241.724	-0.77122	0.187265	-4.11833	3.81624e-05	0.00211252
FBgn0001234	lncRNA:Hsromega	Heat shock RNA omega	442.201	-0.775655	0.169362	-4.57988	4.65254e-06	0.000408715
FBgn0040260	Ugt37D1	UDP-glycosyltransferase family 37 member D1	251.225	-0.793107	0.176171	-4.5019	6.73474e-06	0.000513492
FBgn0036300	Pmm2	Phosphomannomutase type 2	70.23	-0.793452	0.252906	-3.13734	0.00170488	0.0334438
FBgn0037718	P58IPK	P58IPK	129.801	-0.803353	0.187725	-4.27942	1.87382e-05	0.00120192
FBgn0035356	CG16986	uncharacterized protein	155.192	-0.831447	0.166977	-4.9794	6.3781e-07	8.05435e-05
FBgn0033222	CG12824	uncharacterized protein	43.2539	-0.838426	0.283495	-2.95746	0.00310185	0.0499328
FBgn0039315	CG13658	uncharacterized protein	86.231	-0.870574	0.221304	-3.93383	8.36012e-05	0.00363261
FBgn0051674	CG31674	uncharacterized protein	43.6411	-0.876115	0.271896	-3.22224	0.00127194	0.0274861
FBgn0031693	Cyp4ac1	Cyp4ac1	58.4786	-0.882119	0.24776	-3.56037	0.000370328	0.0116997
FBgn0051077	CG31077	uncharacterized protein	192.065	-0.883222	0.249475	-3.54032	0.000399637	0.0122344
FBgn0038916	dnd	dead end	95.0729	-0.883934	0.210274	-4.20373	2.62554e-05	0.00153766
FBgn0260856	Membrin	membrin	37.5478	-0.907351	0.28523	-3.18112	0.00146705	0.0300931
FBgn0025454	Cyp6g1	Cyp6g1	551.909	-0.938401	0.156451	-5.99804	1.99714e-09	8.1168e-07
FBgn0034663	CG4363	uncharacterized protein	1443.01	-0.945981	0.163467	-5.78697	7.16675e-09	2.6328e-06
FBgn0033826	CG4734	uncharacterized protein	780.56	-0.952058	0.166094	-5.73203	9.9233e-09	3.08462e-06
FBgn0040349	CG3699	uncharacterized protein	92.8254	-0.961056	0.323756	-2.96846	0.00299296	0.0495678
FBgn0052407	CG32407	uncharacterized protein	129.01	-0.961481	0.234247	-4.10456	4.05084e-05	0.00215388
FBgn0039316	CG11893	uncharacterized protein	103.966	-0.989628	0.250923	-3.94396	8.01471e-05	0.00352038
FBgn0031049	Sec61gamma	Sec61 gamma subunit	149.511	-0.997492	0.185661	-5.37265	7.75873e-08	1.42514e-05
FBgn0052695	CG32695	uncharacterized protein	38.2355	-1.00226	0.315743	-3.1743	0.00150197	0.0304998
FBgn0032945	CG8665	uncharacterized protein	90.9773	-1.02717	0.289029	-3.55386	0.000379621	0.0118004
FBgn0040942	CG12643	uncharacterized protein	34.4008	-1.03248	0.343802	-3.00313	0.00267214	0.0459495
FBgn0033981	Cyp6a21	Cyp6a21	66.4926	-1.03967	0.272316	-3.81786	0.000134613	0.00522823
FBgn0063495	GstE5	Glutathione S transferase E5	41.5723	-1.04368	0.340363	-3.06637	0.00216678	0.039089
FBgn0051636	CG31636	uncharacterized protein	37.8653	-1.08451	0.312875	-3.46626	0.000527749	0.0156531
FBgn0035189	CG9119	uncharacterized protein	147.028	-1.09838	0.284093	-3.86626	0.000110517	0.00448839
FBgn0053965	CG33965	uncharacterized protein	27.7284	-1.11097	0.356006	-3.12065	0.00180455	0.0348908
FBgn0028424	JhI-26	Juvenile hormone-inducible protein 26	53.2981	-1.15191	0.298034	-3.86502	0.00011108	0.00448839
FBgn0019928	Ser8	Ser8	133.997	-1.16753	0.23571	-4.95325	7.29846e-07	8.67444e-05
FBgn0038257	smp-30	Senescence marker protein-30	553.505	-1.1862	0.209666	-5.65753	1.53563e-08	4.13698e-06
FBgn0039319	CG13659	uncharacterized protein	38.5721	-1.20085	0.369414	-3.2507	0.00115121	0.025702
FBgn0051104	CG31104	uncharacterized protein	271.851	-1.23793	0.243145	-5.09134	3.55537e-07	4.95423e-05
FBgn0038082	Ugt37A2	UDP-glycosyltransferase family 37 member A2	57.4744	-1.25668	0.290936	-4.31942	1.56441e-05	0.00101964
FBgn0036824	CG3902	uncharacterized protein	183.854	-1.29831	0.20134	-6.44838	1.13055e-10	7.61428e-08
FBgn0038147	CCHa2	CCHamide-2	336.993	-1.31224	0.159176	-8.24396	1.66598e-16	6.73222e-13
FBgn0035476	CG12766	uncharacterized protein	44.2809	-1.35753	0.326771	-4.15436	3.26195e-05	0.00183077
FBgn0030737	Had1	β Hydroxy acid dehydrogenase 1	62.41	-1.47683	0.320774	-4.60395	4.14556e-06	0.000372271
FBgn0038652	CG7720	uncharacterized protein	161.372	-1.61897	0.244294	-6.62713	3.42285e-11	2.76635e-08
FBgn0051300	CG31300	uncharacterized protein	140.714	-1.63965	0.225411	-7.27403	3.4891e-13	4.69982e-10
FBgn0032839	AANATL3	Arylalkylamine N-acetyltransferase-like 3	308.58	-1.7294	0.218961	-7.8982	2.82958e-15	5.71717e-12
FBgn0039151	CG13607	uncharacterized protein	67.2752	-1.83251	0.39072	-4.69009	2.73087e-06	0.000275886
FBgn0037936	CG6908	uncharacterized protein	36.9422	-2.30752	0.43386	-5.31858	1.04583e-07	1.83747e-05
	青字はNAだったもの
