# Supplementary material for: Early-adult methionine restriction reduces methionine sulfoxide and extends lifespan in Drosophila
Source: Nat Commun. 2023 Dec 5;14:7832. doi: 10.1038/s41467-023-43550-2 (PMC10698029; doi:10.1038/s41467-023-43550-2)
Supplement: Supplementary file 6 — Supplementary Data 3 [file 41467_2023_43550_MOESM6_ESM.xlsx]

## Sheet: Readme
terminology	description
gene_symbol	gene name abbreviation
avg.exp.S3	Average expression level of each gene in S3-derived cells of the cluster
avg.exp.S2	Average expression level of each gene in S2-derived cells of the cluster
avg.FC	Average expression variability ratio of S3 to S2 [(avg.exp.cluster+1)/(avg.exp.remaining+1)] (negative reciprocal when decreasing)
avg_logFC	Natural logarithm of avg_FC
up or down	Increase or decrease in average expression of S3 relative to S2
p_val	Indicators of statistical significance
p_val_adj	Corrected index of statistical significance
pct.1	Percentage of S3-derived cells expressing the gene (0-1)
pct.2	Percentage of S2-derived cells expressing the gene (0-1)
cluster.num	Relevant cluster number

## Sheet: cluster0
gene_symbol	avg.exp.S3	avg.exp.S2	avg_FC	avg_logFC	up_down	p_val	p_val_adj	pct.1	pct.2	cluster.num
CG12374	6.6042	0.482801	5.12827	1.63477	up	1.17721e-134	1.33202e-130	0.777	0.157	0
Jon65Aiv	14.7311	3.24735	3.70374	1.30934	up	2.25516e-166	2.55172e-162	0.952	0.605	0
MtnB	6.00813	0.900186	3.68813	1.30512	up	1.66649e-88	1.88564e-84	0.725	0.245	0
MtnA	47.1475	14.2381	3.15969	1.15047	up	1.95558e-238	2.21274e-234	1	0.977	0
Jon25Bii	2.34615	0.0650413	3.1418	1.1448	up	4.31456e-72	4.88192e-68	0.442	0.023	0
CG12057	2.5891	0.177227	3.04877	1.11474	up	6.43775e-65	7.28432e-61	0.469	0.056	0
Jon65Aiii	9.78889	2.71659	2.9029	1.06571	up	6.40116e-106	7.24291e-102	0.907	0.575	0
Jon25Bi	2.19588	0.103494	2.89615	1.06338	up	2.90865e-56	3.29114e-52	0.393	0.035	0
yip7	6.78307	1.83867	2.7418	1.00862	up	1.71554e-73	1.94114e-69	0.792	0.395	0
LysD	3.59782	0.701888	2.7016	0.993844	up	1.10879e-58	1.25459e-54	0.579	0.215	0
betaTry	19.0452	6.83985	2.55684	0.938771	up	1.12858e-134	1.27699e-130	0.991	0.881	0
alphaTry	14.0901	5.33718	2.3812	0.867606	up	6.62032e-100	7.49089e-96	0.966	0.792	0
Jon99Fi	1.30929	0.185796	1.94746	0.666525	up	6.00798e-24	6.79803e-20	0.258	0.061	0
Jon99Ciii	1.30244	0.200175	1.91842	0.651504	up	8.81241e-25	9.97124e-21	0.27	0.07	0
CG10472	3.94367	1.59432	1.90557	0.644783	up	1.24403e-26	1.40762e-22	0.584	0.371	0
CG13315	6.0492	2.71605	1.89696	0.640252	up	1.18926e-37	1.34565e-33	0.771	0.54	0
Jon25Biii	3.3552	1.37571	1.83322	0.606074	up	3.68166e-25	4.16579e-21	0.532	0.353	0
glec	4.48432	2.05601	1.7946	0.584784	up	5.69025e-21	6.43851e-17	0.578	0.425	0
Jon99Cii	1.65677	0.506996	1.76296	0.566993	up	1.05245e-17	1.19085e-13	0.319	0.14	0
Diedel3	1.50218	0.480904	1.68963	0.524508	up	1.08587e-17	1.22866e-13	0.311	0.145	0
MtnC	1.95014	0.837896	1.60517	0.47323	up	4.10403e-16	4.64371e-12	0.359	0.243	0
scyl	4.46929	2.42092	1.59878	0.46924	up	4.71742e-21	5.33776e-17	0.59	0.486	0
CG17633	1.90762	0.825668	1.59263	0.465388	up	4.23416e-16	4.79095e-12	0.39	0.231	0
CG18180	0.72742	0.0978888	1.5734	0.45324	up	3.08061e-14	3.48571e-10	0.154	0.033	0
CG17571	1.16907	0.387757	1.563	0.446609	up	2.11129e-16	2.38893e-12	0.236	0.133	0
CG11911	0.729563	0.129939	1.53067	0.425706	up	2.17917e-13	2.46573e-09	0.166	0.04	0
sty	4.98321	2.92013	1.52628	0.422833	up	2.63239e-17	2.97855e-13	0.66	0.565	0
CG14645	0.710338	0.121741	1.52472	0.421809	up	5.71448e-13	6.46593e-09	0.159	0.04	0
epsilonTry	1.33968	0.53483	1.52439	0.421596	up	9.13687e-14	1.03384e-09	0.282	0.168	0
fru	6.22332	3.73894	1.52425	0.4215	up	4.98157e-16	5.63664e-12	0.692	0.638	0
Bace	3.48482	1.95137	1.51957	0.418429	up	4.37148e-16	4.94633e-12	0.541	0.439	0
LysB	0.728228	0.149289	1.50374	0.407953	up	2.55014e-12	2.88548e-08	0.161	0.047	0
CG34401	3.22455	1.81046	1.50315	0.407565	up	4.50626e-17	5.09884e-13	0.51	0.423	0
LysE	0.710672	0.158895	1.47612	0.389419	up	3.59521e-11	4.06797e-07	0.154	0.051	0
MFS14	1.70107	0.836393	1.47086	0.385846	up	7.89491e-11	8.93309e-07	0.316	0.238	0
lcs	1.25013	0.565059	1.43773	0.363063	up	3.93758e-11	4.45538e-07	0.243	0.168	0
Rbfox1	4.66238	2.96001	1.42989	0.357599	up	1.37129e-13	1.55162e-09	0.651	0.577	0
Dsp1	4.3062	2.73633	1.42016	0.350772	up	5.81954e-14	6.58481e-10	0.636	0.535	0
sphe	1.24947	0.58452	1.41965	0.350412	up	1.59132e-08	0.000180058	0.258	0.166	0
bun	12.8634	8.77867	1.41772	0.349047	up	1.75796e-17	1.98913e-13	0.897	0.897	0
Jon65Aii	0.909677	0.353161	1.41127	0.344491	up	6.28329e-08	0.000710954	0.197	0.11	0
Traf4	1.54203	0.802175	1.41053	0.343969	up	1.23464e-11	1.39699e-07	0.285	0.229	0
CG43218	0.647382	0.169861	1.40819	0.342303	up	2.48726e-05	0.281434	0.099	0.044	0
MtnE	3.98861	2.59367	1.38817	0.327985	up	2.23749e-12	2.53172e-08	0.597	0.523	0
CG5107	0.763059	0.275986	1.38172	0.323332	up	2.42006e-08	0.000273829	0.157	0.084	0
lbm	1.00655	0.459348	1.37496	0.318427	up	1.12956e-07	0.00127809	0.217	0.14	0
CanA-14F	1.73867	1.00146	1.36834	0.313597	up	1.12756e-12	1.27584e-08	0.341	0.29	0
yuri	1.47031	0.813893	1.36188	0.308867	up	8.74454e-12	9.89444e-08	0.306	0.248	0
CG31324	2.18025	1.34562	1.35582	0.30441	up	2.0981e-11	2.374e-07	0.382	0.35	0
Unr	5.64036	3.9023	1.35454	0.303462	up	3.84829e-15	4.35434e-11	0.709	0.694	0
RapGAP1	3.71419	2.51135	1.34256	0.294576	up	9.12105e-13	1.03205e-08	0.557	0.528	0
CG7542	0.556417	0.1649	1.33609	0.289751	up	1.93431e-07	0.00218868	0.135	0.047	0
ed	4.72958	3.29545	1.33387	0.288085	up	4.81414e-15	5.4472e-11	0.63	0.636	0
Mkp3	10.7951	7.84768	1.33313	0.287528	up	1.6985e-10	1.92186e-06	0.837	0.827	0
Jon99Ci	0.547324	0.166393	1.32659	0.282611	up	6.41255e-08	0.00072558	0.13	0.061	0
luna	1.35176	0.778458	1.32236	0.279415	up	3.59473e-07	0.00406743	0.252	0.201	0
tna	2.18889	1.41367	1.32118	0.278526	up	1.09689e-06	0.0124113	0.365	0.311	0
CG12290	1.32256	0.762304	1.31791	0.276047	up	1.61536e-06	0.0182778	0.251	0.192	0
CG34324	0.401276	0.0655187	1.31511	0.273922	up	2.51689e-08	0.000284786	0.096	0.021	0
Pdp1	16.8971	12.611	1.31491	0.273765	up	5.28996e-12	5.98559e-08	0.956	0.944	0
CG8560	0.511251	0.149403	1.31481	0.273695	up	9.2971e-08	0.00105197	0.118	0.054	0
CG5246	1.61286	0.990351	1.31276	0.272133	up	5.10886e-11	5.78067e-07	0.288	0.278	0
Oatp74D	1.19056	0.669515	1.31209	0.271622	up	7.62909e-08	0.000863231	0.214	0.185	0
tara	2.04422	1.33288	1.30492	0.266142	up	4.92742e-07	0.00557537	0.368	0.311	0
Eip75B	7.58591	5.58563	1.30373	0.265233	up	4.37324e-09	4.94832e-05	0.797	0.741	0
mura	2.45251	1.66251	1.29671	0.25983	up	3.31993e-16	3.7565e-12	0.429	0.437	0
nkd	2.14974	1.43495	1.29355	0.257393	up	5.94097e-12	6.7222e-08	0.364	0.367	0
emc	2.7788	1.92156	1.29342	0.257286	up	3.74314e-11	4.23537e-07	0.449	0.444	0
CG30460	3.00367	2.10683	1.28867	0.253607	up	1.11801e-10	1.26503e-06	0.495	0.479	0
CG9360	1.54373	0.974712	1.28815	0.253208	up	0.000211506	1	0.287	0.22	0
CG15771	1.84386	1.20806	1.28794	0.253044	up	2.53236e-10	2.86537e-06	0.344	0.322	0
Prosap	0.722142	0.344356	1.28102	0.247654	up	0.000130726	1	0.153	0.093	0
CG2930	0.702779	0.333173	1.27724	0.2447	up	7.62693e-06	0.0862987	0.159	0.098	0
CG1648	5.48214	4.07631	1.27694	0.244465	up	1.45603e-09	1.6475e-05	0.72	0.68	0
Peritrophin-15a	0.571726	0.232375	1.27536	0.243231	up	5.00696e-06	0.0566537	0.126	0.075	0
CG31689	0.656869	0.299473	1.27503	0.242971	up	1.04211e-08	0.000117914	0.143	0.103	0
CG8661	1.05754	0.616202	1.27307	0.241433	up	1.36315e-06	0.0154241	0.223	0.178	0
CG4363	1.96525	1.32977	1.27277	0.241193	up	5.16689e-10	5.84633e-06	0.381	0.346	0
CG32982	1.7949	1.20016	1.27032	0.239265	up	2.60677e-09	2.94956e-05	0.326	0.315	0
Gapdh1	1.55781	1.02039	1.266	0.235862	up	1.18012e-10	1.33531e-06	0.324	0.304	0
CG4653	0.703303	0.346795	1.26471	0.234841	up	4.87983e-07	0.00552153	0.154	0.11	0
Zasp52	0.994749	0.580444	1.26214	0.232812	up	6.28409e-07	0.00711045	0.2	0.164	0
CG15098	7.81583	5.98686	1.26177	0.232519	up	1.33177e-10	1.5069e-06	0.832	0.806	0
CG7470	0.998779	0.58593	1.26032	0.231365	up	5.08869e-06	0.0575785	0.22	0.171	0
Nipped-B	2.83987	2.0637	1.25334	0.225814	up	6.33611e-11	7.16931e-07	0.505	0.498	0
Sema1a	0.68108	0.341311	1.25331	0.225789	up	5.04335e-07	0.00570655	0.15	0.117	0
Tet	22.3194	17.6063	1.25331	0.225787	up	3.7196e-09	4.20873e-05	0.989	0.988	0
MYPT-75D	0.743801	0.391787	1.25292	0.225478	up	4.11125e-07	0.00465187	0.166	0.124	0
raw	2.97598	2.1748	1.25236	0.225028	up	3.74439e-14	4.23678e-10	0.488	0.514	0
Oda	20.3937	16.0939	1.25154	0.224371	up	2.36917e-12	2.68071e-08	0.982	0.991	0
Fer2LCH	3.93451	2.95645	1.24721	0.220906	up	1.38011e-09	1.56159e-05	0.633	0.6	0
Glut4EF	4.27965	3.23841	1.24567	0.219673	up	1.37255e-10	1.55304e-06	0.617	0.61	0
Myc	15.3053	12.0947	1.24519	0.219285	up	1.106e-08	0.000125143	0.939	0.942	0
mbc	1.06879	0.661991	1.24476	0.218946	up	1.53225e-07	0.00173374	0.233	0.201	0
CG43055	0.685758	0.354648	1.24443	0.218674	up	0.000108011	1	0.162	0.103	0
CG44085	1.62231	1.10994	1.24284	0.217395	up	4.89007e-09	5.53311e-05	0.303	0.283	0
Mal-A8	0.441638	0.160743	1.242	0.21672	up	5.45988e-05	0.617786	0.099	0.054	0
cwo	6.63332	5.14617	1.24196	0.216693	up	1.44306e-14	1.63283e-10	0.76	0.806	0
E23	2.0808	1.48918	1.23768	0.213235	up	3.2339e-11	3.65915e-07	0.382	0.388	0
CG13917	1.33994	0.894463	1.23514	0.211188	up	2.02976e-09	2.29668e-05	0.276	0.262	0
Ncoa6	1.19907	0.782414	1.23376	0.210064	up	3.42144e-11	3.87136e-07	0.254	0.25	0
CG1146	1.81023	1.27826	1.2335	0.209855	up	1.09683e-14	1.24106e-10	0.34	0.357	0
Jon99Fii	0.339884	0.0868513	1.23281	0.209298	up	2.76124e-05	0.312434	0.085	0.028	0
Su(z)2	0.467838	0.191417	1.23201	0.208647	up	1.10114e-07	0.00124594	0.111	0.072	0
CG9673	0.649042	0.34039	1.23027	0.207233	up	0.000147151	1	0.15	0.1	0
CG3655	1.95499	1.40232	1.23006	0.207061	up	1.14724e-09	1.2981e-05	0.351	0.36	0
fng	1.97495	1.41981	1.22942	0.20654	up	6.36521e-08	0.000720224	0.362	0.353	0
sog	0.865037	0.517935	1.22867	0.20593	up	2.94738e-06	0.0333496	0.186	0.152	0
CG6357	1.87023	1.34035	1.22641	0.204092	up	6.40466e-10	7.24688e-06	0.35	0.35	0
unk	1.20625	0.801938	1.22438	0.202432	up	8.78908e-08	0.000994484	0.254	0.224	0
mira	3.50255	2.68328	1.22243	0.200839	up	1.71941e-11	1.94552e-07	0.532	0.561	0
CG5849	1.37793	0.945919	1.22201	0.200496	up	6.02209e-09	6.81399e-05	0.288	0.273	0
Lsd-2	5.30684	4.16467	1.22115	0.199792	up	1.88896e-07	0.00213736	0.654	0.673	0
sno	1.08269	0.706553	1.22041	0.199187	up	2.80016e-08	0.000316838	0.235	0.22	0
Eip71CD	0.328025	0.0882556	1.22032	0.199117	up	0.000103057	1	0.08	0.026	0
Ac76E	0.484102	0.217303	1.21917	0.198172	up	8.74419e-07	0.00989405	0.118	0.082	0
CG6295	1.20876	0.813238	1.21813	0.197319	up	2.12845e-07	0.00240834	0.251	0.222	0
CG10911	2.04145	1.49775	1.21768	0.196944	up	9.55803e-06	0.108149	0.386	0.343	0
Blimp-1	2.14576	1.58347	1.21765	0.196923	up	2.442e-09	2.76312e-05	0.398	0.395	0
Sema2b	0.715755	0.410134	1.21673	0.196168	up	1.73455e-07	0.00196265	0.152	0.136	0
Picot	0.320435	0.085526	1.2164	0.195897	up	4.54115e-05	0.513831	0.074	0.033	0
CG10512	0.621846	0.333395	1.21633	0.195836	up	1.38471e-06	0.015668	0.136	0.112	0
dl	2.2293	1.65553	1.21607	0.195623	up	7.07377e-10	8.00397e-06	0.396	0.409	0
CG13360	0.332296	0.096509	1.21503	0.194772	up	0.000110081	1	0.081	0.03	0
Pino	0.827648	0.506729	1.21299	0.193089	up	1.16381e-06	0.0131685	0.184	0.161	0
CG4297	0.893594	0.5619	1.21237	0.192574	up	1.04904e-07	0.00118699	0.197	0.182	0
Not1	5.5074	4.36819	1.21222	0.19245	up	2.29134e-08	0.000259266	0.721	0.722	0
zetaTry	0.223199	0.00934592	1.21187	0.192167	up	1.00937e-07	0.0011421	0.055	0.005	0
CG8620	3.88666	3.03781	1.21023	0.190807	up	1.21478e-05	0.137452	0.472	0.474	0
CG30090	1.04965	0.694262	1.20976	0.19042	up	1.0742e-06	0.0121546	0.18	0.178	0
sgg	9.02322	7.29233	1.20873	0.189573	up	9.93112e-06	0.112371	0.847	0.822	0
Cyp6a23	0.900095	0.573491	1.20757	0.188607	up	5.13943e-06	0.0581526	0.201	0.168	0
CAP	2.93292	2.25932	1.20667	0.187865	up	1.01038e-11	1.14325e-07	0.499	0.523	0
foxo	1.17069	0.800121	1.20586	0.18719	up	1.41275e-08	0.000159853	0.261	0.238	0
CG34330	5.12935	4.08634	1.20506	0.186531	up	8.757e-08	0.000990855	0.677	0.689	0
Pdk1	4.03098	3.17498	1.20503	0.186506	up	4.22287e-15	4.77818e-11	0.606	0.654	0
Magi	0.79513	0.490492	1.20439	0.185971	up	1.81163e-05	0.204985	0.186	0.145	0
mei-P26	3.14289	2.44235	1.20351	0.18524	up	8.68014e-08	0.000982158	0.52	0.516	0
Pitslre	0.919075	0.595401	1.20288	0.184718	up	6.21998e-06	0.0703791	0.204	0.173	0
CG9021	0.787571	0.489154	1.20039	0.182649	up	0.000153182	1	0.129	0.117	0
GstE1	0.618629	0.349124	1.19976	0.182124	up	9.59383e-05	1	0.133	0.107	0
CG46339	2.42264	1.857	1.19798	0.18064	up	1.08224e-07	0.00122455	0.432	0.435	0
CG11357	0.354323	0.130699	1.19777	0.180465	up	1.71114e-05	0.193615	0.085	0.049	0
zfh2	2.33211	1.78274	1.19742	0.18017	up	6.36654e-12	7.20373e-08	0.428	0.444	0
Mctp	1.11294	0.766873	1.19586	0.178869	up	5.38519e-11	6.09335e-07	0.25	0.248	0
Fer1HCH	5.34813	4.3137	1.19467	0.177871	up	4.90948e-14	5.55507e-10	0.709	0.743	0
CG44008	1.26317	0.894659	1.1945	0.177727	up	3.28513e-06	0.0371713	0.256	0.248	0
sug	0.333768	0.11786	1.19314	0.176592	up	8.88222e-05	1	0.076	0.042	0
CG11309	0.347192	0.130235	1.19196	0.175596	up	0.000679232	1	0.083	0.042	0
Tsp42Ea	4.52445	3.63523	1.19184	0.175497	up	6.03065e-16	6.82368e-12	0.635	0.706	0
His3.3B	9.12029	7.51276	1.18884	0.172975	up	2.46988e-08	0.000279467	0.868	0.89	0
CG12384	4.96664	4.01919	1.18876	0.172915	up	5.48564e-09	6.207e-05	0.698	0.706	0
Tis11	8.29012	6.81594	1.18861	0.172786	up	2.74669e-06	0.0310788	0.856	0.869	0
dmGlut	0.295975	0.0906758	1.18823	0.172466	up	0.00068946	1	0.071	0.028	0
Orcokinin	1.541	1.14027	1.18724	0.171629	up	7.01e-08	0.000793182	0.291	0.28	0
CG31233	0.427084	0.203031	1.18624	0.170789	up	2.93056e-05	0.331593	0.096	0.068	0
ND-PDSW	1.68902	1.26966	1.18476	0.169544	up	2.29681e-10	2.59884e-06	0.353	0.367	0
nrv1	1.03488	0.717559	1.18475	0.169535	up	8.68013e-10	9.82157e-06	0.218	0.224	0
Rcd2	0.293564	0.0932769	1.1832	0.168222	up	0.00162713	1	0.062	0.033	0
Dl	8.395	6.94062	1.18316	0.168186	up	6.52223e-08	0.00073799	0.708	0.766	0
CG31198	1.30659	0.951062	1.18222	0.167396	up	3.90856e-06	0.0442254	0.26	0.25	0
CG3277	0.410995	0.193791	1.18194	0.167161	up	0.000148541	1	0.096	0.065	0
CG5151	0.980882	0.676286	1.18171	0.166962	up	1.30236e-08	0.000147362	0.205	0.208	0
klar	5.11472	4.17517	1.18155	0.166826	up	2.68235e-10	3.03508e-06	0.671	0.724	0
CG15096	0.235661	0.0465277	1.18072	0.166128	up	0.000603598	1	0.052	0.016	0
mt:ATPase6	376.711	318.947	1.18054	0.165973	up	5.47795e-37	6.1983e-33	1	1	0
hdc	23.1459	19.4591	1.1802	0.165686	up	5.12617e-06	0.0580027	0.989	0.993	0
spen	10.31	8.59297	1.17899	0.164657	up	2.17993e-07	0.00246659	0.897	0.918	0
RpL38	39.6704	33.5004	1.17884	0.16453	up	3.70036e-07	0.00418696	0.996	0.995	0
Vha55	2.19465	1.71177	1.17807	0.163877	up	1.12136e-15	1.26882e-11	0.416	0.458	0
Gs2	0.673414	0.420749	1.17784	0.163682	up	2.01199e-11	2.27656e-07	0.138	0.145	0
Vha36-1	1.62172	1.2259	1.17782	0.163668	up	1.3605e-10	1.53941e-06	0.329	0.339	0
CG5455	0.422983	0.20851	1.17747	0.163367	up	0.000661039	1	0.101	0.072	0
Nrg	3.4651	2.79705	1.17594	0.162066	up	5.23141e-09	5.91934e-05	0.557	0.565	0
CG16749	0.553343	0.322895	1.1742	0.160587	up	6.73104e-06	0.0761617	0.131	0.105	0
LRR	1.49185	1.12254	1.17399	0.160412	up	1.2692e-13	1.4361e-09	0.302	0.325	0
mthl3	0.729206	0.473118	1.17384	0.160281	up	1.25303e-08	0.000141781	0.167	0.164	0
Cyt-c-p	2.56489	2.03928	1.17294	0.159511	up	6.23881e-10	7.05921e-06	0.453	0.486	0
CG17270	0.30734	0.114825	1.17269	0.159297	up	0.000166663	1	0.078	0.042	0
CG10068	0.295996	0.106962	1.17077	0.15766	up	0.00342753	1	0.068	0.033	0
Zyx	0.488596	0.271882	1.17039	0.157336	up	6.83213e-07	0.00773056	0.116	0.1	0
l(1)G0289	0.468873	0.255192	1.17024	0.157207	up	4.51998e-06	0.0511436	0.104	0.089	0
thetaTry	0.274512	0.0894971	1.16982	0.156847	up	0.000353383	1	0.066	0.03	0
CG3906	0.169565	0	1.16957	0.156632	up	4.93205e-07	0.00558062	0.036	0	0
Slik	0.689881	0.446978	1.16787	0.155181	up	1.79906e-07	0.00203564	0.154	0.152	0
Thor	6.36076	5.30311	1.1678	0.15512	up	1.52007e-07	0.00171996	0.669	0.745	0
rols	0.464441	0.254159	1.16767	0.155009	up	5.07442e-05	0.574171	0.105	0.089	0
CAH1	0.656324	0.419155	1.16712	0.154539	up	0.000267924	1	0.156	0.124	0
peb	14.4909	12.2848	1.16606	0.153633	up	2.83041e-05	0.320261	0.933	0.939	0
ATP8B	1.38624	1.04695	1.16575	0.153366	up	4.60648e-07	0.00521223	0.289	0.285	0
par-1	6.27101	5.23721	1.16575	0.153363	up	2.80087e-08	0.000316919	0.764	0.787	0
alc	0.655944	0.420636	1.16564	0.153266	up	4.16636e-10	4.71424e-06	0.149	0.145	0
l(1)G0469	6.04628	5.04625	1.1654	0.153063	up	5.51356e-11	6.23859e-07	0.716	0.773	0
glo	0.723213	0.478845	1.16524	0.152929	up	1.76932e-06	0.0200198	0.162	0.15	0
lin-28	0.743213	0.496387	1.16495	0.152676	up	3.72244e-05	0.421194	0.168	0.15	0
tud	0.853779	0.592255	1.16425	0.152075	up	0.000107714	1	0.196	0.175	0
br	0.201588	0.03236	1.16392	0.151797	up	0.000573494	1	0.04	0.012	0
CG43051	1.48896	1.1405	1.16279	0.150826	up	1.80216e-08	0.000203914	0.3	0.313	0
robo2	4.11538	3.40037	1.16249	0.150562	up	7.97621e-10	9.02508e-06	0.619	0.659	0
rgn	0.864043	0.603976	1.16214	0.150262	up	0.000103619	1	0.19	0.175	0
Vha16-1	7.64172	6.43606	1.16214	0.15026	up	2.39253e-09	2.70715e-05	0.823	0.864	0
gw	2.15694	1.71832	1.16135	0.149587	up	3.51586e-13	3.97819e-09	0.42	0.456	0
Cip4	3.51792	2.89071	1.16121	0.149461	up	3.81029e-12	4.31135e-08	0.554	0.612	0
hppy	0.723723	0.484814	1.1609	0.149197	up	6.67569e-06	0.0755354	0.171	0.154	0
kay	3.87821	3.20344	1.16053	0.148874	up	1.9576e-06	0.0221503	0.602	0.621	0
gce	1.60849	1.24789	1.16042	0.14878	up	8.0166e-13	9.07079e-09	0.314	0.343	0
Samuel	1.34118	1.01789	1.16022	0.148607	up	2.00392e-09	2.26744e-05	0.277	0.294	0
CG17224	0.501571	0.294353	1.16009	0.148501	up	0.00148057	1	0.119	0.093	0
Ank	1.10326	0.813261	1.15993	0.148363	up	1.16301e-08	0.000131594	0.245	0.252	0
Arc2	0.550174	0.337281	1.1592	0.147728	up	3.20794e-05	0.362979	0.132	0.114	0
CG17597	0.323286	0.141647	1.1591	0.147646	up	3.57349e-05	0.40434	0.071	0.051	0
mamo	16.494	14.0978	1.15871	0.147309	up	1.46898e-05	0.166215	0.958	0.949	0
CG34325	2.05667	1.63976	1.15794	0.146641	up	7.77455e-11	8.7969e-07	0.405	0.435	0
gus	0.700072	0.468282	1.15786	0.146578	up	1.79013e-08	0.000202554	0.16	0.157	0
CG32264	4.07259	3.38117	1.15782	0.146536	up	7.91963e-11	8.96106e-07	0.59	0.647	0
mt:Cyt-b	178.695	154.221	1.15768	0.146415	up	2.60161e-23	2.94372e-19	1	1	0
CG13252	2.72205	2.21524	1.15763	0.146373	up	2.4768e-18	2.8025e-14	0.483	0.558	0
CG11791	1.55682	1.20878	1.15757	0.146324	up	3.30585e-10	3.74057e-06	0.3	0.329	0
CG43736	2.20845	1.77188	1.1575	0.146261	up	2.65504e-09	3.00418e-05	0.41	0.446	0
vri	2.41017	1.94695	1.15719	0.145993	up	2.12162e-10	2.40061e-06	0.437	0.472	0
Socs36E	7.21164	6.09809	1.15688	0.145727	up	4.27372e-12	4.83571e-08	0.762	0.836	0
Moe	8.38873	7.11915	1.15637	0.145285	up	6.51265e-08	0.000736907	0.85	0.886	0
CG17272	1.02714	0.753175	1.15627	0.145199	up	8.42198e-09	9.52947e-05	0.233	0.238	0
exex	0.620293	0.401318	1.15626	0.145194	up	2.21618e-05	0.25076	0.141	0.121	0
NLaz	0.613251	0.395248	1.15625	0.145179	up	1.54822e-08	0.000175181	0.136	0.138	0
larp	3.02044	2.47744	1.15615	0.145096	up	2.53164e-09	2.86455e-05	0.526	0.558	0
hid	0.713136	0.482273	1.15575	0.144749	up	1.02403e-05	0.115868	0.145	0.138	0
axed	0.855461	0.60613	1.15524	0.144305	up	0.000102898	1	0.185	0.168	0
CG43658	24.0183	20.6574	1.15518	0.14426	up	3.69157e-07	0.00417701	0.991	0.998	0
uex	1.72297	1.35906	1.15426	0.143461	up	1.96803e-12	2.22683e-08	0.343	0.381	0
AdSS	2.73345	2.23475	1.15417	0.143381	up	6.28994e-13	7.11707e-09	0.498	0.547	0
CG4607	0.28056	0.109928	1.15373	0.143003	up	0.00516282	1	0.073	0.035	0
sbr	0.719895	0.49076	1.1537	0.142977	up	1.49736e-08	0.000169426	0.163	0.161	0
lambdaTry	0.300501	0.127601	1.15333	0.142657	up	0.00233482	1	0.073	0.042	0
ttv	0.417397	0.22926	1.15305	0.142409	up	0.00308149	1	0.106	0.072	0
E(spl)mbeta-HLH	5.51781	4.655	1.15257	0.141997	up	4.84296e-06	0.0547981	0.596	0.652	0
Bsg	5.69915	4.81302	1.15244	0.141881	up	4.25874e-05	0.481877	0.732	0.752	0
CG34232	2.43675	1.98347	1.15193	0.141439	up	3.55656e-10	4.02425e-06	0.432	0.477	0
VhaAC39-1	1.16208	0.877401	1.15163	0.141181	up	9.54935e-09	0.000108051	0.264	0.266	0
CG32850	0.51307	0.313953	1.15154	0.141101	up	5.30136e-08	0.000599849	0.124	0.112	0
Drat	0.566502	0.361129	1.15088	0.140531	up	0.000734654	1	0.134	0.11	0
CG8671	0.909441	0.659998	1.15027	0.139994	up	3.58201e-11	4.05304e-07	0.205	0.222	0
Dif	2.40381	1.95957	1.1501	0.139853	up	1.49997e-09	1.69722e-05	0.404	0.456	0
CG8066	0.83449	0.595262	1.14996	0.139729	up	1.45884e-06	0.0165068	0.181	0.18	0
elav	1.24517	0.953009	1.1496	0.139411	up	8.94595e-05	1	0.251	0.248	0
Dscam1	2.15283	1.74255	1.1496	0.13941	up	3.14569e-07	0.00355935	0.404	0.416	0
CG5174	1.2227	0.933463	1.1496	0.13941	up	7.90848e-12	8.94844e-08	0.271	0.294	0
AMPdeam	3.20399	2.65803	1.14925	0.139108	up	4.32039e-14	4.88852e-10	0.527	0.6	0
Trf4-1	0.688508	0.469453	1.14907	0.138955	up	7.28372e-10	8.24153e-06	0.154	0.168	0
caps	4.32034	3.63048	1.14898	0.138878	up	1.62363e-12	1.83714e-08	0.617	0.682	0
corn	0.923082	0.674195	1.14866	0.138597	up	2.94769e-07	0.00333532	0.212	0.21	0
ftz-f1	4.2013	3.52832	1.14862	0.138558	up	7.86083e-08	0.000889452	0.641	0.661	0
fmt	1.08686	0.817825	1.148	0.138022	up	8.13883e-12	9.20909e-08	0.239	0.262	0
Hex-A	8.32494	7.12607	1.14753	0.137616	up	3.66398e-10	4.1458e-06	0.814	0.883	0
Mal-A7	0.373849	0.197338	1.14742	0.137515	up	0.00833885	1	0.085	0.056	0
CG34220	0.212145	0.0571175	1.14665	0.136846	up	0.0027001	1	0.049	0.019	0
tai	2.40952	1.97376	1.14654	0.136745	up	6.28039e-10	7.10627e-06	0.46	0.486	0
how	0.685757	0.471337	1.14573	0.136043	up	9.75063e-05	1	0.161	0.15	0
arr	0.552386	0.355048	1.14563	0.135956	up	1.66118e-05	0.187963	0.133	0.121	0
CG18404	0.265236	0.104562	1.14546	0.135809	up	0.0113739	1	0.061	0.03	0
dlg1	1.01296	0.757918	1.14508	0.135479	up	2.338e-11	2.64545e-07	0.224	0.245	0
Gal	0.21119	0.0581929	1.14458	0.135041	up	0.00240247	1	0.048	0.019	0
Idh3b	1.34761	1.05192	1.14411	0.134625	up	8.43489e-08	0.000954408	0.284	0.297	0
CG42674	3.53717	2.96877	1.14322	0.133848	up	7.82875e-09	8.85823e-05	0.559	0.605	0
CG11155	0.535341	0.343187	1.14306	0.133708	up	1.72678e-07	0.00195385	0.111	0.117	0
fkh	8.1445	7.00266	1.14268	0.13338	up	1.26253e-07	0.00142855	0.82	0.857	0
wb	2.39363	1.97087	1.1423	0.133043	up	5.94431e-07	0.00672598	0.419	0.442	0
aop	1.96974	1.59979	1.1423	0.133042	up	1.56602e-08	0.000177195	0.374	0.395	0
Chs2	0.387476	0.215002	1.14195	0.132741	up	0.000950759	1	0.092	0.068	0
puc	4.80524	4.08374	1.14192	0.132713	up	8.09143e-07	0.00915545	0.653	0.694	0
CG42394	0.889573	0.654921	1.14179	0.132598	up	9.17714e-07	0.0103839	0.186	0.199	0
Gadd45	2.35889	1.94242	1.14154	0.13238	up	4.81681e-11	5.45022e-07	0.392	0.456	0
Gpdh1	0.823032	0.597138	1.14144	0.132288	up	0.000553859	1	0.182	0.175	0
Spp	0.960474	0.717626	1.14139	0.132243	up	1.75731e-05	0.19884	0.214	0.208	0
Mitf	0.895609	0.660816	1.14137	0.132231	up	6.13765e-06	0.0694475	0.206	0.206	0
Snoo	1.0075	0.759662	1.14084	0.131768	up	4.14796e-08	0.000469342	0.225	0.236	0
crq	1.03613	0.785076	1.14064	0.131592	up	3.4987e-06	0.0395878	0.223	0.227	0
wake	1.68369	1.35339	1.14035	0.131336	up	1.13794e-07	0.00128757	0.341	0.362	0
Kr-h1	0.449711	0.27137	1.14027	0.131269	up	0.000497776	1	0.106	0.091	0
Grip	0.666434	0.461808	1.13998	0.131012	up	0.000258531	1	0.151	0.145	0
CG8562	0.519739	0.333396	1.13975	0.13081	up	0.00986691	1	0.117	0.093	0
CG32091	1.24793	0.973501	1.13906	0.130202	up	1.18163e-05	0.133702	0.249	0.255	0
boi	0.340411	0.177061	1.13878	0.129956	up	1.3925e-05	0.157561	0.078	0.068	0
mlt	1.11758	0.860059	1.13845	0.129667	up	3.31881e-10	3.75523e-06	0.224	0.257	0
faf	0.56843	0.377871	1.1383	0.129536	up	1.01723e-07	0.00115099	0.139	0.133	0
rst	0.660857	0.459481	1.13798	0.129253	up	0.00692502	1	0.135	0.117	0
Alp10	0.194599	0.0499781	1.13774	0.129041	up	0.00395056	1	0.046	0.014	0
MED26	2.02753	1.66133	1.1376	0.128921	up	2.91462e-10	3.29789e-06	0.395	0.432	0
raskol	2.03837	1.67289	1.13673	0.12816	up	1.55802e-07	0.0017629	0.408	0.423	0
lost	5.86044	5.03751	1.1363	0.12778	up	7.68765e-06	0.0869858	0.756	0.778	0
pAbp	43.7374	38.3742	1.13621	0.127699	up	0.00245927	1	0.996	0.998	0
CG12576	1.04024	0.795836	1.1361	0.127598	up	3.60875e-09	4.0833e-05	0.229	0.248	0
CG9527	0.507705	0.327619	1.13565	0.127202	up	0.000439855	1	0.117	0.103	0
CenG1A	0.92526	0.695332	1.13562	0.127182	up	3.20464e-12	3.62605e-08	0.198	0.227	0
Lnk	0.373611	0.209641	1.13555	0.12712	up	0.000991548	1	0.1	0.075	0
scaf6	0.351302	0.190014	1.13553	0.127104	up	5.79344e-07	0.00655528	0.082	0.075	0
CG3734	0.177599	0.0376415	1.13488	0.126527	up	0.0014245	1	0.042	0.009	0
mxt	1.03887	0.796836	1.1347	0.126367	up	9.75445e-09	0.000110372	0.227	0.248	0
CG33229	1.05557	0.81181	1.13454	0.126226	up	4.96083e-07	0.00561318	0.237	0.241	0
Hsp26	0.983901	0.748643	1.13454	0.126225	up	0.000452395	1	0.14	0.157	0
Zip99C	0.279017	0.127822	1.13406	0.125803	up	0.0072988	1	0.068	0.042	0
CG4928	0.288724	0.136534	1.13391	0.125669	up	0.000795291	1	0.07	0.049	0
CG1882	0.352394	0.193226	1.13339	0.125215	up	0.000993284	1	0.087	0.068	0
lola	5.11657	4.39712	1.1333	0.125136	up	1.85966e-06	0.0210421	0.699	0.722	0
CG1815	0.497025	0.320945	1.1333	0.125132	up	1.30138e-07	0.00147251	0.119	0.121	0
alpha-Est10	0.182092	0.0430824	1.13327	0.125106	up	0.000989606	1	0.049	0.014	0
Cirl	6.28222	5.42652	1.13315	0.125003	up	6.09265e-05	0.689384	0.762	0.778	0
out	0.318391	0.163597	1.13303	0.124896	up	0.00134176	1	0.081	0.058	0
flfl	1.02058	0.783837	1.13272	0.124619	up	1.7116e-05	0.193668	0.235	0.231	0
CG5767	0.464483	0.292936	1.13268	0.124586	up	0.00250793	1	0.106	0.084	0
ND-ASHI	0.735724	0.532416	1.13267	0.124579	up	1.57214e-12	1.77888e-08	0.173	0.192	0
CG8993	1.42422	1.14028	1.13266	0.12457	up	4.72948e-09	5.35141e-05	0.31	0.325	0
CASK	0.783176	0.574527	1.13252	0.124441	up	4.62758e-10	5.23611e-06	0.18	0.194	0
bmm	1.40306	1.1222	1.13234	0.124289	up	1.82721e-06	0.0206749	0.282	0.292	0
LTV1	1.18685	0.931625	1.13213	0.124101	up	6.53767e-12	7.39737e-08	0.262	0.294	0
Vha13	3.79976	3.24021	1.13196	0.123953	up	1.60109e-11	1.81164e-07	0.592	0.661	0
l(3)L1231	2.5882	2.17041	1.13178	0.12379	up	2.77032e-09	3.13462e-05	0.466	0.507	0
VhaSFD	2.68603	2.25703	1.13172	0.123734	up	2.2412e-12	2.53591e-08	0.474	0.535	0
CG7065	0.248131	0.103211	1.13136	0.123422	up	0.00200339	1	0.061	0.037	0
vnd	0.324071	0.170406	1.13129	0.12336	up	0.00021581	1	0.076	0.058	0
Met	0.368694	0.210009	1.13114	0.12323	up	0.000682768	1	0.088	0.07	0
cbt	1.50631	1.21601	1.131	0.123101	up	4.11332e-10	4.65422e-06	0.289	0.332	0
rno	0.411772	0.248342	1.13092	0.123029	up	0.000684959	1	0.104	0.086	0
pum	3.07214	2.60251	1.13036	0.122539	up	3.48011e-11	3.93774e-07	0.526	0.575	0
Arl8	1.24742	0.989095	1.12987	0.122102	up	3.06939e-05	0.347302	0.265	0.266	0
CG13784	0.280959	0.13375	1.12984	0.122078	up	0.0116811	1	0.063	0.042	0
ssh	0.275268	0.128761	1.1298	0.122036	up	8.47411e-05	0.958846	0.068	0.054	0
Bruce	0.841519	0.630193	1.12963	0.121893	up	3.60334e-09	4.07718e-05	0.185	0.201	0
CG33494	0.253722	0.109943	1.12954	0.121808	up	0.0887584	1	0.043	0.028	0
cu	0.559793	0.381438	1.12911	0.121428	up	4.42508e-05	0.500698	0.124	0.126	0
CG32368	0.326547	0.175137	1.12884	0.121195	up	0.00015719	1	0.063	0.061	0
Jon65Ai	0.291485	0.144079	1.12884	0.121192	up	0.0072112	1	0.065	0.047	0
spir	0.489439	0.319796	1.12854	0.120922	up	0.00411145	1	0.108	0.091	0
CG32521	0.713884	0.519322	1.12806	0.120498	up	0.000329736	1	0.164	0.159	0
Cys	0.570851	0.392691	1.12793	0.12038	up	0.000131241	1	0.121	0.119	0
Fim	24.1148	21.2669	1.1279	0.120355	up	4.91198e-07	0.0055579	0.976	0.998	0
CG14696	0.835805	0.628977	1.12697	0.119531	up	1.15194e-07	0.00130342	0.198	0.208	0
E(spl)malpha-BFM	2.56549	2.16442	1.12675	0.119333	up	0.00060232	1	0.385	0.39	0
C3G	0.77134	0.572988	1.1261	0.118759	up	4.88954e-07	0.00553252	0.169	0.173	0
LysP	0.154797	0.0256059	1.12597	0.118641	up	0.0038866	1	0.035	0.009	0
Kaz-m1	0.239716	0.101127	1.12586	0.118549	up	0.000386103	1	0.056	0.04	0
noc	1.72444	1.41992	1.12584	0.11853	up	3.84568e-07	0.00435139	0.34	0.362	0
sba	1.68293	1.38319	1.12577	0.118469	up	1.1899e-10	1.34637e-06	0.333	0.374	0
r	0.527183	0.356837	1.12555	0.118268	up	0.00401104	1	0.133	0.112	0
aqz	46.9307	41.5872	1.12547	0.118202	up	6.2126e-05	0.702956	0.999	1	0
CG15255	0.411827	0.254543	1.12537	0.118113	up	0.0125984	1	0.091	0.075	0
NaCP60E	0.196679	0.0647413	1.12391	0.116818	up	0.00263542	1	0.05	0.026	0
sl	0.526038	0.3591	1.12283	0.115852	up	2.51606e-05	0.284692	0.123	0.121	0
Cyp1	15.278	13.4998	1.12264	0.115682	up	0.000306158	1	0.944	0.96	0
bbc	0.438039	0.281052	1.12255	0.115599	up	7.72907e-08	0.000874544	0.103	0.103	0
babo	0.598009	0.423853	1.12231	0.115391	up	3.25863e-06	0.0368714	0.14	0.138	0
CG42724	1.22605	0.983691	1.12217	0.115269	up	7.5379e-07	0.00852914	0.251	0.278	0
elB	1.73868	1.44085	1.12202	0.115131	up	1.41602e-08	0.000160222	0.369	0.388	0
lace	1.19636	0.958003	1.12174	0.114878	up	2.00975e-09	2.27403e-05	0.271	0.292	0
sbb	5.39145	4.69796	1.12171	0.114852	up	7.14566e-12	8.08531e-08	0.7	0.776	0
msi	2.90144	2.47914	1.12138	0.11456	up	8.28524e-12	9.37475e-08	0.506	0.57	0
rau	1.23443	0.993512	1.12085	0.11409	up	7.27925e-05	0.823647	0.25	0.252	0
Eip63E	3.09566	2.6541	1.12084	0.114077	up	1.37702e-08	0.000155809	0.51	0.554	0
p130CAS	0.728986	0.542984	1.12055	0.113817	up	7.42851e-09	8.40536e-05	0.159	0.175	0
Pka-C1	1.51895	1.2486	1.12023	0.113533	up	7.67155e-09	8.68036e-05	0.32	0.346	0
Golgin245	0.236267	0.103723	1.12009	0.113407	up	0.000292614	1	0.059	0.042	0
CG31343	0.513909	0.351844	1.11988	0.113226	up	0.0134447	1	0.12	0.096	0
mRpS11	0.300871	0.16188	1.11963	0.112995	up	0.00139495	1	0.078	0.058	0
spri	0.240574	0.108079	1.11957	0.112947	up	0.00360665	1	0.06	0.037	0
msn	5.59751	4.89434	1.1193	0.1127	up	4.21636e-13	4.77082e-09	0.727	0.811	0
Tomosyn	0.270127	0.135496	1.11857	0.112047	up	0.00107054	1	0.068	0.051	0
CG12643	0.353382	0.210233	1.11828	0.111793	up	0.000339026	1	0.087	0.07	0
CG42747	0.174928	0.0508728	1.11805	0.111586	up	0.00371534	1	0.048	0.021	0
red	1.02733	0.8133	1.11803	0.11157	up	6.67991e-08	0.000755832	0.211	0.234	0
trio	4.34	3.77745	1.11775	0.11132	up	7.58215e-09	8.5792e-05	0.651	0.71	0
LManVI	0.465372	0.311006	1.11775	0.111314	up	0.0892172	1	0.104	0.075	0
CG8773	0.203223	0.0765785	1.11764	0.111216	up	0.00176009	1	0.045	0.028	0
GstT4	0.383644	0.238221	1.11744	0.111045	up	0.000121084	1	0.088	0.084	0
homer	0.209195	0.0822292	1.11732	0.110932	up	0.00387792	1	0.049	0.03	0
dap	0.718126	0.538089	1.11705	0.110693	up	6.6245e-06	0.0749562	0.162	0.161	0
Mal-A1	1.38709	1.13761	1.11671	0.110386	up	0.00167341	1	0.293	0.28	0
fs(1)h	6.09905	5.3597	1.11625	0.109979	up	1.05081e-08	0.000118899	0.752	0.808	0
CG12910	0.463931	0.311512	1.11622	0.109945	up	1.07252e-05	0.121356	0.104	0.1	0
osp	2.81968	2.42204	1.1162	0.109929	up	2.05721e-07	0.00232773	0.492	0.528	0
CG14435	0.422428	0.274754	1.11584	0.109612	up	0.0003188	1	0.092	0.086	0
Hers	1.81142	1.52038	1.11548	0.109281	up	1.23204e-10	1.39406e-06	0.354	0.402	0
step	1.0752	0.860597	1.11534	0.109159	up	3.84013e-09	4.34511e-05	0.237	0.262	0
RhoGAP71E	1.41193	1.16264	1.11527	0.109099	up	4.48577e-07	0.00507565	0.299	0.318	0
brk	0.340118	0.201723	1.11516	0.109001	up	0.0239995	1	0.078	0.061	0
drongo	2.56462	2.19661	1.11513	0.108968	up	2.52962e-08	0.000286227	0.452	0.495	0
RpS29	50.5146	45.1991	1.11506	0.108906	up	0.000140792	1	1	1	0
tws	1.16476	0.941458	1.11502	0.10887	up	2.96483e-08	0.000335471	0.257	0.283	0
CG2519	0.41788	0.271636	1.115	0.108858	up	0.003607	1	0.104	0.082	0
CG42238	0.484205	0.33129	1.11486	0.108731	up	4.41825e-05	0.499925	0.114	0.114	0
REPTOR-BP	1.59884	1.3311	1.11486	0.108726	up	7.83658e-10	8.86709e-06	0.327	0.364	0
RhoL	0.901308	0.705551	1.11478	0.108654	up	4.37907e-08	0.000495492	0.193	0.213	0
Caf1-105	0.200599	0.0770251	1.11474	0.108618	up	0.0130918	1	0.045	0.023	0
fz	0.240898	0.113507	1.11441	0.108321	up	0.00491087	1	0.059	0.04	0
pyd	1.79502	1.50812	1.11439	0.108303	up	1.13822e-09	1.28789e-05	0.353	0.393	0
PAPLA1	0.24804	0.120278	1.11404	0.107997	up	0.00017585	1	0.06	0.047	0
ome	0.162743	0.0444202	1.11329	0.10732	up	0.00566555	1	0.041	0.016	0
CG5830	1.20824	0.983543	1.11328	0.107311	up	2.26051e-11	2.55777e-07	0.262	0.299	0
CG3663	0.222379	0.0980923	1.11318	0.107224	up	0.000354052	1	0.055	0.04	0
Xrp1	13.5905	12.1107	1.11287	0.106946	up	0.00095737	1	0.929	0.949	0
pxb	0.30516	0.172911	1.11275	0.106837	up	0.00164331	1	0.073	0.061	0
Adar	0.516264	0.362879	1.11254	0.10665	up	9.22935e-07	0.010443	0.131	0.131	0
CG9915	0.36338	0.225555	1.11246	0.106573	up	0.000218977	1	0.088	0.079	0
CG13658	0.182479	0.0631609	1.11223	0.106367	up	0.0177485	1	0.043	0.019	0
CG15093	0.256497	0.129913	1.11203	0.106188	up	0.00263795	1	0.062	0.047	0
Ten-m	0.316237	0.183646	1.11202	0.106178	up	0.0222842	1	0.068	0.056	0
Best1	0.657111	0.490629	1.11169	0.105878	up	3.30711e-06	0.0374199	0.147	0.161	0
gol	0.320135	0.187698	1.11151	0.105717	up	0.00101295	1	0.08	0.065	0
CG9795	0.223538	0.101182	1.11111	0.105362	up	0.000327769	1	0.061	0.042	0
BtbVII	0.584817	0.426473	1.111	0.105264	up	0.000117307	1	0.135	0.138	0
Hsp70Bc	0.168408	0.0527094	1.10991	0.104275	up	0.0769976	1	0.03	0.016	0
CG7332	0.561805	0.407436	1.10968	0.104073	up	2.16827e-05	0.24534	0.134	0.136	0
hwt	0.286301	0.159444	1.10941	0.10383	up	0.00415876	1	0.065	0.056	0
Alp9	0.228442	0.107395	1.10931	0.103737	up	0.0522538	1	0.055	0.03	0
mld	0.307827	0.179017	1.10925	0.103686	up	7.76367e-05	0.878459	0.07	0.063	0
anne	1.68407	1.41993	1.10915	0.103593	up	1.03761e-09	1.17405e-05	0.346	0.39	0
DnaJ-1	0.93683	0.746231	1.10915	0.103593	up	1.48971e-07	0.00168561	0.208	0.227	0
amn	0.231025	0.110158	1.10887	0.103345	up	0.000737988	1	0.059	0.044	0
px	0.942386	0.751824	1.10878	0.103259	up	1.40817e-09	1.59335e-05	0.213	0.238	0
ph-p	0.296412	0.169749	1.10828	0.102811	up	0.000377196	1	0.072	0.063	0
CG7970	0.449661	0.308078	1.10824	0.102771	up	4.1994e-06	0.0475162	0.107	0.107	0
fiz	0.211658	0.0935512	1.108	0.102559	up	0.0349557	1	0.059	0.03	0
CG33941	0.641831	0.481944	1.10789	0.102457	up	3.16028e-08	0.000357586	0.143	0.161	0
gukh	0.333346	0.203592	1.10781	0.102381	up	1.30183e-05	0.147302	0.077	0.077	0
CG6903	0.5091	0.36229	1.10777	0.102346	up	0.0002688	1	0.116	0.11	0
Vha68-2	2.59059	2.24202	1.10752	0.102119	up	1.7954e-08	0.000203149	0.472	0.519	0
Cbl	6.38411	5.66824	1.10736	0.101974	up	1.28729e-08	0.000145657	0.684	0.773	0
CG10877	0.155575	0.0435861	1.10731	0.101935	up	0.00417833	1	0.041	0.019	0
Ugt302C1	0.597966	0.443184	1.10725	0.10188	up	0.000502688	1	0.153	0.145	0
stx	1.24269	1.02623	1.10683	0.101498	up	2.60781e-13	2.95074e-09	0.265	0.32	0
Mmp1	1.23008	1.01507	1.1067	0.101383	up	2.06443e-06	0.0233591	0.248	0.271	0
Hexo2	0.116232	0.00870186	1.1066	0.101294	up	0.00116152	1	0.028	0.002	0
whd	0.781163	0.609635	1.10656	0.101259	up	2.18228e-09	2.46926e-05	0.166	0.194	0
CG17765	1.63512	1.38278	1.1059	0.100661	up	2.87209e-09	3.24977e-05	0.339	0.374	0
CG6428	0.271825	0.150095	1.10584	0.100608	up	0.000583849	1	0.065	0.058	0
beat-IIa	0.187629	0.0741551	1.10564	0.100424	up	0.0156756	1	0.044	0.026	0
LpR2	0.280456	0.158335	1.10543	0.100233	up	0.0352808	1	0.07	0.051	0
gpp	1.00811	0.816961	1.1052	0.100028	up	8.28137e-08	0.000937037	0.216	0.243	0
pain	0.444382	0.307653	1.10456	0.0994476	up	2.55947e-05	0.289604	0.105	0.112	0
Atg1	0.77945	0.611342	1.10433	0.0992373	up	7.45634e-08	0.000843685	0.181	0.196	0
G9a	0.64633	0.491093	1.10411	0.0990391	up	2.68696e-07	0.00304029	0.154	0.161	0
CG12177	0.590629	0.440899	1.10391	0.0988627	up	4.21018e-07	0.00476381	0.133	0.147	0
shot	6.42008	5.72215	1.10383	0.0987821	up	0.00465619	1	0.781	0.797	0
CG15822	0.184485	0.0731989	1.1037	0.0986644	up	0.0269573	1	0.046	0.026	0
Stat92E	6.35614	5.66516	1.10367	0.0986416	up	2.49468e-09	2.82274e-05	0.748	0.82	0
Ptp99A	0.533299	0.38935	1.10361	0.0985858	up	4.19842e-07	0.00475051	0.119	0.131	0
mgl	1.68397	1.43365	1.10286	0.097906	up	5.91684e-05	0.66949	0.324	0.334	0
CG11893	0.267791	0.149611	1.1028	0.0978524	up	0.00976204	1	0.063	0.049	0
Naprt	0.371178	0.243868	1.10235	0.0974446	up	0.00104281	1	0.088	0.084	0
Nrt	2.25514	1.954	1.10194	0.0970744	up	2.67476e-07	0.00302649	0.4	0.437	0
Rm62	7.39524	6.61935	1.10183	0.0969739	up	1.5669e-06	0.0177294	0.826	0.869	0
bru2	1.0842	0.891631	1.1018	0.0969458	up	1.44529e-08	0.000163535	0.245	0.271	0
CaMKII	0.966521	0.785058	1.10166	0.0968151	up	2.05501e-09	2.32524e-05	0.227	0.252	0
Usp7	1.2427	1.03587	1.10159	0.0967553	up	1.7287e-11	1.95602e-07	0.257	0.306	0
shg	1.83601	1.57482	1.10144	0.0966184	up	3.3906e-10	3.83647e-06	0.351	0.407	0
CG7029	0.412881	0.282966	1.10126	0.0964567	up	0.0014626	1	0.105	0.098	0
CG14441	1.06744	0.877398	1.10123	0.0964239	up	6.96343e-07	0.00787912	0.231	0.255	0
UK114	0.266868	0.150417	1.10122	0.0964226	up	0.00326364	1	0.068	0.054	0
h	1.97927	1.70544	1.10121	0.0964136	up	6.5289e-10	7.38745e-06	0.356	0.421	0
CAH3	0.264897	0.148695	1.10116	0.0963643	up	0.00504664	1	0.068	0.051	0
CG17646	0.586046	0.44044	1.10108	0.0962955	up	0.000846383	1	0.131	0.124	0
Gdh	0.713374	0.556114	1.10106	0.0962725	up	2.22478e-08	0.000251734	0.164	0.18	0
GILT1	0.771685	0.60923	1.10095	0.0961753	up	1.30494e-09	1.47654e-05	0.169	0.199	0
ABCA	0.287931	0.169978	1.10082	0.0960521	up	0.0421826	1	0.067	0.051	0
CG2846	0.287958	0.170147	1.10068	0.0959287	up	0.0234527	1	0.076	0.058	0
Lar	1.01583	0.831641	1.10056	0.0958164	up	9.67167e-07	0.0109435	0.222	0.245	0
CG5011	1.05159	0.864249	1.10049	0.0957583	up	6.21668e-05	0.703417	0.223	0.231	0
AstC	0.597474	0.451824	1.10032	0.0956032	up	7.75107e-05	0.877034	0.119	0.138	0
CG32473	0.218108	0.107055	1.10031	0.0955954	up	0.000404147	1	0.056	0.044	0
CG34026	0.398237	0.271012	1.1001	0.0953984	up	0.000433806	1	0.096	0.089	0
CG8306	0.62414	0.477164	1.0995	0.094854	up	3.19242e-07	0.00361223	0.141	0.152	0
csw	0.611347	0.466061	1.0991	0.0944917	up	9.18827e-06	0.103965	0.141	0.15	0
CG3868	0.458358	0.327402	1.09866	0.0940877	up	0.00140067	1	0.112	0.103	0
Pdxk	0.296564	0.180149	1.09864	0.0940771	up	0.020129	1	0.069	0.054	0
CSN8	0.335087	0.215253	1.09861	0.0940438	up	1.45603e-05	0.16475	0.089	0.084	0
Tak1	0.258113	0.145329	1.09847	0.0939206	up	0.000276208	1	0.062	0.056	0
Hsc70-4	16.4072	14.8481	1.09837	0.0938317	up	0.0251536	1	0.969	0.972	0
sens-2	0.580105	0.438633	1.09834	0.0937977	up	0.000240792	1	0.13	0.136	0
MED19	0.304845	0.188344	1.09804	0.0935236	up	0.00134799	1	0.078	0.068	0
CG32483	0.138156	0.0366857	1.09788	0.0933809	up	0.0114467	1	0.034	0.009	0
CG6845	0.295426	0.179985	1.09783	0.093338	up	0.000409136	1	0.073	0.063	0
mam	0.886495	0.718422	1.09781	0.0933145	up	1.35927e-05	0.153801	0.2	0.213	0
CG2698	0.546801	0.409049	1.09776	0.0932739	up	0.000331196	1	0.131	0.133	0
CG17834	0.250427	0.139248	1.09759	0.0931164	up	0.0132126	1	0.062	0.047	0
Spf45	0.243791	0.133264	1.09753	0.093062	up	0.00104299	1	0.058	0.049	0
CG33090	0.129928	0.0296234	1.09742	0.0929612	up	0.00379626	1	0.035	0.014	0
CG11034	0.160164	0.0576169	1.09696	0.092543	up	0.0133027	1	0.04	0.023	0
Octbeta2R	0.364174	0.243677	1.09689	0.0924768	up	0.00435187	1	0.088	0.082	0
CG9281	1.29146	1.08949	1.09666	0.0922707	up	2.24449e-10	2.53964e-06	0.281	0.327	0
cnc	2.07305	1.80317	1.09628	0.0919191	up	5.39764e-10	6.10742e-06	0.414	0.463	0
unc-13	0.788989	0.631906	1.09626	0.0919023	up	5.6621e-06	0.0640667	0.162	0.18	0
KdelR	0.855205	0.692515	1.09612	0.09178	up	1.77522e-07	0.00200866	0.204	0.224	0
CG4377	0.596954	0.457113	1.09597	0.0916411	up	0.000105175	1	0.131	0.133	0
TMS1	0.567102	0.430018	1.09586	0.0915411	up	7.3969e-05	0.836959	0.138	0.143	0
corto	1.37886	1.17115	1.09567	0.091364	up	4.25663e-07	0.00481638	0.273	0.311	0
Pvr	0.425978	0.301583	1.09557	0.0912766	up	0.0370832	1	0.1	0.089	0
cv-2	0.85531	0.693657	1.09545	0.0911616	up	7.87707e-06	0.0891291	0.159	0.185	0
CG31522	0.405299	0.283062	1.09527	0.0910011	up	2.43348e-05	0.275348	0.097	0.1	0
ect	0.146653	0.0471239	1.09505	0.0907996	up	0.0107304	1	0.033	0.021	0
wkd	0.313305	0.19953	1.09485	0.0906172	up	4.11662e-05	0.465795	0.077	0.077	0
CG33181	0.424262	0.301101	1.09466	0.0904431	up	0.132181	1	0.098	0.077	0
GstE12	3.83496	3.41687	1.09466	0.0904407	up	2.35652e-10	2.6664e-06	0.604	0.673	0
Atet	0.593529	0.455776	1.09463	0.0904119	up	0.000278329	1	0.14	0.138	0
CG3358	0.130836	0.0331918	1.09451	0.0903045	up	0.00232004	1	0.037	0.016	0
CG3726	0.402317	0.281347	1.09441	0.0902141	up	0.010046	1	0.093	0.084	0
RhoBTB	0.505512	0.375845	1.09425	0.0900646	up	0.000401407	1	0.123	0.124	0
Spn42Da	1.04581	0.869921	1.09406	0.0898978	up	1.25934e-07	0.00142494	0.246	0.269	0
CG9727	0.293634	0.182657	1.09384	0.0896917	up	0.0175532	1	0.074	0.058	0
Dok	0.517446	0.387295	1.09382	0.0896726	up	8.61083e-07	0.00974315	0.12	0.131	0
CG3700	0.210167	0.106566	1.09362	0.0894971	up	0.0711794	1	0.055	0.033	0
Prx2540-2	0.187874	0.0862562	1.09355	0.0894279	up	0.054062	1	0.039	0.026	0
Ccdc58	0.264194	0.156558	1.09307	0.0889865	up	0.000560166	1	0.069	0.058	0
Tollo	1.28818	1.09343	1.09303	0.0889536	up	1.291e-06	0.0146077	0.264	0.292	0
Ucp4A	0.319391	0.207116	1.09301	0.0889361	up	4.23721e-05	0.47944	0.076	0.075	0
dock	0.272558	0.164313	1.09297	0.0888976	up	0.000133504	1	0.07	0.065	0
cdi	2.20106	1.92899	1.09289	0.088823	up	6.67284e-12	7.55032e-08	0.418	0.493	0
Ndae1	0.240274	0.134891	1.09286	0.088796	up	0.00494056	1	0.055	0.047	0
skd	1.5417	1.32592	1.09277	0.088716	up	1.60576e-06	0.0181692	0.326	0.35	0
Dyrk3	0.687077	0.543973	1.09269	0.0886387	up	2.1955e-05	0.248421	0.157	0.171	0
Doa	1.59358	1.37358	1.09268	0.0886379	up	3.88052e-13	4.39081e-09	0.319	0.383	0
AGO1	4.40096	3.94323	1.0926	0.0885567	up	3.14504e-07	0.00355861	0.654	0.706	0
CG4562	0.207101	0.104808	1.09259	0.0885504	up	0.0986834	1	0.049	0.03	0
Top3beta	0.334533	0.221454	1.09258	0.0885399	up	0.000192233	1	0.082	0.079	0
CG14629	0.344463	0.230555	1.09257	0.0885293	up	0.00401957	1	0.085	0.077	0
Vps16A	0.139368	0.0428457	1.09256	0.0885204	up	0.0384302	1	0.033	0.014	0
E(spl)m3-HLH	2.11574	1.85182	1.09254	0.0885077	up	5.24476e-05	0.593444	0.338	0.369	0
CG42813	0.495725	0.369119	1.09247	0.0884436	up	1.28911e-07	0.00145863	0.121	0.136	0
sov	0.58724	0.452975	1.09241	0.0883836	up	0.000274832	1	0.133	0.138	0
CG13630	0.316389	0.205056	1.09239	0.0883667	up	0.00335257	1	0.078	0.072	0
Mes2	1.46272	1.25449	1.09236	0.0883442	up	1.03143e-06	0.0116706	0.302	0.334	0
CG1307	0.399877	0.28156	1.09232	0.0883062	up	8.01141e-05	0.906491	0.102	0.098	0
TM9SF3	0.357279	0.242572	1.09231	0.0882984	up	2.43489e-06	0.0275508	0.09	0.093	0
Hydr1	0.127467	0.0323261	1.09216	0.088159	up	0.0215538	1	0.031	0.012	0
CG6891	3.84242	3.43438	1.09202	0.0880266	up	4.6536e-06	0.0526555	0.585	0.619	0
slif	0.145445	0.0490044	1.09194	0.0879517	up	0.0236512	1	0.04	0.019	0
Ubr1	0.951704	0.787705	1.09174	0.0877702	up	0.000141437	1	0.21	0.222	0
jvl	2.62582	2.32136	1.09167	0.0877069	up	1.45933e-10	1.65123e-06	0.479	0.542	0
rudhira	3.54035	3.15997	1.09144	0.0874974	up	5.81754e-05	0.658255	0.59	0.612	0
btsz	0.434421	0.314272	1.09142	0.0874783	up	0.00124332	1	0.098	0.103	0
LManV	0.250186	0.145584	1.09131	0.0873781	up	0.162303	1	0.056	0.037	0
CNT2	0.112204	0.0192764	1.09117	0.0872507	up	0.00383063	1	0.029	0.005	0
Mfe2	0.578735	0.447045	1.09101	0.0871005	up	6.53774e-06	0.0739745	0.139	0.152	0
pyr	0.238206	0.135032	1.0909	0.0870024	up	0.0298176	1	0.053	0.044	0
CG6769	0.348871	0.236664	1.09073	0.086851	up	0.00105186	1	0.081	0.082	0
rut	0.973549	0.809865	1.09044	0.0865815	up	0.000470327	1	0.215	0.222	0
Vha100-4	0.11421	0.0218069	1.09043	0.0865731	up	0.0189112	1	0.027	0.009	0
sfl	0.265155	0.160428	1.09025	0.0864056	up	0.00763164	1	0.066	0.054	0
His4r	15.1627	13.8263	1.09014	0.0863073	up	0.000315245	1	0.943	0.972	0
CG1103	0.19924	0.100278	1.08994	0.0861253	up	0.0210352	1	0.047	0.035	0
kar	0.452314	0.332648	1.0898	0.0859903	up	0.000339977	1	0.112	0.107	0
Arc42	0.314528	0.206836	1.08924	0.0854758	up	1.10506e-05	0.125038	0.081	0.079	0
yrt	0.296383	0.19049	1.08895	0.0852131	up	0.000115186	1	0.067	0.07	0
rnh1	0.276529	0.172316	1.08889	0.0851631	up	0.000203941	1	0.065	0.063	0
CG15514	0.171285	0.0758079	1.08875	0.0850295	up	0.0146682	1	0.04	0.028	0
ken	0.831799	0.682514	1.08873	0.0850091	up	3.93164e-06	0.0444865	0.194	0.208	0
oaf	0.365408	0.25421	1.08866	0.0849473	up	0.000899155	1	0.094	0.089	0
CG17574	0.505723	0.383099	1.08866	0.084946	up	2.05341e-06	0.0232343	0.121	0.136	0
Pvf2	0.174849	0.0792463	1.08858	0.0848769	up	0.00600398	1	0.037	0.033	0
CG11403	0.347943	0.238297	1.08855	0.0848426	up	0.00233006	1	0.083	0.079	0
dos	0.290841	0.186104	1.0883	0.0846192	up	0.0437872	1	0.07	0.056	0
ND-18	0.984694	0.823683	1.08829	0.0846068	up	2.53688e-07	0.00287048	0.233	0.252	0
stl	0.0990339	0.00999627	1.08816	0.0844849	up	0.0238709	1	0.019	0.005	0
CG12991	0.634971	0.502718	1.08801	0.0843498	up	0.0169591	1	0.145	0.14	0
Rab40	0.264496	0.16225	1.08797	0.0843157	up	3.81917e-05	0.432139	0.065	0.063	0
CG17544	0.819286	0.672668	1.08766	0.0840247	up	4.0712e-05	0.460656	0.189	0.206	0
fray	1.69556	1.47935	1.0872	0.0836097	up	3.47885e-08	0.000393632	0.364	0.404	0
CG7139	0.398618	0.286559	1.0871	0.0835133	up	8.87636e-05	1	0.098	0.098	0
ATP8A	2.59984	2.31171	1.087	0.0834244	up	3.03364e-10	3.43257e-06	0.453	0.528	0
AANATL3	0.170185	0.0766681	1.08686	0.083291	up	0.0518385	1	0.046	0.028	0
CG10208	0.340005	0.233048	1.08674	0.0831843	up	0.000497382	1	0.079	0.082	0
pnt	0.698067	0.5627	1.08662	0.0830755	up	5.15252e-05	0.583007	0.156	0.173	0
RpL37a	79.0531	72.6744	1.08658	0.083035	up	1.82033e-05	0.20597	1	1	0
CG44325	0.244429	0.14528	1.08657	0.0830269	up	0.00263166	1	0.054	0.051	0
CG6191	0.2442	0.145393	1.08626	0.0827448	up	0.000369146	1	0.065	0.058	0
tim	2.19838	1.9444	1.08626	0.0827367	up	3.51674e-06	0.0397919	0.404	0.442	0
Rab32	0.155657	0.0639655	1.08618	0.0826658	up	0.0535147	1	0.037	0.021	0
shrb	1.70586	1.49122	1.08616	0.0826491	up	4.10853e-12	4.6488e-08	0.35	0.416	0
PRAS40	0.650999	0.52016	1.08607	0.0825649	up	4.37947e-05	0.495537	0.154	0.164	0
CG8405	0.48579	0.368096	1.08603	0.0825267	up	1.94409e-05	0.219974	0.108	0.124	0
Rox8	0.668663	0.536496	1.08602	0.0825183	up	4.52783e-07	0.00512324	0.159	0.18	0
RasGAP1	0.665179	0.533428	1.08592	0.0824271	up	1.18869e-09	1.345e-05	0.155	0.185	0
Gs1l	0.32745	0.222599	1.08576	0.0822809	up	2.94731e-05	0.333489	0.081	0.082	0
Ccdc85	0.300408	0.198298	1.08521	0.0817759	up	0.00882783	1	0.074	0.065	0
Gmap	7.57326	6.90041	1.08517	0.0817331	up	0.000126386	1	0.797	0.848	0
ReepA	0.366462	0.259251	1.08514	0.081708	up	4.07658e-05	0.461265	0.09	0.096	0
RpL27A	80.611	74.2099	1.08511	0.0816808	up	1.43317e-05	0.162163	1	1	0
Su(P)	0.315927	0.212732	1.08509	0.0816657	up	0.000355733	1	0.076	0.077	0
eIF3m	2.37177	2.10847	1.0847	0.0813077	up	4.57791e-12	5.17991e-08	0.428	0.512	0
CG5254	0.453228	0.339842	1.08463	0.0812355	up	5.94396e-05	0.672559	0.106	0.11	0
CG34386	0.118354	0.0311625	1.08456	0.0811709	up	0.221315	1	0.017	0.012	0
CG10543	0.946885	0.795836	1.08411	0.0807602	up	1.77604e-09	2.00959e-05	0.211	0.252	0
CG5522	0.211475	0.117484	1.08411	0.080759	up	0.00069125	1	0.054	0.047	0
Pgant9	0.904146	0.75648	1.08407	0.080722	up	1.94932e-08	0.000220565	0.197	0.229	0
Rtnl1	1.25805	1.08297	1.08405	0.0807081	up	4.46924e-11	5.05694e-07	0.277	0.327	0
Nrx-IV	0.364908	0.259117	1.08402	0.0806762	up	0.0176718	1	0.093	0.086	0
scny	0.481263	0.366593	1.08391	0.0805739	up	0.0140849	1	0.122	0.112	0
Alg1	0.353587	0.248808	1.0839	0.0805688	up	9.04671e-06	0.102364	0.088	0.091	0
CG9588	0.202592	0.109602	1.0838	0.0804777	up	0.0224106	1	0.053	0.04	0
CG13907	0.272506	0.174234	1.08369	0.080372	up	0.000124893	1	0.065	0.063	0
CTCF	0.223877	0.129423	1.08363	0.0803164	up	0.000256957	1	0.053	0.049	0
ph-d	0.159713	0.0705123	1.08333	0.0800352	up	0.0376962	1	0.039	0.026	0
CG32486	0.94514	0.795594	1.08329	0.0799982	up	4.07281e-08	0.000460838	0.21	0.238	0
Evi5	0.535897	0.41803	1.08312	0.0798458	up	2.25743e-06	0.0255428	0.124	0.147	0
CG3301	0.17549	0.0853311	1.08307	0.0798001	up	0.00769258	1	0.04	0.033	0
CG42249	0.202539	0.110317	1.08306	0.0797891	up	0.017046	1	0.05	0.037	0
SP1173	0.386785	0.280545	1.08296	0.0797025	up	0.000978652	1	0.095	0.093	0
Egfr	3.83491	3.46469	1.08292	0.0796631	up	2.53187e-10	2.86482e-06	0.574	0.659	0
Alg-2	2.73351	2.44827	1.08272	0.0794779	up	1.42556e-11	1.61302e-07	0.495	0.568	0
Xpc	0.629317	0.504889	1.08268	0.0794417	up	1.07179e-06	0.0121273	0.142	0.161	0
Alp5	0.151446	0.0635372	1.08266	0.079418	up	0.00886289	1	0.038	0.012	0
CG9003	0.655264	0.528926	1.08263	0.0793949	up	5.39861e-06	0.0610853	0.163	0.173	0
Pex2	0.142775	0.0555541	1.08263	0.0793934	up	0.0672477	1	0.038	0.021	0
Eip78C	0.21354	0.121074	1.08248	0.0792547	up	0.113856	1	0.046	0.035	0
TBPH	0.291713	0.193409	1.08237	0.0791556	up	0.00469048	1	0.074	0.068	0
SKIP	0.238266	0.14404	1.08236	0.0791464	up	0.00299357	1	0.053	0.054	0
CG18135	0.351026	0.248241	1.08234	0.0791292	up	0.00152293	1	0.08	0.079	0
Vta1	0.517464	0.4021	1.08228	0.0790693	up	1.89842e-06	0.0214806	0.133	0.147	0
CG3530	0.30913	0.209636	1.08225	0.0790429	up	0.000765446	1	0.076	0.072	0
CG42792	0.0910824	0.00859921	1.08178	0.0786078	up	0.0554894	1	0.016	0.005	0
ND-B17.2	0.931528	0.785514	1.08178	0.0786049	up	8.78401e-05	0.993911	0.217	0.234	0
GstT3	0.150955	0.064051	1.08167	0.0785089	up	0.00324473	1	0.04	0.028	0
CG16986	0.244332	0.150493	1.08156	0.0784082	up	0.0288902	1	0.063	0.051	0
CG14650	0.443123	0.334319	1.08154	0.0783888	up	0.000178631	1	0.107	0.112	0
TyrR	1.70946	1.50534	1.08148	0.0783273	up	5.28591e-15	5.98101e-11	0.307	0.397	0
SPoCk	0.353251	0.251337	1.08144	0.0782969	up	0.00110418	1	0.085	0.084	0
CG34212	3.58935	3.24441	1.08127	0.0781364	up	1.92381e-06	0.0217679	0.548	0.612	0
Nca	0.214996	0.123805	1.08114	0.0780201	up	0.0510713	1	0.054	0.044	0
CG34288	0.357162	0.255488	1.08098	0.077872	up	0.000201911	1	0.09	0.093	0
CG42376	0.414002	0.308314	1.08078	0.0776847	up	2.25062e-07	0.00254657	0.104	0.119	0
Nf1	0.330306	0.230935	1.08073	0.0776346	up	3.19069e-05	0.361026	0.079	0.086	0
Abl	0.333062	0.233645	1.08059	0.077506	up	0.000477942	1	0.081	0.084	0
Atg18b	0.265982	0.171669	1.08049	0.0774184	up	0.000922138	1	0.067	0.063	0
Sclp	0.458424	0.349812	1.08046	0.077391	up	1.20238e-06	0.013605	0.115	0.126	0
CG31323	0.112439	0.0296371	1.08042	0.0773485	up	0.0332867	1	0.027	0.012	0
orb2	0.257587	0.164002	1.0804	0.0773311	up	0.0317987	1	0.068	0.054	0
Nmda1	2.09018	1.86051	1.08029	0.0772304	up	1.02424e-13	1.15893e-09	0.405	0.486	0
CG10623	0.180815	0.093087	1.08026	0.0771991	up	0.016246	1	0.041	0.035	0
Cals	0.505419	0.393863	1.08003	0.076992	up	1.29721e-09	1.46779e-05	0.121	0.145	0
Syx16	0.231664	0.140435	1.07999	0.0769558	up	0.00107315	1	0.056	0.054	0
BuGZ	0.858973	0.721622	1.07978	0.0767574	up	0.000709801	1	0.204	0.208	0
Rbcn-3A	0.731633	0.60375	1.07974	0.07672	up	3.06344e-05	0.346628	0.171	0.185	0
Cyp6v1	0.473279	0.364578	1.07966	0.0766457	up	1.84464e-05	0.208721	0.113	0.124	0
CG8370	0.145985	0.0615004	1.07959	0.0765815	up	0.0337272	1	0.04	0.023	0
brat	6.27875	5.74215	1.07959	0.0765805	up	1.37591e-05	0.155684	0.765	0.825	0
CG4199	0.17698	0.0902267	1.07957	0.0765658	up	0.0086827	1	0.039	0.033	0
tank	0.196226	0.108076	1.07955	0.0765463	up	0.0634778	1	0.053	0.037	0
Ih	0.540957	0.427483	1.07949	0.0764909	up	0.000845421	1	0.122	0.133	0
Marc	0.133136	0.0497739	1.07941	0.0764145	up	0.00486828	1	0.034	0.023	0
CG9394	0.229668	0.13929	1.07933	0.0763397	up	0.0931985	1	0.056	0.044	0
EndoA	0.509256	0.398393	1.07928	0.0762931	up	5.64951e-06	0.0639242	0.122	0.138	0
Cyp4e2	0.274555	0.180954	1.07926	0.0762751	up	0.0407031	1	0.064	0.056	0
CG8230	0.226588	0.136577	1.07919	0.0762153	up	0.00235398	1	0.059	0.054	0
CG12567	0.384793	0.283186	1.07918	0.0762041	up	0.000471164	1	0.093	0.098	0
eIF5	0.27865	0.185012	1.07902	0.0760519	up	0.00380916	1	0.07	0.063	0
CG11899	0.142901	0.0596235	1.07859	0.0756562	up	0.00675863	1	0.032	0.023	0
kdn	1.18758	1.029	1.07816	0.0752556	up	4.52778e-07	0.00512318	0.248	0.285	0
Sec61alpha	1.32369	1.15536	1.07809	0.0751952	up	3.95736e-12	4.47776e-08	0.288	0.348	0
Eglp2	0.120542	0.0394247	1.07804	0.0751453	up	0.0791396	1	0.03	0.014	0
nrv2	0.478344	0.371385	1.07799	0.0751009	up	9.84222e-05	1	0.11	0.121	0
KrT95D	0.461906	0.356143	1.07799	0.0750965	up	3.41493e-07	0.00386399	0.108	0.126	0
Swip-1	0.350677	0.252966	1.07798	0.0750921	up	0.0181888	1	0.074	0.072	0
CG9330	0.253493	0.162851	1.07795	0.0750595	up	1.87731e-05	0.212418	0.065	0.065	0
eIF4G2	0.7362	0.611034	1.07769	0.0748226	up	8.05875e-06	0.0911848	0.168	0.189	0
Slip1	0.281291	0.188984	1.07764	0.074769	up	4.65274e-05	0.526458	0.071	0.075	0
Jra	2.62127	2.36051	1.0776	0.0747341	up	2.85744e-13	3.2332e-09	0.464	0.554	0
mbl	6.77777	6.21826	1.07751	0.0746552	up	6.71927e-05	0.760285	0.784	0.836	0
Arl4	0.212401	0.125366	1.07734	0.0744938	up	0.0487023	1	0.054	0.042	0
Tsp39D	0.543218	0.432687	1.07715	0.0743183	up	1.1413e-06	0.0129139	0.133	0.15	0
CG6695	0.371785	0.273612	1.07708	0.0742564	up	0.0004383	1	0.086	0.091	0
Nelf-A	0.203041	0.116954	1.07707	0.0742473	up	0.00648177	1	0.046	0.042	0
CG8177	3.91777	3.56611	1.07702	0.0741939	up	3.68182e-09	4.16598e-05	0.552	0.633	0
Acn	0.916243	0.779552	1.07681	0.0740051	up	1.8172e-09	2.05617e-05	0.206	0.243	0
CG15012	0.659767	0.541407	1.07679	0.0739812	up	6.13576e-06	0.0694261	0.162	0.175	0
Ekar	0.0980363	0.019829	1.07669	0.0738884	up	0.028317	1	0.025	0.007	0
aralar1	0.328023	0.233525	1.07661	0.0738158	up	0.0010937	1	0.079	0.077	0
CG3632	0.212973	0.12684	1.07644	0.0736573	up	0.0184313	1	0.053	0.044	0
EDTP	0.843793	0.713362	1.07613	0.0733675	up	1.1432e-09	1.29353e-05	0.19	0.229	0
CG9932	0.190202	0.106036	1.0761	0.07334	up	0.0177329	1	0.046	0.037	0
lab	0.10398	0.0259724	1.07603	0.0732806	up	0.0210928	1	0.023	0.012	0
fog	1.23766	1.0796	1.07601	0.0732593	up	2.60232e-06	0.0294453	0.275	0.299	0
CG11151	1.98382	1.7733	1.07591	0.0731644	up	4.31506e-11	4.88249e-07	0.392	0.456	0
CG16972	0.143461	0.0629687	1.07572	0.0729941	up	0.00156079	1	0.033	0.028	0
CG15531	0.240254	0.153003	1.07567	0.0729462	up	0.00977644	1	0.061	0.054	0
Clamp	0.28944	0.198819	1.07559	0.0728709	up	6.39502e-05	0.723596	0.075	0.075	0
cdm	0.244695	0.157311	1.07551	0.0727912	up	0.003054	1	0.058	0.056	0
CG17816	0.147934	0.0674584	1.07539	0.0726836	up	0.0142019	1	0.035	0.028	0
CG32813	0.58028	0.469515	1.07537	0.0726693	up	2.15328e-07	0.00243644	0.137	0.161	0
ND-23	0.453407	0.351645	1.07529	0.0725885	up	0.000385473	1	0.11	0.114	0
CG1620	0.29693	0.20613	1.07528	0.0725825	up	0.0288901	1	0.073	0.068	0
CG10433	0.230114	0.143994	1.07528	0.0725814	up	0.0282874	1	0.052	0.044	0
kermit	0.217185	0.131977	1.07527	0.0725753	up	0.0317824	1	0.056	0.047	0
Haspin	0.20701	0.122627	1.07517	0.0724755	up	0.00123577	1	0.057	0.051	0
rl	1.56348	1.38436	1.07513	0.072437	up	1.01606e-09	1.14967e-05	0.315	0.369	0
MRP	0.517818	0.41178	1.07511	0.0724223	up	1.01828e-05	0.115218	0.121	0.14	0
tra	0.185004	0.102251	1.07508	0.0723923	up	0.0327498	1	0.043	0.035	0
CG34376	0.312993	0.22138	1.07501	0.0723275	up	6.78462e-05	0.76768	0.078	0.082	0
Cyp6a13	0.531656	0.424837	1.07497	0.0722921	up	9.06775e-09	0.000102602	0.13	0.152	0
Etf-QO	0.332444	0.239528	1.07496	0.072284	up	0.00722858	1	0.087	0.082	0
Hnf4	0.529847	0.423192	1.07494	0.0722657	up	2.87964e-06	0.0325831	0.123	0.143	0
Pcmt	0.639919	0.525665	1.07489	0.0722166	up	5.98762e-06	0.0677499	0.147	0.164	0
CG8128	0.174884	0.09304	1.07488	0.0722067	up	0.207026	1	0.042	0.026	0
CG32407	0.392299	0.295314	1.07487	0.0722036	up	0.000112433	1	0.092	0.1	0
pigs	2.37728	2.1421	1.07485	0.0721796	up	2.13285e-08	0.000241331	0.445	0.5	0
CG8952	0.2251	0.139885	1.07476	0.0720953	up	0.0204792	1	0.052	0.047	0
cic	5.74162	5.27302	1.0747	0.0720427	up	1.34001e-08	0.000151622	0.724	0.804	0
Las	0.10248	0.0258958	1.07465	0.0719963	up	0.0442044	1	0.026	0.009	0
CG13384	0.152512	0.0724877	1.07462	0.071963	up	0.00444027	1	0.039	0.03	0
GckIII	0.159575	0.0790816	1.07459	0.0719432	up	0.0434402	1	0.038	0.028	0
Vps4	0.881267	0.750781	1.07453	0.0718832	up	3.44046e-08	0.000389288	0.197	0.238	0
CG2201	0.672544	0.556653	1.07445	0.0718077	up	6.9119e-05	0.782082	0.164	0.173	0
CG14104	0.189535	0.107184	1.07438	0.071743	up	0.00943836	1	0.049	0.042	0
Kank	0.479452	0.37713	1.0743	0.0716704	up	4.14833e-05	0.469383	0.117	0.126	0
elm	0.520412	0.41526	1.0743	0.0716682	up	0.00340584	1	0.132	0.129	0
Ugt303B3	0.215587	0.131595	1.07422	0.0715985	up	0.0103842	1	0.053	0.047	0
Dys	3.49711	3.18695	1.07408	0.0714624	up	1.45372e-06	0.0164488	0.553	0.61	0
tyf	0.75769	0.636568	1.07401	0.071399	up	1.13082e-07	0.00127953	0.178	0.201	0
Psc	0.934613	0.801365	1.07397	0.0713626	up	8.47486e-12	9.5893e-08	0.203	0.252	0
Fatp1	0.390057	0.294344	1.07395	0.0713412	up	0.000436224	1	0.089	0.096	0
ArfGAP3	0.375487	0.280924	1.07382	0.0712265	up	0.000117671	1	0.096	0.098	0
CG34423	0.365398	0.271595	1.07377	0.0711737	up	5.37913e-06	0.0608648	0.084	0.098	0
Hsp70Ab	0.178704	0.0978306	1.07367	0.0710795	up	0.0543969	1	0.039	0.03	0
Socs16D	0.413896	0.316934	1.07363	0.071043	up	4.92907e-06	0.0557724	0.096	0.11	0
Bap60	0.506723	0.403532	1.07352	0.0709451	up	7.45021e-08	0.000842992	0.117	0.143	0
Pp2C1	1.05225	0.911765	1.07348	0.0709086	up	3.15983e-09	3.57535e-05	0.239	0.276	0
LManII	0.11978	0.0432061	1.0734	0.0708336	up	0.172759	1	0.025	0.012	0
CG13124	0.184027	0.103101	1.07336	0.0707955	up	0.0500202	1	0.047	0.037	0
CG18473	0.073286	0	1.07329	0.070725	up	0.000278434	1	0.02	0	0
SelG	0.286736	0.198913	1.07325	0.0706938	up	0.033551	1	0.078	0.065	0
Rab18	0.686907	0.571815	1.07322	0.0706656	up	4.08798e-09	4.62555e-05	0.161	0.189	0
CG17570	0.152063	0.0735358	1.07315	0.0705966	up	0.03884	1	0.032	0.026	0
lama	1.038	0.899173	1.0731	0.0705487	up	2.36276e-06	0.0267346	0.225	0.259	0
Pde8	0.273167	0.186528	1.07302	0.0704766	up	0.0423985	1	0.066	0.058	0
cad	0.14244	0.0648018	1.07291	0.0703781	up	0.0757689	1	0.036	0.023	0
CG42268	0.291857	0.204243	1.07275	0.0702296	up	0.000270705	1	0.071	0.075	0
CG3961	0.101711	0.027008	1.07274	0.0702147	up	0.0506392	1	0.026	0.009	0
Ttd14	0.220235	0.137502	1.07273	0.0702085	up	0.00278382	1	0.062	0.056	0
kcc	0.498262	0.396983	1.0725	0.0699909	up	0.00171049	1	0.123	0.124	0
Stlk	0.665015	0.552473	1.07249	0.0699849	up	6.71701e-07	0.00760029	0.162	0.182	0
CG3036	0.312788	0.224194	1.07237	0.0698704	up	0.0735362	1	0.081	0.07	0
myo	1.05712	0.918371	1.07233	0.0698293	up	6.73093e-09	7.61605e-05	0.236	0.28	0
DCP2	1.01332	0.877738	1.07221	0.0697175	up	7.24785e-08	0.000820095	0.228	0.262	0
X11L	0.351827	0.260871	1.07214	0.0696547	up	0.00362757	1	0.09	0.089	0
Ant2	0.195294	0.114882	1.07213	0.0696442	up	0.000471799	1	0.044	0.044	0
MFS17	0.950944	0.819842	1.07204	0.0695639	up	4.12823e-06	0.046711	0.213	0.248	0
CG32856	0.141828	0.0651366	1.072	0.0695273	up	0.0272038	1	0.036	0.028	0
lt	0.488541	0.388591	1.07198	0.0695071	up	0.000546257	1	0.115	0.124	0
CG3262	0.55155	0.44761	1.0718	0.0693403	up	1.67692e-09	1.89743e-05	0.129	0.159	0
Ass	0.177319	0.0985914	1.07166	0.0692114	up	0.104383	1	0.043	0.03	0
CG14440	0.15182	0.0748938	1.07157	0.0691215	up	0.0169248	1	0.034	0.028	0
Lerp	0.282091	0.196481	1.07155	0.0691079	up	1.1694e-05	0.132318	0.066	0.072	0
CG6067	0.0799532	0.00797695	1.07141	0.0689724	up	0.0251658	1	0.018	0.002	0
Tsp42El	1.18533	1.03981	1.07134	0.0689096	up	9.51318e-08	0.00107642	0.266	0.297	0
PNUTS	1.08716	0.948599	1.07111	0.0686955	up	0.000187669	1	0.235	0.257	0
GlcAT-S	0.129308	0.054488	1.07095	0.0685497	up	0.0207035	1	0.031	0.023	0
SrpRbeta	0.326795	0.239296	1.0706	0.0682227	up	0.00154903	1	0.083	0.084	0
CG4041	0.179585	0.101992	1.07041	0.0680433	up	0.0163661	1	0.048	0.04	0
rdx	1.55679	1.38864	1.07039	0.0680272	up	3.17652e-11	3.59423e-07	0.321	0.388	0
wapl	0.228141	0.147387	1.07038	0.0680146	up	0.000674805	1	0.055	0.056	0
CG32066	1.17253	1.02982	1.0703	0.0679436	up	1.80751e-07	0.0020452	0.251	0.292	0
Gug	2.27464	2.05969	1.07025	0.0678962	up	2.44043e-08	0.000276134	0.438	0.491	0
Mitofilin	0.33871	0.250865	1.07023	0.0678708	up	2.36405e-05	0.267492	0.081	0.091	0
CG3939	0.391652	0.300333	1.07023	0.0678708	up	7.76451e-06	0.0878554	0.091	0.103	0
CG10477	0.300545	0.215216	1.07022	0.0678611	up	0.121903	1	0.073	0.063	0
Mob2	2.46456	2.23727	1.07021	0.0678554	up	4.44186e-08	0.000502597	0.435	0.498	0
Mct1	0.722696	0.609741	1.07017	0.067817	up	1.76209e-09	1.99381e-05	0.169	0.206	0
CG1582	0.232009	0.151288	1.07011	0.0677646	up	0.0149115	1	0.058	0.054	0
RpL40	51.1418	47.7266	1.07009	0.0677431	up	0.00564986	1	1	0.998	0
kto	0.337335	0.249744	1.07009	0.0677404	up	0.127342	1	0.087	0.077	0
cana	0.29183	0.207227	1.07008	0.0677345	up	0.00667778	1	0.072	0.072	0
Cyp9f2	0.294371	0.209694	1.07	0.0676571	up	0.000298182	1	0.07	0.072	0
Rcd1	0.315247	0.229221	1.06998	0.0676439	up	0.0021681	1	0.081	0.079	0
Ge-1	0.388331	0.29757	1.06995	0.0676097	up	0.00669371	1	0.1	0.1	0
mre11	0.311819	0.226077	1.06993	0.0675952	up	0.0228648	1	0.079	0.075	0
RhoGAP5A	0.347495	0.259511	1.06986	0.0675241	up	5.68043e-05	0.642741	0.088	0.098	0
Ptx1	0.170789	0.0943664	1.06983	0.0675024	up	0.0131307	1	0.04	0.035	0
CG17754	0.616157	0.510672	1.06983	0.0674963	up	0.000396567	1	0.145	0.157	0
Flo1	0.90542	0.781141	1.06978	0.0674484	up	1.04369e-10	1.18094e-06	0.215	0.259	0
CG8300	0.578191	0.475397	1.06967	0.0673524	up	4.02614e-06	0.0455558	0.14	0.161	0
siz	1.08827	0.952781	1.06939	0.0670838	up	6.84325e-11	7.74314e-07	0.245	0.292	0
plum	0.319493	0.233991	1.06929	0.0669939	up	0.000319586	1	0.082	0.084	0
c12.2	0.118298	0.0458715	1.06925	0.066957	up	0.081213	1	0.028	0.016	0
CG6454	0.20512	0.127225	1.0691	0.0668203	up	0.00450262	1	0.046	0.044	0
Alg11	0.226544	0.14735	1.06902	0.0667451	up	0.00370074	1	0.055	0.054	0
Spx	0.213907	0.135748	1.06882	0.0665525	up	0.00686006	1	0.05	0.047	0
Tor	0.143658	0.0700986	1.06874	0.0664808	up	0.00878147	1	0.033	0.028	0
CG15673	0.138695	0.0654893	1.06871	0.0664484	up	0.110396	1	0.032	0.016	0
Sema5c	0.684627	0.576362	1.06868	0.0664247	up	0.000100063	1	0.146	0.168	0
MESK2	4.41795	4.07052	1.06852	0.0662734	up	3.21689e-05	0.363991	0.644	0.699	0
HDAC4	0.531848	0.433656	1.06849	0.0662468	up	0.00014738	1	0.123	0.131	0
Cka	0.923819	0.80061	1.06843	0.0661868	up	6.74539e-07	0.00763241	0.218	0.245	0
Mlp60A	0.121955	0.0502692	1.06825	0.0660258	up	0.0986165	1	0.027	0.016	0
Tat	0.200289	0.123613	1.06824	0.0660129	up	0.00505241	1	0.053	0.049	0
cass	0.916136	0.793834	1.06818	0.0659555	up	8.35493e-09	9.4536e-05	0.202	0.241	0
CG6983	0.139616	0.0668782	1.06818	0.0659544	up	0.143316	1	0.039	0.021	0
Syx5	0.214379	0.137099	1.06796	0.0657527	up	0.012364	1	0.053	0.049	0
Ac13E	0.401645	0.312475	1.06794	0.0657319	up	0.00201855	1	0.088	0.096	0
sick	0.24847	0.16915	1.06784	0.0656425	up	0.019364	1	0.061	0.056	0
Pp2B-14D	0.423179	0.332763	1.06784	0.0656389	up	9.59665e-05	1	0.1	0.11	0
Graf	0.74471	0.633928	1.0678	0.0656014	up	1.12677e-08	0.000127494	0.173	0.21	0
H	0.499531	0.404348	1.06778	0.0655794	up	0.0114387	1	0.118	0.119	0
CG1542	0.229948	0.151975	1.06769	0.0654941	up	7.45007e-05	0.842975	0.059	0.061	0
CG4552	0.192783	0.117225	1.06763	0.0654413	up	0.021041	1	0.051	0.047	0
CG31673	0.292552	0.210787	1.06753	0.0653482	up	0.0028226	1	0.075	0.077	0
Taf13	0.165258	0.0915495	1.06753	0.065344	up	0.112749	1	0.044	0.03	0
CG9005	0.476085	0.38289	1.06739	0.0652183	up	2.46876e-06	0.027934	0.111	0.131	0
Hsp83	4.76668	4.40366	1.06718	0.0650188	up	1.31724e-07	0.00149045	0.61	0.689	0
CG7115	0.31285	0.230285	1.06711	0.0649545	up	3.64501e-06	0.0412433	0.077	0.089	0
DCTN2-p50	0.354386	0.269217	1.0671	0.0649483	up	0.00393478	1	0.089	0.091	0
CG7637	0.846329	0.730297	1.06706	0.0649062	up	0.000326216	1	0.195	0.213	0
CG12825	0.544902	0.447825	1.06705	0.064898	up	0.0320111	1	0.119	0.119	0
CG5270	0.102772	0.0335152	1.06701	0.0648616	up	0.0049615	1	0.024	0.016	0
Snx6	0.362572	0.276999	1.06701	0.0648613	up	0.000153671	1	0.088	0.096	0
yata	0.304222	0.222643	1.06672	0.0645911	up	0.0189685	1	0.076	0.072	0
arx	0.0956277	0.0272432	1.06657	0.0644487	up	0.0372021	1	0.024	0.012	0
Hs6st	0.195464	0.120891	1.06653	0.0644106	up	0.00030047	1	0.047	0.047	0
CG14647	0.169345	0.0965009	1.06643	0.0643194	up	0.158863	1	0.044	0.03	0
POLDIP2	0.129025	0.0587266	1.0664	0.0642875	up	0.0611639	1	0.031	0.021	0
CG14500	0.203439	0.128578	1.06633	0.0642248	up	0.0953997	1	0.053	0.042	0
mu2	0.0886501	0.0209877	1.06627	0.064168	up	0.0502687	1	0.02	0.009	0
CG8199	0.182346	0.109003	1.06613	0.0640396	up	0.0321239	1	0.047	0.042	0
Tctp	10.147	9.45629	1.06606	0.0639668	up	3.18159e-06	0.0359997	0.903	0.953	0
CG1233	0.162102	0.0902669	1.06589	0.0638083	up	0.0292991	1	0.042	0.035	0
CG10353	0.14748	0.0765483	1.06589	0.0638082	up	0.00872617	1	0.038	0.03	0
miple2	2.96535	2.72035	1.06585	0.0637748	up	1.85408e-11	2.09789e-07	0.515	0.6	0
smid	0.498252	0.405722	1.06582	0.0637482	up	7.49765e-06	0.0848359	0.129	0.145	0
CG13101	0.101733	0.0337108	1.0658	0.0637289	up	0.0682601	1	0.025	0.014	0
InR	2.00034	1.81534	1.06571	0.0636427	up	1.63435e-12	1.84926e-08	0.369	0.458	0
Mthfs	0.18768	0.114485	1.06568	0.0636087	up	0.0790693	1	0.047	0.037	0
CG6766	0.141115	0.0708415	1.06562	0.063561	up	0.0212572	1	0.037	0.03	0
Cf2	0.554959	0.459251	1.06559	0.0635261	up	1.09388e-06	0.0123772	0.131	0.157	0
CG11122	0.44882	0.359821	1.06545	0.0633965	up	0.00013705	1	0.113	0.124	0
Ras85D	0.942759	0.823429	1.06544	0.0633899	up	5.94838e-09	6.73059e-05	0.219	0.255	0
cathD	2.03797	1.85174	1.06531	0.0632619	up	1.70971e-09	1.93453e-05	0.391	0.46	0
PGRP-SC2	0.929913	0.811699	1.06525	0.0632102	up	3.53506e-07	0.00399992	0.199	0.229	0
Acsl	0.758122	0.650487	1.06521	0.0631756	up	9.84934e-08	0.00111445	0.178	0.21	0
hfp	0.952201	0.832829	1.06513	0.0630969	up	9.83897e-05	1	0.219	0.236	0
Adgf-A	0.310373	0.230306	1.06508	0.0630488	up	0.0335205	1	0.085	0.079	0
CG9682	0.0959929	0.0290608	1.06504	0.0630141	up	0.0526051	1	0.025	0.007	0
CG7966	0.148495	0.0784989	1.0649	0.0628824	up	0.0329283	1	0.034	0.028	0
Fmo-2	0.386558	0.302199	1.06478	0.0627703	up	3.28395e-09	3.71579e-05	0.087	0.114	0
18w	0.173421	0.102089	1.06472	0.0627156	up	0.0685903	1	0.04	0.033	0
RpS27	71.0501	66.687	1.06446	0.0624673	up	0.00102451	1	0.999	1	0
CG3907	0.162222	0.091937	1.06437	0.0623809	up	0.00323854	1	0.039	0.037	0
ct	0.0958351	0.0296208	1.06431	0.0623261	up	0.40816	1	0.014	0.007	0
CG10725	0.0642918	0	1.06429	0.0623096	up	0.00182826	1	0.015	0	0
wap	0.679872	0.578453	1.06425	0.062272	up	7.26334e-06	0.0821847	0.157	0.178	0
stac	0.112169	0.0451917	1.06408	0.0621123	up	0.108792	1	0.029	0.016	0
Acbp1	0.493264	0.403425	1.06401	0.0620481	up	5.91132e-05	0.668866	0.124	0.14	0
bol	0.324597	0.245034	1.0639	0.061945	up	0.00959275	1	0.083	0.082	0
Yippee	0.345743	0.264916	1.0639	0.0619408	up	0.015286	1	0.085	0.084	0
RhoGAPp190	0.727632	0.623959	1.06384	0.0618846	up	9.95325e-09	0.000112621	0.155	0.201	0
Fancd2	0.0977626	0.0320081	1.06372	0.0617676	up	0.0964301	1	0.026	0.012	0
Abd-B	0.153793	0.0847966	1.0636	0.0616622	up	0.373496	1	0.033	0.023	0
CG17475	0.0816443	0.0169681	1.0636	0.0616566	up	0.118713	1	0.017	0.005	0
l(2)k01209	0.142569	0.0743318	1.06352	0.0615799	up	0.164319	1	0.035	0.026	0
Prp3	0.144998	0.0766346	1.0635	0.0615626	up	0.0431399	1	0.035	0.028	0
tun	0.209229	0.137133	1.0634	0.0614729	up	0.149935	1	0.052	0.042	0
Jheh3	0.220718	0.148077	1.06327	0.0613504	up	1.31283e-05	0.148546	0.05	0.061	0
Fbl6	0.264229	0.189064	1.06321	0.0612957	up	9.70404e-06	0.109801	0.066	0.075	0
ttk	1.66561	1.50725	1.06316	0.0612473	up	7.72555e-10	8.74146e-06	0.341	0.404	0
ND-B22	1.74	1.5778	1.06292	0.061023	up	3.27495e-09	3.7056e-05	0.352	0.407	0
CG31038	1.3627	1.22316	1.06277	0.0608743	up	1.25172e-09	1.41632e-05	0.278	0.336	0
Pmp70	0.505847	0.417106	1.06262	0.0607386	up	2.2298e-06	0.0252302	0.127	0.143	0
atl	0.684541	0.585603	1.0624	0.0605284	up	3.36877e-05	0.381177	0.171	0.189	0
Mvl	0.277806	0.202822	1.06234	0.0604738	up	0.0329568	1	0.07	0.068	0
CG31211	0.320042	0.242636	1.06229	0.0604284	up	0.00531118	1	0.078	0.079	0
CG2225	0.109482	0.0444603	1.06225	0.0603926	up	0.109845	1	0.028	0.016	0
CG32369	5.58873	5.20277	1.06223	0.060366	up	3.02985e-05	0.342827	0.711	0.773	0
ebd2	0.143573	0.0766837	1.06213	0.0602719	up	0.0152482	1	0.037	0.03	0
Reps	0.379717	0.299125	1.06204	0.0601872	up	6.14147e-06	0.0694907	0.09	0.107	0
obe	0.133635	0.0675052	1.06195	0.0601049	up	0.00936827	1	0.031	0.028	0
Rtf1	0.191038	0.121635	1.06188	0.0600377	up	9.66292e-05	1	0.046	0.051	0
bs	0.0944307	0.0307493	1.06178	0.0599483	up	0.102324	1	0.027	0.012	0
Sap47	1.5846	1.43422	1.06178	0.0599443	up	2.07221e-08	0.00023447	0.331	0.379	0
olf186-M	1.42339	1.28244	1.06175	0.0599199	up	9.13394e-10	1.03351e-05	0.269	0.334	0
RhoGAP19D	1.30296	1.16902	1.06175	0.0599189	up	1.00064e-07	0.00113222	0.273	0.322	0
Su(dx)	0.357095	0.278305	1.06164	0.0598112	up	0.00292869	1	0.094	0.098	0
Hr38	0.251174	0.17882	1.06138	0.0595685	up	0.394671	1	0.053	0.047	0
dgt1	0.124388	0.0597154	1.06103	0.0592383	up	0.0637807	1	0.031	0.023	0
CG12963	0.282989	0.209273	1.06096	0.059173	up	0.35822	1	0.075	0.061	0
Axud1	0.382941	0.303596	1.06087	0.0590855	up	2.95695e-06	0.0334579	0.096	0.117	0
Nost	0.42799	0.346214	1.06075	0.0589719	up	0.002735	1	0.097	0.103	0
Wdr59	0.141406	0.0761289	1.06066	0.0588905	up	0.0955299	1	0.038	0.028	0
lilli	1.0485	0.931487	1.06058	0.0588176	up	6.0556e-09	6.85192e-05	0.233	0.278	0
da	1.15287	1.02991	1.06057	0.0588107	up	8.21295e-15	9.29295e-11	0.239	0.32	0
CG31674	0.1627	0.0963	1.06057	0.058804	up	0.337112	1	0.039	0.026	0
CG13654	0.0864052	0.0244447	1.06048	0.0587235	up	0.114318	1	0.023	0.009	0
CG8360	0.113281	0.0497875	1.06048	0.0587234	up	0.0475565	1	0.027	0.019	0
Oatp30B	0.363789	0.286258	1.06028	0.0585297	up	6.65567e-07	0.0075309	0.083	0.1	0
Sod3	0.134837	0.0703809	1.06022	0.0584744	up	0.130091	1	0.031	0.023	0
Bap111	0.255101	0.183837	1.0602	0.0584548	up	0.0105785	1	0.066	0.063	0
Cyp4d1	0.173713	0.1071	1.06017	0.0584287	up	0.0623676	1	0.042	0.037	0
CG4452	0.374282	0.296286	1.06017	0.0584284	up	5.29068e-05	0.598641	0.088	0.1	0
Ssdp	0.704966	0.608558	1.05993	0.0582068	up	8.23195e-06	0.0931445	0.172	0.196	0
a	0.12314	0.0596321	1.05993	0.0582067	up	0.0774533	1	0.03	0.021	0
CG12321	0.204936	0.136825	1.05991	0.0581868	up	0.0156637	1	0.049	0.047	0
scrib	1.00341	0.890241	1.05987	0.0581453	up	5.0786e-09	5.74643e-05	0.223	0.269	0
CG4839	0.113662	0.0507708	1.05985	0.0581294	up	0.0632875	1	0.027	0.019	0
chb	0.282667	0.210258	1.05983	0.0581087	up	2.4947e-05	0.282275	0.075	0.082	0
pita	0.246898	0.17651	1.05983	0.0581063	up	0.367131	1	0.059	0.049	0
Nrd1	0.155754	0.0905421	1.0598	0.0580782	up	0.160597	1	0.04	0.03	0
eIF1A	2.88038	2.66152	1.05977	0.0580543	up	3.28249e-11	3.71413e-07	0.522	0.612	0
lili	0.108224	0.0457648	1.05973	0.05801	up	0.0377089	1	0.026	0.019	0
Snx16	0.0751551	0.0147107	1.05957	0.0578614	up	0.0472399	1	0.021	0.007	0
CG4294	0.133346	0.0696709	1.05953	0.0578234	up	0.0233367	1	0.036	0.03	0
fal	0.262504	0.191623	1.05948	0.0577809	up	0.00147521	1	0.065	0.07	0
pps	0.248606	0.178599	1.0594	0.0577011	up	0.0615636	1	0.07	0.063	0
Trs20	0.128693	0.0654637	1.05934	0.05765	up	0.114055	1	0.032	0.023	0
CG8034	0.936582	0.8281	1.05934	0.0576476	up	3.20968e-06	0.0363176	0.214	0.245	0
Atf6	0.78807	0.688126	1.0592	0.0575181	up	1.49837e-12	1.6954e-08	0.174	0.229	0
alpha-Est7	0.0591623	0	1.05916	0.0574783	up	0.0039072	1	0.013	0	0
CSN7	0.314686	0.241265	1.05915	0.0574671	up	0.00332332	1	0.086	0.089	0
ABCD	0.647849	0.555882	1.05911	0.0574284	up	4.53851e-09	5.13533e-05	0.156	0.187	0
Ephrin	0.393138	0.315461	1.05905	0.0573711	up	0.000394032	1	0.1	0.112	0
alphaSnap	0.421193	0.342011	1.059	0.0573275	up	1.84082e-06	0.0208288	0.098	0.117	0
Pkn	0.781082	0.681854	1.059	0.0573244	up	8.78734e-10	9.94288e-06	0.178	0.222	0
CG18428	0.325085	0.251279	1.05898	0.0573097	up	0.0600003	1	0.078	0.07	0
CG4287	0.123153	0.0606008	1.05898	0.0573045	up	0.250664	1	0.028	0.016	0
Synj	0.152642	0.0885551	1.05887	0.0572054	up	0.0393385	1	0.037	0.033	0
Alp12	0.0587341	0	1.05873	0.0570739	up	0.00182826	1	0.015	0	0
Sema2a	0.767943	0.669875	1.05873	0.0570682	up	8.00909e-06	0.0906229	0.183	0.213	0
WDR79	0.145853	0.0824326	1.05859	0.0569387	up	0.0306373	1	0.035	0.03	0
STUB1	0.108102	0.0467978	1.05856	0.0569131	up	0.211453	1	0.029	0.014	0
RNaseX25	0.406712	0.328897	1.05856	0.0569059	up	4.11235e-05	0.465313	0.099	0.112	0
CG1440	0.410885	0.332943	1.05847	0.0568275	up	3.94499e-08	0.000446376	0.095	0.119	0
PGRP-LC	3.06107	2.83687	1.05843	0.0567887	up	3.33343e-14	3.77178e-10	0.508	0.624	0
rad50	0.54988	0.464428	1.05835	0.0567132	up	3.3068e-05	0.374164	0.134	0.154	0
CG1946	0.06492	0.00622721	1.05833	0.0566917	up	0.018579	1	0.019	0.002	0
CG7218	0.0950292	0.0347082	1.0583	0.0566616	up	0.133911	1	0.024	0.012	0
CG33108	0.0788347	0.0194387	1.05826	0.0566293	up	0.0468104	1	0.022	0.009	0
CG8774	0.105976	0.0451252	1.05822	0.0565916	up	0.171884	1	0.026	0.012	0
CG40228	0.206733	0.140468	1.0581	0.0564778	up	0.204324	1	0.055	0.044	0
CG8111	0.211511	0.145065	1.05803	0.0564064	up	0.00819861	1	0.054	0.054	0
mtgo	3.87222	3.60572	1.05786	0.0562506	up	1.08849e-05	0.123162	0.566	0.631	0
VhaM9.7-b	2.33957	2.15695	1.05785	0.0562366	up	3.41983e-07	0.00386953	0.446	0.5	0
par-6	0.442462	0.363664	1.05778	0.0561763	up	8.72951e-07	0.00987745	0.107	0.131	0
CG5002	0.057767	0	1.05777	0.05616	up	0.0039072	1	0.013	0	0
ppl	0.116298	0.0553695	1.05773	0.0561266	up	0.130694	1	0.028	0.019	0
Odj	0.127085	0.0656696	1.05763	0.0560311	up	0.314347	1	0.029	0.019	0
CG6999	0.163255	0.0998859	1.05761	0.0560156	up	0.0160041	1	0.043	0.04	0
Vha100-5	0.258282	0.189743	1.05761	0.0560102	up	0.404586	1	0.063	0.054	0
CG31715	0.608593	0.52102	1.05757	0.0559785	up	9.75684e-07	0.0110399	0.145	0.178	0
Ack	0.407434	0.33093	1.05748	0.0558901	up	2.30531e-06	0.0260846	0.097	0.121	0
Cyp9b2	0.384978	0.309765	1.05742	0.0558367	up	0.0015456	1	0.092	0.098	0
Pur-alpha	0.576232	0.490768	1.05733	0.0557461	up	1.43715e-08	0.000162614	0.132	0.168	0
Cubn	0.188937	0.124499	1.0573	0.0557218	up	0.000451421	1	0.046	0.049	0
Ect4	0.389557	0.314332	1.05723	0.0556563	up	0.00118124	1	0.091	0.098	0
Pdk	0.285327	0.215775	1.05721	0.0556316	up	0.0474963	1	0.073	0.065	0
iotaTry	0.084983	0.026303	1.05718	0.0556014	up	0.119081	1	0.02	0.009	0
Pat1	0.450233	0.371889	1.05711	0.0555355	up	6.27825e-09	7.10384e-05	0.111	0.14	0
CG32695	0.105779	0.0460855	1.05706	0.0554951	up	0.266989	1	0.024	0.014	0
CG5447	0.190918	0.12677	1.05693	0.0553688	up	0.0465631	1	0.051	0.044	0
CG8475	0.184534	0.120751	1.05691	0.0553505	up	0.0156463	1	0.042	0.044	0
ND-B14.7	0.480146	0.400458	1.0569	0.0553414	up	0.000127387	1	0.127	0.143	0
Vav	0.323955	0.252704	1.05688	0.0553186	up	6.24739e-05	0.706893	0.08	0.093	0
Syp	6.81964	6.39951	1.05678	0.0552248	up	0.000491666	1	0.787	0.834	0
fabp	2.91724	2.70691	1.05674	0.0551882	up	1.40869e-09	1.59393e-05	0.507	0.584	0
Krn	0.120296	0.0601534	1.05673	0.0551791	up	0.00519747	1	0.029	0.026	0
Ugt35A1	0.51585	0.434532	1.05669	0.0551374	up	4.38076e-07	0.00495683	0.119	0.147	0
Mp20	0.0707959	0.0133797	1.05666	0.0551113	up	0.096588	1	0.017	0.005	0
stck	0.865955	0.765902	1.05666	0.055111	up	1.55722e-06	0.0176199	0.198	0.22	0
Ttc19	0.0783649	0.0205614	1.05664	0.055093	up	0.160762	1	0.018	0.007	0
Sur-8	0.274265	0.205965	1.05664	0.0550894	up	0.0492926	1	0.068	0.065	0
Hmt4-20	0.42954	0.352919	1.05663	0.0550879	up	3.7262e-06	0.042162	0.106	0.126	0
PlexB	0.737243	0.644446	1.05643	0.0548959	up	2.10246e-10	2.37893e-06	0.174	0.22	0
CG8745	0.0696989	0.0126637	1.05632	0.054793	up	0.0068104	1	0.021	0.002	0
CG1486	0.326988	0.256264	1.0563	0.0547697	up	6.14476e-06	0.069528	0.077	0.091	0
CG4896	0.190891	0.127475	1.05625	0.0547214	up	0.282465	1	0.048	0.037	0
CG4858	0.196403	0.132809	1.05614	0.0546191	up	0.0297618	1	0.056	0.049	0
Cht9	0.140902	0.080368	1.05603	0.0545172	up	0.246289	1	0.037	0.028	0
CG44004	0.120906	0.061503	1.05596	0.0544514	up	0.131036	1	0.029	0.021	0
CG9646	0.108584	0.0498441	1.05595	0.0544418	up	0.254415	1	0.027	0.016	0
loqs	0.111147	0.0523059	1.05592	0.0544093	up	0.173875	1	0.029	0.019	0
CG11275	0.133878	0.0739631	1.05579	0.0542882	up	0.135386	1	0.032	0.026	0
Rga	0.427518	0.352096	1.05578	0.0542811	up	8.34286e-06	0.0943994	0.103	0.119	0
CG3704	0.175516	0.113418	1.05577	0.0542726	up	0.0490315	1	0.045	0.04	0
Tim9a	0.467515	0.390005	1.05576	0.0542635	up	2.14923e-07	0.00243185	0.116	0.143	0
pns	0.17566	0.113577	1.05575	0.0542525	up	0.12331	1	0.047	0.04	0
CG43897	0.0728434	0.0162206	1.05572	0.0542221	up	0.0938687	1	0.018	0.007	0
CG5966	0.0984114	0.040607	1.05555	0.0540608	up	0.127762	1	0.026	0.016	0
klu	1.49891	1.36766	1.05543	0.0539522	up	1.0029e-06	0.0113479	0.282	0.325	0
CG1317	0.252003	0.186261	1.05542	0.053939	up	3.65122e-06	0.0413136	0.056	0.07	0
Flo2	1.3846	1.25943	1.0554	0.0539198	up	1.28467e-11	1.4536e-07	0.29	0.36	0
ATP6AP2	1.0724	0.963654	1.05538	0.0539012	up	6.96617e-09	7.88223e-05	0.243	0.297	0
CG9384	0.243223	0.178	1.05537	0.0538889	up	0.00444749	1	0.062	0.063	0
heph	0.57468	0.492115	1.05533	0.0538574	up	8.13379e-10	9.20338e-06	0.132	0.171	0
Vha44	2.42545	2.24612	1.05524	0.0537727	up	0.000117092	1	0.456	0.493	0
CG5787	0.19931	0.136573	1.0552	0.0537287	up	0.121386	1	0.048	0.044	0
btl	0.122205	0.0635159	1.05518	0.053715	up	0.214026	1	0.031	0.021	0
CG8064	0.0978895	0.0405167	1.05514	0.0536723	up	0.230173	1	0.025	0.012	0
insc	2.07129	1.911	1.05506	0.0536007	up	1.78112e-08	0.000201534	0.405	0.463	0
Akt1	2.03376	1.87547	1.05505	0.0535891	up	4.65442e-11	5.26648e-07	0.406	0.479	0
Itp-r83A	0.276019	0.209453	1.05504	0.053577	up	0.0610732	1	0.071	0.068	0
prd1	0.0671624	0.0115806	1.05495	0.0534891	up	0.0387499	1	0.018	0.007	0
Vha100-1	0.474016	0.397332	1.05488	0.0534265	up	0.00946609	1	0.128	0.131	0
CG11699	0.428785	0.35455	1.0548	0.0533547	up	7.19393e-07	0.00813994	0.11	0.131	0
mspo	0.0955074	0.0385975	1.05479	0.0533464	up	0.22947	1	0.023	0.012	0
dysc	0.0803924	0.0242933	1.05477	0.0533214	up	0.239315	1	0.017	0.007	0
CG6356	0.0547491	0	1.05475	0.0533029	up	0.00267101	1	0.014	0	0
Got1	0.482686	0.405821	1.05468	0.053234	up	1.0414e-08	0.000117834	0.116	0.15	0
CG6040	0.207499	0.145003	1.05458	0.0531443	up	0.00163999	1	0.053	0.056	0
CG5498	0.143053	0.0838967	1.05458	0.0531403	up	0.0577801	1	0.034	0.028	0
CanB2	0.64988	0.56464	1.05448	0.0530464	up	1.19513e-07	0.00135229	0.157	0.189	0
spi	0.611271	0.528068	1.05445	0.0530189	up	2.07704e-06	0.0235017	0.149	0.173	0
rogdi	0.125945	0.0678524	1.0544	0.0529728	up	0.389413	1	0.031	0.021	0
CG14408	0.104076	0.0471278	1.05439	0.0529578	up	0.154739	1	0.026	0.016	0
CG42397	0.312311	0.244676	1.05434	0.0529145	up	0.00422748	1	0.075	0.082	0
CG31759	0.0722379	0.0170163	1.0543	0.0528749	up	0.0451548	1	0.02	0.009	0
CG42489	0.124572	0.0667957	1.05416	0.0527434	up	0.00301446	1	0.03	0.028	0
CG17271	0.370474	0.300151	1.05409	0.0526766	up	0.000250185	1	0.092	0.103	0
Aldh-III	0.407222	0.335091	1.05403	0.0526181	up	0.000838305	1	0.099	0.112	0
CG9328	0.511163	0.433746	1.054	0.0525894	up	0.000521079	1	0.114	0.131	0
CG4511	0.330372	0.262276	1.05395	0.0525417	up	0.00981169	1	0.086	0.086	0
Meltrin	0.534419	0.455951	1.05389	0.0524926	up	4.40892e-07	0.00498869	0.119	0.154	0
kra	3.20598	2.99121	1.05381	0.0524134	up	0.000164829	1	0.553	0.605	0
CG2278	0.106872	0.0504883	1.05367	0.0522825	up	0.104034	1	0.029	0.021	0
Unc-115a	0.5158	0.43874	1.05356	0.0521756	up	1.62567e-06	0.0183944	0.12	0.145	0
SNF4Agamma	2.90841	2.70993	1.0535	0.0521152	up	2.10974e-10	2.38717e-06	0.509	0.596	0
CG2694	0.0583637	0.00468978	1.05342	0.0520452	up	0.047729	1	0.015	0.002	0
CG42554	0.0875246	0.0323942	1.0534	0.0520235	up	0.198666	1	0.019	0.009	0
Tpc1	0.217594	0.155885	1.05339	0.0520105	up	0.0745385	1	0.054	0.051	0
CG5707	0.273948	0.209384	1.05339	0.0520096	up	0.00188603	1	0.064	0.07	0
CG15439	0.0844183	0.0295161	1.05333	0.0519548	up	0.104665	1	0.022	0.007	0
CG3841	0.0741005	0.0197345	1.05331	0.0519412	up	0.166182	1	0.017	0.007	0
Ras64B	0.31208	0.245711	1.05328	0.0519075	up	6.10437e-05	0.690709	0.078	0.089	0
velo	0.442441	0.369575	1.0532	0.0518363	up	0.00433509	1	0.103	0.11	0
CG3191	0.112862	0.0566743	1.05317	0.0518082	up	0.018897	1	0.027	0.023	0
GstE10	0.0693085	0.0153374	1.05316	0.0517912	up	0.164375	1	0.015	0.005	0
Atg17	0.407416	0.336508	1.05305	0.0516948	up	0.00706955	1	0.1	0.105	0
CG30423	1.33201	1.21464	1.053	0.0516395	up	2.89134e-12	3.27155e-08	0.291	0.36	0
CG9986	0.118414	0.0621556	1.05297	0.0516116	up	0.00957031	1	0.029	0.028	0
d4	0.361782	0.293298	1.05295	0.0515989	up	2.49815e-06	0.0282666	0.089	0.105	0
CG6770	7.71539	7.27745	1.05291	0.0515561	up	1.19803e-05	0.135557	0.787	0.857	0
mrj	1.83907	1.69646	1.05289	0.0515372	up	3.79253e-14	4.29125e-10	0.365	0.463	0
CG1840	0.166115	0.107555	1.05287	0.0515227	up	0.0650256	1	0.038	0.035	0
wech	0.516046	0.439959	1.05284	0.0514909	up	4.3942e-11	4.97204e-07	0.122	0.161	0
CG13887	0.583522	0.504049	1.05284	0.0514907	up	1.06784e-06	0.0120826	0.147	0.178	0
Ubc7	0.236715	0.174717	1.05278	0.0514314	up	0.000599426	1	0.06	0.065	0
Tnks	0.168154	0.109611	1.05276	0.051415	up	0.118325	1	0.05	0.04	0
CG31710	0.160504	0.102346	1.05276	0.0514133	up	0.202222	1	0.041	0.033	0
Mlf	0.255959	0.193061	1.05272	0.0513776	up	0.00227176	1	0.064	0.07	0
Rab19	0.167892	0.109407	1.05272	0.0513742	up	0.0383821	1	0.045	0.04	0
Sac1	0.205105	0.144794	1.05268	0.0513419	up	0.0286827	1	0.054	0.054	0
tay	0.740045	0.652973	1.05268	0.0513353	up	0.00159261	1	0.164	0.185	0
CG12155	0.130467	0.0741341	1.05245	0.0511161	up	0.195119	1	0.03	0.023	0
DPCoAC	0.0671715	0.0140223	1.05241	0.0510868	up	0.0610191	1	0.02	0.005	0
wdp	2.42457	2.25408	1.05239	0.0510665	up	1.1515e-07	0.00130292	0.443	0.514	0
CG3176	0.119629	0.063928	1.05235	0.0510293	up	0.283228	1	0.031	0.021	0
Daxx	0.422039	0.351418	1.05226	0.0509369	up	0.000589766	1	0.104	0.114	0
Ire1	0.144092	0.0873002	1.05223	0.0509133	up	0.131132	1	0.039	0.033	0
CG5059	1.54066	1.41478	1.05213	0.0508171	up	4.7447e-10	5.36863e-06	0.314	0.388	0
CG32441	0.366204	0.298577	1.05208	0.0507672	up	0.0175247	1	0.097	0.098	0
Sec24AB	0.186283	0.127563	1.05208	0.0507657	up	0.00682375	1	0.046	0.047	0
CG4686	0.161539	0.104119	1.05201	0.050698	up	0.264336	1	0.041	0.033	0
CG1636	0.158097	0.100878	1.05198	0.0506699	up	0.0554706	1	0.04	0.035	0
mib2	0.199171	0.139981	1.05192	0.0506187	up	0.0654911	1	0.053	0.049	0
RpL24-like	2.95513	2.76005	1.05188	0.0505799	up	2.00093e-10	2.26405e-06	0.525	0.6	0
CG8311	0.190588	0.132022	1.05174	0.050442	up	0.000254002	1	0.048	0.056	0
Fkbp14	0.317084	0.25249	1.05157	0.050287	up	0.00531946	1	0.083	0.086	0
Gip	0.308452	0.244665	1.05125	0.049978	up	1.25897e-05	0.142453	0.077	0.091	0
dwg	0.0824511	0.0296927	1.05124	0.0499676	up	0.220443	1	0.021	0.009	0
CG7841	0.10803	0.0541081	1.05115	0.0498891	up	0.276898	1	0.028	0.019	0
CG9338	0.118982	0.0645453	1.05114	0.0498718	up	0.109758	1	0.033	0.026	0
CG11825	0.094764	0.0415827	1.05106	0.0497974	up	0.123392	1	0.022	0.016	0
Sirt1	1.04585	0.946562	1.05101	0.0497505	up	7.31073e-08	0.000827209	0.227	0.276	0
5PtaseI	0.0959851	0.0428376	1.05096	0.0497081	up	0.0203137	1	0.024	0.019	0
CG1161	0.340987	0.27599	1.05094	0.0496829	up	9.43872e-06	0.106799	0.082	0.093	0
Vps13B	0.103677	0.0502226	1.0509	0.0496451	up	0.173787	1	0.029	0.019	0
CG3706	0.13136	0.0766138	1.05085	0.0495997	up	0.449195	1	0.03	0.021	0
bor	0.243635	0.183463	1.05084	0.049594	up	0.00126125	1	0.058	0.065	0
ZnT86D	0.358766	0.293024	1.05084	0.0495934	up	1.86209e-05	0.210695	0.09	0.105	0
Wdr81	0.0560723	0.00501276	1.0508	0.0495564	up	0.0751249	1	0.013	0.002	0
Rad23	1.14251	1.03897	1.05078	0.0495303	up	9.32544e-09	0.000105517	0.255	0.304	0
Spase25	0.602987	0.525561	1.05075	0.049507	up	0.000963778	1	0.147	0.164	0
gek	0.164867	0.108678	1.05068	0.0494388	up	0.00848296	1	0.041	0.04	0
CG9336	0.0655921	0.0142676	1.0506	0.0493639	up	0.247134	1	0.013	0.005	0
NFAT	1.18898	1.08367	1.05054	0.0493044	up	2.27038e-08	0.000256893	0.267	0.313	0
EcR	0.785033	0.699267	1.05047	0.0492399	up	1.32977e-06	0.0150464	0.182	0.215	0
btz	0.179556	0.122905	1.05045	0.0492185	up	0.0803143	1	0.044	0.042	0
Fur2	0.264834	0.204092	1.05045	0.0492149	up	0.00603125	1	0.07	0.072	0
CG13185	0.554923	0.480275	1.05043	0.0491978	up	0.00143684	1	0.134	0.145	0
Der-2	0.176512	0.120043	1.05042	0.0491874	up	0.00189612	1	0.035	0.044	0
GstD9	0.274538	0.213451	1.05034	0.0491156	up	0.00101867	1	0.072	0.077	0
Sap-r	0.991148	0.895779	1.05031	0.0490818	up	2.11656e-05	0.239489	0.224	0.259	0
SCCRO4	0.138153	0.0836567	1.05029	0.0490658	up	0.142079	1	0.032	0.026	0
CG2247	0.110567	0.0574579	1.05022	0.049003	up	0.140005	1	0.029	0.021	0
CG30089	0.380369	0.314492	1.05012	0.0489008	up	0.0155789	1	0.089	0.093	0
CG33228	0.0593155	0.00881002	1.05006	0.0488516	up	0.0759969	1	0.015	0.005	0
CG15891	0.324244	0.26116	1.05002	0.0488103	up	8.20913e-05	0.928864	0.081	0.093	0
hebe	0.798829	0.713274	1.04994	0.0487299	up	1.01804e-06	0.0115192	0.173	0.22	0
lap	0.573232	0.498442	1.04991	0.0487064	up	1.90446e-06	0.021549	0.141	0.164	0
CG3335	0.243722	0.184613	1.0499	0.0486925	up	0.00783103	1	0.061	0.063	0
Gr61a	0.0757042	0.0246054	1.04987	0.0486679	up	0.161076	1	0.019	0.009	0
Eip93F	6.89295	6.5186	1.04979	0.0485902	up	5.82354e-05	0.658933	0.77	0.829	0
CG6878	0.369408	0.304533	1.04973	0.0485335	up	9.27771e-07	0.0104977	0.097	0.117	0
CG4080	0.670236	0.591137	1.04971	0.0485161	up	0.000748469	1	0.161	0.18	0
CG31288	0.0649428	0.0145511	1.04967	0.0484749	up	0.150151	1	0.016	0.005	0
CG9934	0.279393	0.21887	1.04966	0.048462	up	0.0232836	1	0.072	0.072	0
SdhC	1.74102	1.61135	1.04965	0.0484612	up	1.16242e-11	1.31528e-07	0.355	0.432	0
Zcchc7	0.454499	0.385858	1.04953	0.048342	up	1.555e-06	0.0175948	0.118	0.143	0
p	0.115328	0.0626982	1.04952	0.048337	up	0.0138011	1	0.028	0.026	0
CG7536	0.264377	0.204718	1.04952	0.0483342	up	0.0800475	1	0.063	0.065	0
p53	0.105592	0.0535392	1.04941	0.0482259	up	0.0151233	1	0.029	0.026	0
Fip1	0.36024	0.296297	1.04933	0.0481492	up	1.41462e-05	0.160064	0.088	0.105	0
egl	0.192902	0.136844	1.04931	0.0481322	up	0.000222697	1	0.047	0.056	0
CG31249	0.0905357	0.0393735	1.04922	0.0480509	up	0.171362	1	0.024	0.014	0
Ptp52F	0.0673712	0.0173249	1.04919	0.0480223	up	0.130978	1	0.017	0.005	0
CG3106	0.10904	0.0570585	1.04918	0.0480052	up	0.354581	1	0.028	0.016	0
mRpS26	0.518032	0.446972	1.04911	0.0479418	up	1.81237e-11	2.0507e-07	0.12	0.161	0
Caper	1.25493	1.14949	1.04905	0.0478886	up	3.86195e-09	4.3698e-05	0.275	0.332	0
CG12236	0.336087	0.273693	1.04899	0.0478241	up	0.0496372	1	0.083	0.084	0
Spt20	0.163389	0.1091	1.04895	0.0477881	up	0.0149063	1	0.04	0.04	0
Pebp1	4.26368	4.01814	1.04893	0.0477713	up	3.47099e-08	0.000392743	0.63	0.706	0
Grip128	0.073728	0.0237284	1.04884	0.0476855	up	0.156452	1	0.021	0.009	0
MESR4	0.338946	0.276648	1.0488	0.0476451	up	0.000125136	1	0.083	0.098	0
l(3)psg2	0.208303	0.152102	1.04878	0.0476293	up	0.0247287	1	0.054	0.051	0
Atg16	0.111673	0.0600563	1.04869	0.0475439	up	0.0949701	1	0.026	0.023	0
Naa80	0.118818	0.0670679	1.0485	0.0473581	up	0.118788	1	0.026	0.023	0
bowl	0.0914673	0.0410798	1.0484	0.0472645	up	0.22873	1	0.023	0.014	0
CG17715	0.350119	0.28781	1.04838	0.0472498	up	0.000734596	1	0.092	0.103	0
cac	0.570613	0.498157	1.04836	0.0472303	up	1.17023e-07	0.00132412	0.12	0.166	0
CG3815	0.136118	0.083723	1.04835	0.0472149	up	0.358174	1	0.031	0.023	0
CG15160	0.108874	0.0577712	1.04831	0.047181	up	0.0707326	1	0.025	0.023	0
egr	0.52093	0.450841	1.04831	0.0471786	up	2.43366e-07	0.00275368	0.125	0.154	0
Phae1	0.145844	0.0930409	1.04831	0.0471783	up	0.121665	1	0.033	0.03	0
CG32284	0.0940047	0.0436655	1.04823	0.0471059	up	0.1912	1	0.021	0.016	0
Rgl	0.153202	0.100214	1.04816	0.0470373	up	0.223752	1	0.033	0.03	0
Pdcd4	6.11455	5.78823	1.04807	0.0469526	up	0.000263122	1	0.743	0.794	0
CG32276	0.966414	0.876234	1.04806	0.046945	up	0.000247465	1	0.221	0.243	0
hiro	0.351287	0.289345	1.04804	0.0469227	up	3.44785e-06	0.0390124	0.081	0.098	0
CG18563	0.0743085	0.0251002	1.048	0.0468869	up	0.0396387	1	0.016	0.012	0
CG2915	0.283024	0.224264	1.048	0.0468794	up	0.00872175	1	0.076	0.077	0
CG9664	0.0590683	0.0105695	1.04799	0.0468756	up	0.0958217	1	0.015	0.005	0
RhoGAP16F	0.59301	0.520156	1.04793	0.0468124	up	1.93943e-06	0.0219447	0.139	0.168	0
Mipp1	0.144277	0.0919966	1.04788	0.0467654	up	0.0752037	1	0.033	0.03	0
jumu	0.444055	0.378188	1.04779	0.0466861	up	0.000855685	1	0.106	0.117	0
Rim2	0.322748	0.262518	1.04771	0.0466032	up	1.34265e-05	0.151921	0.079	0.096	0
Hacd1	0.161962	0.109086	1.04768	0.0465737	up	0.022477	1	0.041	0.04	0
Mo25	0.344923	0.28373	1.04767	0.0465668	up	5.51925e-06	0.0624503	0.09	0.11	0
upSET	1.96502	1.83013	1.04766	0.0465606	up	1.43124e-11	1.61945e-07	0.392	0.474	0
Prx2540-1	0.179433	0.125797	1.04764	0.0465431	up	0.0229492	1	0.038	0.044	0
rush	0.0953296	0.0456204	1.04754	0.0464449	up	0.366087	1	0.024	0.014	0
tefu	0.194938	0.140728	1.04752	0.0464282	up	0.00488521	1	0.049	0.051	0
Pi3K68D	0.504848	0.436685	1.04744	0.046353	up	2.15926e-07	0.00244321	0.116	0.15	0
CG3651	0.334002	0.273645	1.04739	0.0463002	up	4.09988e-09	4.63901e-05	0.078	0.107	0
PIP4K	0.547597	0.477586	1.04738	0.0462941	up	0.000100748	1	0.13	0.15	0
CG7379	0.146272	0.0944647	1.04734	0.04625	up	0.00910072	1	0.034	0.035	0
emp	0.0994664	0.049881	1.04723	0.0461481	up	0.323	1	0.026	0.016	0
DIP2	0.268759	0.211589	1.04719	0.0461065	up	0.00168383	1	0.069	0.077	0
Nsf2	0.221614	0.166569	1.04718	0.0461055	up	0.0271499	1	0.057	0.061	0
Nadsyn	0.67694	0.601394	1.04718	0.0460963	up	7.35622e-07	0.00832357	0.16	0.194	0
sgll	0.196317	0.14249	1.04711	0.0460374	up	0.000181206	1	0.051	0.058	0
odd	0.0740282	0.0257435	1.04707	0.0459986	up	0.129666	1	0.018	0.012	0
tub	0.23268	0.177304	1.04704	0.0459633	up	0.00477078	1	0.052	0.056	0
Syx18	0.124251	0.0737531	1.04703	0.0459572	up	0.0263687	1	0.03	0.028	0
tweek	0.382343	0.320268	1.04702	0.0459454	up	0.00333859	1	0.089	0.098	0
SCAP	0.630741	0.557562	1.04698	0.0459122	up	7.9888e-10	9.03933e-06	0.145	0.187	0
Su(var)3-7	0.177333	0.124535	1.04695	0.0458816	up	0.0062021	1	0.042	0.047	0
RnpS1	0.262247	0.205647	1.04695	0.0458765	up	0.00221726	1	0.063	0.072	0
CG4563	0.0597059	0.0122689	1.04686	0.0457971	up	0.179544	1	0.014	0.005	0
Ude	0.0717222	0.02377	1.04684	0.045775	up	0.215521	1	0.016	0.009	0
CG7912	0.0527096	0.00565042	1.04679	0.0457329	up	0.103953	1	0.012	0.002	0
Rcd-1	0.544368	0.475356	1.04678	0.0457155	up	1.62727e-08	0.000184125	0.136	0.164	0
l(2)k05819	0.347906	0.28773	1.04673	0.045671	up	0.000202802	1	0.088	0.1	0
Tailor	0.318201	0.259362	1.04672	0.045663	up	0.00163705	1	0.08	0.089	0
su(f)	0.410123	0.347207	1.0467	0.045643	up	0.000388788	1	0.092	0.112	0
Sans	0.0605866	0.0133219	1.04664	0.0455882	up	0.0989696	1	0.018	0.005	0
Plc21C	0.190624	0.137568	1.04664	0.0455849	up	6.41373e-05	0.725714	0.047	0.056	0
NKAIN	0.447477	0.383069	1.04657	0.0455172	up	3.97646e-05	0.449937	0.11	0.129	0
CG15209	0.171953	0.119849	1.04653	0.0454774	up	0.459954	1	0.045	0.035	0
CG31446	0.0508642	0.00415	1.04652	0.0454715	up	0.0774906	1	0.013	0.002	0
Zpr1	0.102239	0.0532887	1.04647	0.0454265	up	0.167971	1	0.024	0.019	0
Vang	0.265386	0.20919	1.04647	0.0454264	up	0.268433	1	0.071	0.063	0
Rift	0.0542686	0.00748382	1.04644	0.0453913	up	0.107292	1	0.013	0.002	0
CG11710	0.0864682	0.0382821	1.04641	0.0453647	up	0.0752728	1	0.022	0.019	0
milt	0.577424	0.507468	1.04641	0.0453619	up	1.13861e-06	0.0128833	0.142	0.168	0
kappaTry	0.247234	0.191927	1.0464	0.0453571	up	0.0529492	1	0.064	0.061	0
Lnpk	0.1719	0.119939	1.0464	0.0453521	up	0.00740875	1	0.046	0.049	0
mRNA-cap	0.182644	0.130224	1.04638	0.0453362	up	0.124204	1	0.046	0.047	0
TMEM216	0.0794713	0.031641	1.04636	0.0453206	up	0.235715	1	0.021	0.012	0
ZAP3	0.694384	0.619338	1.04634	0.0453019	up	4.62287e-07	0.00523078	0.166	0.199	0
sob	0.0847984	0.03682	1.04627	0.0452358	up	0.222683	1	0.02	0.014	0
Rab4	0.784087	0.705274	1.04622	0.045181	up	7.71098e-10	8.72497e-06	0.17	0.22	0
stmA	0.171527	0.119806	1.04619	0.045152	up	0.0050286	1	0.046	0.047	0
CG6048	0.0897524	0.0417105	1.04612	0.0450865	up	0.0941452	1	0.024	0.016	0
CG9356	0.0617873	0.014983	1.04611	0.0450818	up	0.186736	1	0.015	0.005	0
CG5958	0.203342	0.150311	1.0461	0.0450703	up	0.0153075	1	0.046	0.049	0
CG8568	0.0841607	0.0364132	1.04607	0.0450403	up	0.330445	1	0.021	0.012	0
TrpRS	0.14351	0.0931654	1.04605	0.0450253	up	0.446048	1	0.035	0.026	0
CG43348	0.203617	0.150631	1.04605	0.0450204	up	0.0205674	1	0.046	0.049	0
crok	0.0785863	0.0311602	1.04599	0.0449667	up	0.350318	1	0.019	0.012	0
CG7156	0.0698216	0.0228329	1.04594	0.0449157	up	0.219123	1	0.018	0.007	0
Rnmt	0.0681378	0.0212735	1.04589	0.0448663	up	0.19827	1	0.017	0.009	0
CD98hc	1.10048	1.00833	1.04588	0.0448633	up	8.36742e-11	9.46773e-07	0.231	0.299	0
Nup107	0.0851213	0.0375256	1.04587	0.0448531	up	0.25851	1	0.022	0.014	0
CG31122	0.158424	0.107615	1.04587	0.0448518	up	0.0567115	1	0.037	0.035	0
CG14207	0.736716	0.660631	1.04582	0.0447985	up	1.52148e-05	0.172155	0.168	0.201	0
CG32428	0.448567	0.385166	1.04577	0.0447552	up	0.00514937	1	0.113	0.119	0
Cad87A	0.175196	0.123856	1.04568	0.0446701	up	0.000230452	1	0.041	0.049	0
Vha14-1	1.19971	1.10362	1.04568	0.0446678	up	5.85281e-07	0.00662246	0.262	0.308	0
Ranbp16	0.235611	0.181635	1.04568	0.0446661	up	0.00161289	1	0.056	0.061	0
ana3	0.0703074	0.0235873	1.04564	0.0446324	up	0.225209	1	0.017	0.009	0
Cyp4d14	0.0577736	0.0116121	1.04563	0.0446211	up	0.143083	1	0.015	0.005	0
Svil	1.90568	1.77888	1.04563	0.0446194	up	9.04474e-10	1.02341e-05	0.365	0.449	0
Gprk1	1.10477	1.01298	1.0456	0.0445887	up	3.59248e-11	4.06489e-07	0.243	0.308	0
Mnn1	0.851424	0.770711	1.04558	0.044574	up	1.71141e-06	0.0193646	0.188	0.227	0
CG6023	0.0839261	0.0366997	1.04555	0.0445474	up	0.231115	1	0.022	0.014	0
CG13585	0.452246	0.388999	1.04553	0.0445285	up	3.35093e-05	0.379157	0.109	0.131	0
CG14671	0.220642	0.167583	1.04544	0.0444418	up	0.032684	1	0.058	0.063	0
mahe	1.62159	1.50763	1.04544	0.0444406	up	4.18157e-12	4.73145e-08	0.335	0.414	0
sdk	0.587969	0.519022	1.04539	0.0443891	up	4.60146e-07	0.00520655	0.144	0.175	0
whe	2.2349	2.09454	1.04536	0.0443588	up	3.29923e-07	0.00373308	0.374	0.451	0
CG8507	0.275813	0.220463	1.04535	0.0443532	up	0.000149481	1	0.071	0.082	0
Dg	0.646736	0.575299	1.04535	0.0443502	up	4.28599e-08	0.00048496	0.157	0.189	0
CG10663	0.0522478	0.00666414	1.04528	0.0442866	up	0.0802869	1	0.014	0.002	0
CG6277	0.0650056	0.01896	1.04519	0.0441976	up	0.0956692	1	0.018	0.009	0
Roc2	0.459884	0.396795	1.04517	0.0441762	up	7.76739e-06	0.087888	0.123	0.143	0
CG7766	0.711788	0.637832	1.04515	0.044165	up	1.0106e-10	1.14349e-06	0.157	0.215	0
Cpsf5	0.585975	0.517503	1.04512	0.0441337	up	0.000248864	1	0.142	0.157	0
CG12868	0.100859	0.0534277	1.04503	0.0440416	up	0.178837	1	0.025	0.019	0
wuho	0.135412	0.0864933	1.04502	0.0440403	up	0.324123	1	0.037	0.028	0
CG4004	0.291306	0.2357	1.045	0.0440166	up	3.01665e-05	0.341334	0.072	0.089	0
CdGAPr	0.473832	0.410394	1.04498	0.0439965	up	8.08032e-08	0.000914288	0.117	0.15	0
CG34150	0.223489	0.170833	1.04497	0.0439909	up	0.00219559	1	0.056	0.063	0
Jabba	0.20383	0.152072	1.04493	0.043946	up	0.0551777	1	0.052	0.051	0
Max	0.406273	0.345871	1.04488	0.0439021	up	6.53439e-05	0.739367	0.102	0.121	0
Pink1	0.349756	0.291954	1.04474	0.0437683	up	0.0221508	1	0.095	0.1	0
CG4360	0.447733	0.385746	1.04473	0.0437607	up	0.000254527	1	0.116	0.131	0
Tip60	0.145243	0.0962086	1.04473	0.0437595	up	0.00240671	1	0.035	0.037	0
cg	0.963666	0.879622	1.04471	0.0437428	up	1.98199e-09	2.24262e-05	0.224	0.278	0
ago	0.284804	0.229845	1.04469	0.0437179	up	0.000363876	1	0.075	0.084	0
CG8468	0.202806	0.15144	1.04461	0.0436439	up	0.01181	1	0.048	0.051	0
cype	6.94583	6.60734	1.0445	0.0435335	up	4.25792e-05	0.481783	0.801	0.867	0
Pcf11	1.46017	1.35552	1.04443	0.0434705	up	5.17629e-12	5.85697e-08	0.292	0.374	0
Snp	0.274011	0.219838	1.04441	0.0434519	up	0.000329315	1	0.064	0.077	0
Grx1	0.592713	0.525015	1.04439	0.0434347	up	0.00234941	1	0.146	0.161	0
Impbeta11	0.136964	0.0886549	1.04438	0.0434188	up	0.00981366	1	0.036	0.037	0
mt:ND6	51.7963	49.5556	1.04432	0.0433679	up	0.326604	1	0.999	0.998	0
CG2063	0.256795	0.203464	1.04431	0.0433604	up	0.00111856	1	0.067	0.077	0
Ugt35C1	0.0635806	0.0184535	1.04431	0.0433558	up	0.253886	1	0.016	0.007	0
CG4911	0.150837	0.102044	1.04427	0.0433224	up	0.000838927	1	0.035	0.044	0
Calx	0.182728	0.132671	1.04419	0.0432454	up	0.0779976	1	0.047	0.044	0
CG31342	0.0801421	0.0345387	1.04408	0.043137	up	0.127987	1	0.02	0.014	0
tow	0.0990088	0.0527043	1.04399	0.0430464	up	0.0600024	1	0.024	0.023	0
CG16935	0.132507	0.0848264	1.04395	0.0430136	up	0.0308185	1	0.034	0.033	0
mRpL24	0.224931	0.173444	1.04388	0.0429418	up	0.000130334	1	0.054	0.068	0
AdipoR	0.335206	0.279122	1.04385	0.0429114	up	3.94193e-05	0.44603	0.084	0.1	0
Usp2	0.498986	0.436045	1.04383	0.0428959	up	2.95929e-06	0.0334844	0.122	0.152	0
Mkrn1	0.40809	0.349055	1.04376	0.0428299	up	3.30577e-07	0.00374048	0.097	0.124	0
Klc	0.367956	0.310614	1.04375	0.0428221	up	0.014193	1	0.094	0.103	0
ebd1	0.13349	0.0860118	1.04372	0.0427896	up	0.152883	1	0.035	0.03	0
wun	1.26312	1.16843	1.04367	0.0427416	up	3.65655e-10	4.13739e-06	0.265	0.332	0
CG12024	0.0544898	0.0104009	1.04364	0.0427099	up	0.161435	1	0.012	0.005	0
Ubi-p5E	5.41739	5.14919	1.04362	0.0426914	up	2.21073e-05	0.250144	0.731	0.799	0
CG9254	0.0495593	0.00573221	1.04358	0.0426545	up	0.0762601	1	0.014	0.002	0
CG5726	0.125225	0.0782415	1.04357	0.0426515	up	0.436252	1	0.032	0.023	0
CG32040	0.175765	0.12668	1.04357	0.0426444	up	0.0386794	1	0.044	0.044	0
sc	0.181719	0.132402	1.04355	0.042629	up	0.0385262	1	0.043	0.047	0
Rrp4	0.252521	0.200298	1.04351	0.0425887	up	0.216193	1	0.069	0.063	0
Syx8	0.209286	0.158877	1.0435	0.0425784	up	0.018457	1	0.058	0.058	0
Oscillin	0.0559386	0.011928	1.04349	0.0425726	up	0.19543	1	0.014	0.005	0
CG7992	0.859568	0.782089	1.04348	0.0425581	up	5.048e-09	5.71181e-05	0.205	0.252	0
Dad	0.675983	0.60624	1.04342	0.0425037	up	1.16463e-08	0.000131778	0.155	0.194	0
Scm	0.18572	0.136424	1.04338	0.0424634	up	0.00019944	1	0.045	0.054	0
Nle	0.09188	0.0465115	1.04335	0.0424387	up	0.164145	1	0.023	0.019	0
CG10979	0.15002	0.102248	1.04334	0.0424279	up	0.0378943	1	0.04	0.037	0
Eip63F-1	0.0892862	0.0440793	1.0433	0.0423873	up	0.225977	1	0.023	0.016	0
Wnk	0.343271	0.287571	1.04326	0.0423504	up	3.07398e-05	0.347821	0.084	0.1	0
CG8299	0.0731867	0.0286966	1.04325	0.0423399	up	0.250628	1	0.018	0.007	0
CG5854	0.194132	0.144642	1.04324	0.042327	up	0.0220386	1	0.048	0.051	0
Jon44E	0.097435	0.0519577	1.04323	0.0423227	up	0.123994	1	0.024	0.021	0
MED6	0.12192	0.0754964	1.04317	0.0422596	up	0.001123	1	0.029	0.033	0
mRpL38	0.18468	0.135717	1.04311	0.0422086	up	0.0226569	1	0.052	0.054	0
CG9911	0.231559	0.180666	1.04311	0.0422019	up	0.00227839	1	0.057	0.065	0
Sec61gamma	0.771628	0.698418	1.0431	0.0422016	up	0.0006365	1	0.181	0.194	0
sina	0.455883	0.395748	1.04308	0.0421822	up	0.000281064	1	0.112	0.131	0
beta4GalNAcTA	0.106689	0.0610671	1.043	0.0420978	up	0.408889	1	0.028	0.016	0
betaCOP	0.667386	0.598689	1.04297	0.0420735	up	2.80434e-05	0.317311	0.165	0.192	0
Irp-1B	0.41717	0.358808	1.04295	0.0420543	up	0.00115266	1	0.095	0.11	0
CG9422	0.19138	0.142328	1.04294	0.042044	up	0.00585513	1	0.049	0.054	0
MFS10	0.129315	0.082877	1.04288	0.0419902	up	0.166338	1	0.035	0.03	0
Spps	0.0428631	0	1.04286	0.0419699	up	0.0123553	1	0.01	0	0
Wdr62	1.39401	1.2957	1.04282	0.0419325	up	5.27433e-10	5.9679e-06	0.287	0.357	0
EloC	0.419732	0.361492	1.04278	0.0418872	up	1.83889e-07	0.0020807	0.107	0.133	0
CG31373	0.120058	0.0741194	1.04277	0.0418793	up	0.0099815	1	0.033	0.033	0
CG9331	1.80296	1.68809	1.04273	0.041844	up	1.82662e-10	2.06682e-06	0.346	0.437	0
CG42259	0.19749	0.148432	1.04272	0.0418295	up	0.000405492	1	0.049	0.058	0
CG10631	0.24487	0.193875	1.04271	0.0418265	up	0.00203236	1	0.066	0.07	0
sd	3.14182	2.9722	1.0427	0.0418136	up	9.41081e-07	0.0106483	0.532	0.6	0
CG17565	0.150524	0.103434	1.04268	0.0417911	up	0.312111	1	0.039	0.033	0
fdl	0.0744319	0.03061	1.04252	0.0416412	up	0.276489	1	0.018	0.012	0
wit	0.151055	0.104139	1.04249	0.0416137	up	0.117078	1	0.04	0.037	0
Pkc98E	0.512635	0.451037	1.04245	0.0415747	up	0.000215768	1	0.12	0.138	0
Usp15-31	0.201499	0.152674	1.04236	0.0414856	up	0.0124948	1	0.047	0.051	0
CG12822	0.242532	0.192044	1.04235	0.0414816	up	0.000207626	1	0.059	0.075	0
CG14820	0.0677495	0.0243948	1.04232	0.0414512	up	0.153027	1	0.016	0.005	0
CG15443	0.0795469	0.0357253	1.04231	0.0414395	up	0.0943637	1	0.022	0.016	0
jub	0.254793	0.203915	1.04226	0.0413914	up	0.0105221	1	0.067	0.07	0
Adi1	0.380303	0.32437	1.04223	0.0413662	up	0.0434311	1	0.098	0.103	0
loh	0.0487178	0.00623718	1.04222	0.0413504	up	0.133202	1	0.012	0.002	0
RhoGAP18B	4.47825	4.2565	1.04219	0.0413198	up	2.34858e-07	0.00265742	0.663	0.745	0
nahoda	0.202996	0.154338	1.04215	0.0412881	up	0.260171	1	0.045	0.042	0
Hr78	0.187279	0.139267	1.04214	0.0412793	up	0.000382672	1	0.046	0.056	0
CG32633	0.204213	0.155539	1.04212	0.041259	up	0.00144744	1	0.045	0.051	0
Pex19	0.715408	0.646217	1.04203	0.0411709	up	1.07944e-06	0.0122138	0.176	0.208	0
Ing3	0.0882942	0.0444063	1.04202	0.041163	up	0.107459	1	0.022	0.019	0
ThrRS	0.721087	0.651699	1.04201	0.0411512	up	1.24363e-07	0.00140716	0.177	0.21	0
mahj	0.289356	0.237466	1.04193	0.0410774	up	0.000591284	1	0.079	0.086	0
CG7054	0.113421	0.0686356	1.04191	0.0410545	up	0.476324	1	0.03	0.021	0
Pp1-87B	1.44746	1.34911	1.04187	0.041013	up	9.98738e-14	1.13007e-09	0.304	0.395	0
Dgk	0.0819265	0.0385143	1.0418	0.0409522	up	0.128588	1	0.018	0.016	0
Tgi	0.135959	0.0903821	1.0418	0.0409488	up	0.17543	1	0.031	0.03	0
c12.1	0.302337	0.250086	1.0418	0.0409481	up	0.00728852	1	0.071	0.079	0
Stoml2	0.282811	0.231399	1.04175	0.0409032	up	0.0579571	1	0.067	0.07	0
CG14411	0.391429	0.33571	1.04171	0.0408679	up	0.000290396	1	0.097	0.112	0
vih	0.346915	0.293017	1.04168	0.040839	up	3.04628e-05	0.344687	0.084	0.1	0
Paf-AHalpha	0.20167	0.153608	1.04166	0.0408179	up	0.0765046	1	0.055	0.054	0
Tre1	0.743058	0.673442	1.0416	0.0407587	up	5.78069e-10	6.54085e-06	0.162	0.21	0
CG5287	0.118762	0.0741133	1.04157	0.0407275	up	0.43627	1	0.029	0.023	0
GATAe	0.733981	0.664779	1.04157	0.0407273	up	3.8817e-06	0.0439214	0.166	0.206	0
comm2	0.0602719	0.018093	1.04143	0.0405941	up	0.239036	1	0.014	0.007	0
Egm	0.203089	0.155324	1.04134	0.0405118	up	0.00117417	1	0.054	0.061	0
CG9272	0.0445013	0.00303356	1.04134	0.0405105	up	0.0528759	1	0.013	0.002	0
CG6484	0.353579	0.29999	1.04122	0.0403956	up	0.00309428	1	0.083	0.093	0
ogre	0.112167	0.0681611	1.0412	0.0403721	up	0.432848	1	0.022	0.019	0
CG14160	0.0580161	0.0161695	1.04118	0.0403554	up	0.240919	1	0.011	0.007	0
Inx2	0.184967	0.138287	1.04101	0.0401904	up	0.0863198	1	0.041	0.042	0
mub	0.790972	0.720443	1.041	0.0401771	up	2.36985e-06	0.0268148	0.184	0.22	0
Prosbeta3	0.890017	0.81559	1.04099	0.040175	up	2.59426e-07	0.00293541	0.212	0.252	0
GluProRS	0.284089	0.233537	1.04098	0.0401637	up	0.00175099	1	0.075	0.084	0
por	0.0601638	0.018436	1.04097	0.0401553	up	0.251737	1	0.015	0.007	0
AOX3	0.202033	0.154744	1.04095	0.040136	up	2.16078e-06	0.0244492	0.045	0.063	0
CG42240	1.85048	1.73835	1.04095	0.0401297	up	2.58145e-09	2.92091e-05	0.333	0.411	0
CG9641	0.0925339	0.0495852	1.04092	0.0401046	up	0.110755	1	0.023	0.019	0
CG9114	0.21998	0.172107	1.04084	0.0400309	up	0.0498539	1	0.062	0.061	0
CG43078	0.0686402	0.0267074	1.04084	0.04003	up	0.174355	1	0.017	0.012	0
pygo	0.128508	0.084251	1.04082	0.0400072	up	0.12006	1	0.031	0.03	0
CG31974	0.149669	0.104677	1.04073	0.0399211	up	0.161265	1	0.035	0.033	0
Pax	0.261831	0.212522	1.04067	0.0398611	up	5.2414e-07	0.00593064	0.067	0.086	0
Miro	0.212158	0.164825	1.04063	0.039831	up	0.057668	1	0.055	0.056	0
CG8051	0.140023	0.0955206	1.04062	0.0398186	up	0.346064	1	0.036	0.028	0
CG9676	0.0466701	0.00581206	1.04062	0.0398185	up	0.149961	1	0.011	0.002	0
CG13893	0.15585	0.110868	1.04049	0.0396947	up	0.0105444	1	0.036	0.04	0
CG7741	0.0739926	0.032203	1.04049	0.0396878	up	0.256001	1	0.02	0.012	0
CG16779	0.0596379	0.0184705	1.04042	0.0396253	up	0.235603	1	0.016	0.007	0
GCS2beta	0.130991	0.0870567	1.04042	0.0396203	up	0.354063	1	0.034	0.028	0
wde	0.230241	0.182475	1.04039	0.0396001	up	0.00251138	1	0.057	0.063	0
Liprin-beta	0.120101	0.0766299	1.04038	0.0395831	up	0.0101735	1	0.03	0.033	0
CG4301	0.341653	0.289617	1.04035	0.039557	up	0.00115899	1	0.086	0.1	0
CG13742	0.06747	0.0260728	1.04035	0.0395527	up	0.281777	1	0.019	0.009	0
esg	4.57983	4.36352	1.04033	0.0395375	up	1.48975e-11	1.68565e-07	0.629	0.734	0
CG17528	0.319796	0.268693	1.04028	0.03949	up	1.00894e-06	0.0114162	0.075	0.098	0
CG32756	0.0812863	0.0394221	1.04028	0.0394865	up	0.28385	1	0.021	0.014	0
CG12084	0.112939	0.0698498	1.04028	0.039486	up	0.0567673	1	0.029	0.028	0
Sox100B	0.787015	0.717864	1.04025	0.039465	up	3.96376e-10	4.485e-06	0.184	0.236	0
MTF-1	0.291882	0.241946	1.04021	0.0394208	up	0.000520199	1	0.071	0.084	0
Strip	0.255246	0.206776	1.04016	0.0393793	up	0.0049696	1	0.064	0.072	0
TM4SF	0.0804994	0.038802	1.04014	0.0393552	up	0.193016	1	0.018	0.014	0
CG5516	0.0912766	0.049313	1.03999	0.0392126	up	0.450306	1	0.025	0.016	0
Drep1	0.0762988	0.0349265	1.03998	0.0391977	up	0.26879	1	0.02	0.014	0
ND-13A	0.600439	0.538928	1.03997	0.0391916	up	0.0288217	1	0.156	0.164	0
CG8412	0.0652603	0.0243255	1.03996	0.0391849	up	0.121114	1	0.016	0.012	0
CG14626	0.0399566	0	1.03996	0.039179	up	0.0400218	1	0.007	0	0
und	1.13282	1.05104	1.03987	0.0390977	up	1.09316e-11	1.23691e-07	0.26	0.327	0
CLIP-190	1.38401	1.29267	1.03984	0.0390666	up	1.69149e-09	1.91392e-05	0.295	0.362	0
CG17065	0.26165	0.213333	1.03982	0.039049	up	0.0947641	1	0.067	0.065	0
CG31365	0.0624237	0.0217672	1.03979	0.0390191	up	0.0470423	1	0.015	0.012	0
Nipsnap	0.125216	0.082199	1.03975	0.0389804	up	0.157698	1	0.034	0.03	0
Kat60	0.207553	0.161409	1.03973	0.0389616	up	3.0632e-05	0.346601	0.049	0.065	0
CG18190	0.0537488	0.0134915	1.03972	0.0389528	up	0.244183	1	0.012	0.005	0
Pabp2	1.00329	0.926764	1.03972	0.0389497	up	0.000399332	1	0.229	0.255	0
T48	0.0443843	0.00449836	1.03971	0.0389393	up	0.0687714	1	0.014	0.002	0
chm	0.102423	0.0604387	1.03959	0.0388274	up	0.421828	1	0.027	0.019	0
Smr	6.20827	5.93438	1.0395	0.0387373	up	2.81856e-08	0.00031892	0.76	0.853	0
casp	0.174404	0.129786	1.03949	0.0387325	up	0.0615245	1	0.044	0.044	0
Plod	0.0636356	0.0232324	1.03949	0.0387262	up	0.279467	1	0.015	0.009	0
Dhc62B	0.0603836	0.0201079	1.03948	0.0387223	up	0.184426	1	0.015	0.009	0
Nbr	0.116966	0.0745411	1.03948	0.0387221	up	0.0475812	1	0.031	0.03	0
CG10731	0.122764	0.0801342	1.03947	0.038708	up	0.121363	1	0.031	0.028	0
tst	0.101065	0.0592879	1.03944	0.0386811	up	0.118378	1	0.025	0.023	0
CG16896	0.0704322	0.0298379	1.03942	0.0386611	up	0.365682	1	0.019	0.009	0
CG16721	0.0963147	0.0548001	1.03936	0.038603	up	0.148807	1	0.027	0.023	0
ATPsynE	4.00852	3.81902	1.03932	0.0385691	up	5.79726e-07	0.0065596	0.638	0.706	0
mRpL27	0.671955	0.608804	1.03925	0.0385025	up	7.93119e-09	8.97414e-05	0.156	0.203	0
CG18731	0.171527	0.127313	1.03922	0.0384712	up	0.00564248	1	0.046	0.051	0
CG9609	0.0958029	0.0545343	1.03913	0.0383881	up	0.197195	1	0.022	0.019	0
CG43340	0.10183	0.0603688	1.0391	0.0383558	up	0.0924844	1	0.026	0.023	0
CG14818	0.791802	0.724398	1.03909	0.0383437	up	3.48462e-08	0.000394285	0.18	0.224	0
Wee1	0.114233	0.0723471	1.03906	0.0383167	up	0.191315	1	0.027	0.023	0
Tep2	1.50316	1.40913	1.03903	0.0382872	up	3.55188e-05	0.401896	0.281	0.329	0
CG14787	0.0800294	0.0394876	1.039	0.0382605	up	0.254748	1	0.021	0.016	0
Sytalpha	0.0552806	0.015702	1.03897	0.0382267	up	0.186163	1	0.013	0.007	0
Mccc2	0.119071	0.0771317	1.03894	0.0381976	up	0.00276351	1	0.029	0.033	0
egh	2.39671	2.26948	1.03891	0.0381767	up	3.56814e-08	0.000403735	0.421	0.493	0
CG10011	0.404898	0.352357	1.03885	0.0381157	up	2.06339e-06	0.0233473	0.095	0.124	0
Upf3	0.122032	0.0800876	1.03883	0.0380993	up	0.14004	1	0.028	0.026	0
CG16711	0.136519	0.0940392	1.03883	0.0380938	up	0.033794	1	0.036	0.037	0
CG12560	0.310738	0.261779	1.0388	0.0380675	up	0.0113342	1	0.078	0.084	0
Srp19	0.282011	0.234144	1.03879	0.0380523	up	0.00385176	1	0.071	0.079	0
srp	0.0801892	0.0398677	1.03878	0.0380427	up	0.468379	1	0.02	0.012	0
dor	0.163695	0.120271	1.03876	0.0380289	up	0.0117696	1	0.045	0.047	0
CTPsyn	0.201836	0.156998	1.03875	0.0380222	up	0.00166237	1	0.053	0.058	0
Rab35	0.593605	0.534236	1.0387	0.0379662	up	9.31635e-08	0.00105415	0.142	0.178	0
CG5823	0.242246	0.196009	1.03866	0.0379311	up	0.000971407	1	0.059	0.072	0
meigo	0.0762362	0.0362021	1.03864	0.0379078	up	0.34831	1	0.021	0.014	0
CG9344	0.717203	0.653404	1.03859	0.0378606	up	5.82861e-07	0.00659507	0.176	0.21	0
Nhe1	0.0658153	0.0262247	1.03858	0.0378533	up	0.181455	1	0.018	0.012	0
CG7378	0.0706132	0.0310087	1.03841	0.0376939	up	0.297428	1	0.019	0.012	0
mRpS14	0.287087	0.239585	1.03832	0.0376042	up	0.00438955	1	0.075	0.082	0
CG7616	0.0451419	0.00661704	1.03827	0.0375575	up	0.109661	1	0.012	0.005	0
mst	0.0843414	0.0443784	1.03826	0.0375509	up	0.112028	1	0.02	0.016	0
Elp3	0.0496844	0.0110112	1.03825	0.0375386	up	0.215303	1	0.013	0.005	0
Pex14	0.292809	0.245192	1.03824	0.0375275	up	5.91331e-06	0.0669091	0.078	0.093	0
Dredd	0.160848	0.118157	1.03818	0.0374682	up	0.162334	1	0.041	0.037	0
Mdr50	0.0950733	0.054804	1.03818	0.0374663	up	0.0592719	1	0.025	0.023	0
IPIP	0.218577	0.173827	1.03812	0.0374143	up	3.08723e-05	0.349321	0.053	0.068	0
CG10863	0.39479	0.343619	1.03808	0.0373776	up	0.000116688	1	0.096	0.119	0
CAH2	0.0709841	0.0317287	1.03805	0.0373422	up	0.282468	1	0.018	0.012	0
mthl5	0.451923	0.398708	1.03805	0.0373402	up	0.000535873	1	0.108	0.129	0
PRL-1	0.481505	0.427214	1.03804	0.0373345	up	1.12797e-07	0.00127629	0.12	0.152	0
kek1	0.0590976	0.0203346	1.03799	0.0372866	up	0.330244	1	0.014	0.007	0
CG12772	0.0875522	0.0477607	1.03798	0.0372742	up	0.301906	1	0.021	0.016	0
eIF2Bgamma	0.0884357	0.0486287	1.03796	0.0372582	up	0.156143	1	0.025	0.021	0
hts	0.819452	0.752974	1.03792	0.0372217	up	9.79677e-08	0.00110851	0.189	0.229	0
PGRP-LF	0.326106	0.277693	1.03789	0.037191	up	0.00045385	1	0.083	0.096	0
Pka-R2	0.206975	0.162918	1.03789	0.0371853	up	0.0386482	1	0.048	0.054	0
CG3625	0.0787396	0.0393665	1.03788	0.037182	up	0.490354	1	0.02	0.012	0
Agpat3	0.920193	0.850114	1.03788	0.0371782	up	3.30993e-07	0.00374518	0.226	0.266	0
CG8777	0.0729529	0.0339053	1.03777	0.0370714	up	0.226608	1	0.019	0.014	0
ytr	0.553076	0.496676	1.03768	0.0369906	up	3.28396e-07	0.00371581	0.132	0.166	0
Coq9	0.104565	0.0644696	1.03767	0.036975	up	0.215405	1	0.026	0.023	0
MFS15	0.153216	0.111428	1.0376	0.0369089	up	0.0082744	1	0.038	0.042	0
CG3645	0.129162	0.0882732	1.03757	0.0368839	up	0.106093	1	0.031	0.03	0
BthD	0.0560769	0.0178828	1.03752	0.0368363	up	0.293792	1	0.014	0.007	0
unc-119	0.370544	0.321014	1.03749	0.0368079	up	1.3203e-07	0.00149391	0.093	0.117	0
Argk	1.92243	1.81698	1.03743	0.0367494	up	1.10445e-09	1.24969e-05	0.379	0.458	0
CG34293	0.0676237	0.0291107	1.03742	0.0367403	up	0.31913	1	0.017	0.012	0
CG31648	0.0616441	0.023361	1.03741	0.0367264	up	0.356915	1	0.017	0.009	0
CG14937	0.0604428	0.0222566	1.03735	0.036674	up	0.255706	1	0.015	0.009	0
CG14229	0.113503	0.0734289	1.03733	0.0366525	up	0.23897	1	0.031	0.026	0
Thd1	1.02014	0.947461	1.03732	0.0366392	up	1.91534e-11	2.16721e-07	0.225	0.29	0
MED14	0.20862	0.165166	1.03729	0.0366153	up	0.000280089	1	0.05	0.063	0
Act57B	0.0529239	0.0151101	1.03725	0.0365739	up	0.166009	1	0.012	0.007	0
beag	0.0734599	0.0349144	1.03725	0.0365683	up	0.410314	1	0.018	0.012	0
CG4853	0.131061	0.0905378	1.03716	0.0364847	up	0.412185	1	0.033	0.03	0
CG4455	0.270957	0.225533	1.03706	0.0363946	up	0.000187522	1	0.069	0.084	0
Tpi	1.09375	1.01895	1.03705	0.0363778	up	5.63723e-07	0.00637852	0.248	0.294	0
Sec8	0.329179	0.281784	1.03698	0.0363089	up	8.6971e-06	0.0984076	0.08	0.1	0
up	0.0472183	0.0099086	1.03694	0.0362776	up	0.253417	1	0.01	0.002	0
CG12379	0.0633908	0.0255199	1.03693	0.036263	up	0.157913	1	0.016	0.012	0
qm	0.24582	0.201464	1.03692	0.0362536	up	0.000993343	1	0.058	0.07	0
CG33258	0.0609112	0.0231705	1.03689	0.036222	up	0.496017	1	0.012	0.007	0
CG30344	0.33382	0.286376	1.03688	0.0362178	up	0.000541136	1	0.078	0.098	0
moody	0.973289	0.903106	1.03688	0.0362144	up	1.04419e-06	0.0118151	0.207	0.252	0
su(w[a])	0.534147	0.47965	1.03683	0.0361692	up	0.000243136	1	0.135	0.159	0
ND-19	0.822585	0.757872	1.03681	0.0361515	up	1.38694e-11	1.56933e-07	0.192	0.25	0
CG7149	0.0506565	0.0133554	1.03681	0.0361482	up	0.274995	1	0.013	0.005	0
CG12163	0.721852	0.660789	1.03677	0.0361073	up	1.7026e-09	1.9265e-05	0.165	0.217	0
mTerf5	0.121097	0.0813607	1.03675	0.0360871	up	0.0426816	1	0.029	0.03	0
HisRS	0.514007	0.460386	1.03672	0.0360592	up	1.47265e-06	0.016663	0.124	0.152	0
FoxK	0.314657	0.268117	1.0367	0.0360428	up	8.94227e-05	1	0.083	0.096	0
Exo84	0.250582	0.206333	1.03668	0.0360238	up	0.0322497	1	0.059	0.065	0
mdy	0.164692	0.123482	1.03668	0.0360238	up	0.358717	1	0.037	0.037	0
CG9922	0.356964	0.308953	1.03668	0.0360226	up	0.0311774	1	0.086	0.096	0
CG10283	1.02369	0.952111	1.03667	0.0360115	up	5.48746e-09	6.20906e-05	0.206	0.269	0
CG12826	0.0697658	0.0319408	1.03665	0.0359985	up	0.059477	1	0.015	0.014	0
CG31086	0.138426	0.0982734	1.03656	0.0359072	up	0.067521	1	0.037	0.035	0
anchor	0.270812	0.225995	1.03656	0.0359032	up	1.97663e-05	0.223655	0.063	0.077	0
Mmp2	0.0536822	0.0165416	1.03654	0.0358846	up	0.203424	1	0.015	0.005	0
CG32221	0.103151	0.0642738	1.03653	0.0358777	up	0.472234	1	0.028	0.021	0
mEFTu2	0.245454	0.201565	1.03653	0.0358752	up	1.54679e-06	0.0175019	0.063	0.084	0
CG11353	0.0472681	0.0103645	1.03653	0.0358739	up	0.239594	1	0.013	0.005	0
CG18766	0.175304	0.133895	1.03652	0.0358675	up	0.184609	1	0.046	0.044	0
wnd	0.294318	0.248722	1.03651	0.0358631	up	0.000186064	1	0.068	0.084	0
CG14231	0.280592	0.235501	1.0365	0.0358459	up	3.7233e-05	0.421291	0.07	0.086	0
CG31360	0.16304	0.122112	1.03647	0.0358254	up	0.0940502	1	0.046	0.047	0
VhaPPA1-1	1.30908	1.22783	1.03647	0.0358241	up	2.37171e-10	2.68359e-06	0.284	0.353	0
CG14805	0.10946	0.0704774	1.03642	0.0357682	up	0.0671597	1	0.029	0.028	0
Sk2	0.13781	0.0978823	1.03637	0.0357219	up	0.0088082	1	0.034	0.04	0
Hen1	0.104938	0.0661835	1.03635	0.0357036	up	0.0416733	1	0.029	0.028	0
CG31793	0.0419896	0.0054705	1.03632	0.0356764	up	0.250968	1	0.009	0.002	0
Sod1	2.33629	2.21938	1.03631	0.0356711	up	1.5902e-10	1.79931e-06	0.455	0.54	0
Gp150	3.40386	3.24964	1.03629	0.0356481	up	0.000686197	1	0.581	0.624	0
IP3K1	0.656957	0.598933	1.03629	0.0356467	up	1.84282e-06	0.0208515	0.143	0.182	0
CG9672	0.582053	0.526676	1.03627	0.0356307	up	1.40919e-07	0.0015945	0.131	0.173	0
CG8314	0.356332	0.308887	1.03625	0.0356069	up	3.81773e-08	0.000431976	0.084	0.11	0
Sply	0.224512	0.181685	1.03624	0.0356007	up	0.0182222	1	0.058	0.061	0
TM9SF4	0.179656	0.138422	1.03622	0.0355802	up	0.000101002	1	0.043	0.056	0
CG17829	0.100308	0.0618509	1.03622	0.0355762	up	0.0472029	1	0.027	0.028	0
Arpc3A	0.50023	0.447806	1.03621	0.0355692	up	0.00342765	1	0.129	0.143	0
Hil	0.0728169	0.0353295	1.03621	0.0355681	up	0.423535	1	0.018	0.012	0
Exo70	0.072445	0.0350108	1.03617	0.0355292	up	0.345731	1	0.017	0.012	0
nom	0.104252	0.0657143	1.03616	0.0355233	up	0.214502	1	0.029	0.023	0
mnb	1.76461	1.66821	1.03613	0.0354904	up	1.84807e-09	2.09109e-05	0.369	0.444	0
Strn-Mlck	0.0785995	0.0410062	1.03611	0.0354756	up	0.41015	1	0.022	0.012	0
ACC	0.399673	0.350933	1.03608	0.0354428	up	0.00246898	1	0.1	0.114	0
CG13025	0.055796	0.0190422	1.03607	0.0354318	up	0.182486	1	0.013	0.009	0
snRNP-U1-C	0.151675	0.111589	1.03606	0.0354275	up	0.00576033	1	0.039	0.044	0
Membrin	0.108894	0.0703466	1.03601	0.0353806	up	0.10606	1	0.026	0.026	0
mRpS25	0.478989	0.427634	1.03597	0.0353396	up	4.01758e-06	0.045459	0.118	0.145	0
ewg	0.582672	0.527722	1.03597	0.035337	up	0.00146844	1	0.136	0.159	0
CG10628	0.130854	0.0916268	1.03593	0.0353038	up	0.0113003	1	0.031	0.035	0
CG15073	0.0399227	0.00386062	1.03592	0.0352932	up	0.173022	1	0.009	0.002	0
Charon	0.0787222	0.041341	1.0359	0.0352679	up	0.130658	1	0.019	0.016	0
Nf-YA	0.0648614	0.0279631	1.03589	0.0352654	up	0.27904	1	0.017	0.012	0
HDAC6	0.287243	0.242725	1.03582	0.0351959	up	0.0319683	1	0.07	0.075	0
Hel25E	0.890342	0.824974	1.03582	0.0351917	up	4.03142e-11	4.56155e-07	0.203	0.262	0
CG14777	0.141124	0.101676	1.03581	0.0351817	up	0.111886	1	0.035	0.035	0
CG13901	0.0893185	0.0517068	1.03576	0.0351379	up	0.455382	1	0.027	0.019	0
Pde6	0.656736	0.599568	1.03574	0.0351156	up	1.83584e-06	0.0207725	0.15	0.187	0
CG12018	0.0656246	0.0288583	1.03574	0.0351113	up	0.137058	1	0.018	0.014	0
CG9967	0.0848942	0.0475182	1.03568	0.0350588	up	0.326902	1	0.023	0.019	0
CG10038	0.142085	0.102804	1.03562	0.0349998	up	0.0594873	1	0.033	0.035	0
ApepP	0.445456	0.395838	1.03555	0.0349303	up	0.0513023	1	0.112	0.117	0
CG44774	1.02315	0.953805	1.03549	0.0348759	up	3.67008e-06	0.0415269	0.221	0.269	0
IFT54	0.146359	0.107146	1.03542	0.0348058	up	0.00628721	1	0.038	0.042	0
Ranbp21	0.0987201	0.0611739	1.03538	0.0347702	up	0.0155311	1	0.023	0.026	0
puf	0.428064	0.379315	1.03534	0.0347323	up	0.0174844	1	0.108	0.114	0
pcm	0.120788	0.0825548	1.03532	0.0347078	up	0.00851873	1	0.03	0.035	0
prominin-like	0.085527	0.0485043	1.03531	0.0347009	up	0.235774	1	0.024	0.019	0
E(z)	0.208286	0.16709	1.0353	0.0346891	up	0.00699236	1	0.05	0.058	0
CG14667	0.0457716	0.0101267	1.03529	0.0346792	up	0.202279	1	0.013	0.005	0
Ubc4	0.254437	0.211718	1.03526	0.0346479	up	0.00260259	1	0.065	0.075	0
Galphaq	0.639254	0.583432	1.03525	0.034647	up	4.58065e-07	0.005183	0.152	0.185	0
Efr	0.148718	0.109602	1.03525	0.0346456	up	0.0850248	1	0.038	0.037	0
sel	0.0398047	0.00440839	1.03524	0.0346342	up	0.228149	1	0.009	0.002	0
RpS7	37.0772	35.7819	1.03522	0.0346101	up	0.592281	1	0.995	0.998	0
Hsp23	0.310222	0.265655	1.03521	0.0346063	up	0.158284	1	0.052	0.058	0
Alas	0.163756	0.124203	1.03518	0.034578	up	0.205339	1	0.041	0.04	0
CG34404	0.0590912	0.0230999	1.03518	0.034574	up	0.33757	1	0.014	0.009	0
CG11927	0.0434311	0.00801526	1.03513	0.0345311	up	0.194448	1	0.011	0.002	0
Taz	0.0781331	0.0415595	1.03511	0.0345118	up	0.204361	1	0.02	0.016	0
Mtr4	0.166502	0.126938	1.03511	0.0345051	up	0.00514029	1	0.045	0.051	0
CG10321	0.190319	0.150034	1.03503	0.0344298	up	0.00396898	1	0.045	0.054	0
ND-B14.5A	0.62865	0.573632	1.03496	0.0343652	up	3.87347e-06	0.0438283	0.147	0.178	0
Sap30	0.115554	0.0779293	1.0349	0.0343094	up	0.646309	1	0.027	0.021	0
Tsp26A	0.139489	0.101151	1.03482	0.0342245	up	0.0692761	1	0.031	0.033	0
mtSSB	0.516578	0.465584	1.03479	0.0342031	up	7.97731e-07	0.00902633	0.131	0.161	0
CG7083	0.162156	0.123124	1.03475	0.0341632	up	0.0329306	1	0.041	0.044	0
su(r)	0.0894354	0.0528529	1.03475	0.0341561	up	0.457643	1	0.023	0.019	0
CG5104	0.139292	0.101057	1.03473	0.0341359	up	0.232212	1	0.039	0.035	0
CG6051	0.917071	0.852792	1.03469	0.0341051	up	8.19507e-07	0.00927273	0.207	0.248	0
CG6495	0.198747	0.158561	1.03469	0.0340988	up	0.000695038	1	0.05	0.058	0
phol	0.192378	0.152407	1.03468	0.0340967	up	0.0152263	1	0.049	0.054	0
Rbp9	0.0346377	0	1.03464	0.0340513	up	0.0182184	1	0.009	0	0
RhoU	0.143423	0.105167	1.03462	0.0340303	up	0.0884989	1	0.034	0.033	0
Fst	0.194712	0.154764	1.03459	0.0340095	up	0.389848	1	0.05	0.047	0
Eip74EF	0.632942	0.578475	1.03451	0.033924	up	8.09186e-07	0.00915594	0.149	0.187	0
RPA2	0.214143	0.173652	1.0345	0.0339181	up	0.245659	1	0.055	0.054	0
CG3808	0.0595877	0.0242907	1.03446	0.0338795	up	0.341022	1	0.017	0.009	0
NAAT1	0.0564242	0.0213015	1.03439	0.0338119	up	0.26393	1	0.014	0.005	0
CG4338	0.137487	0.0997834	1.03428	0.0337084	up	0.00991822	1	0.037	0.04	0
GstT1	0.251833	0.210344	1.03428	0.0337041	up	0.00121851	1	0.062	0.075	0
Spn42De	0.0768217	0.0411644	1.03425	0.0336741	up	0.47543	1	0.02	0.014	0
Muc68E	0.129124	0.0917545	1.03423	0.033656	up	0.511334	1	0.035	0.03	0
bon	0.230317	0.1896	1.03423	0.0336554	up	0.134944	1	0.057	0.058	0
CG42495	0.0763544	0.0407505	1.03421	0.0336377	up	0.332621	1	0.021	0.016	0
CG32512	0.2508	0.209438	1.0342	0.0336277	up	0.142773	1	0.064	0.065	0
sax	0.0819047	0.0461682	1.03416	0.0335889	up	0.252724	1	0.024	0.019	0
Mob3	0.148808	0.110879	1.03414	0.0335725	up	0.54589	1	0.038	0.033	0
Cad86C	0.0478039	0.0132488	1.0341	0.0335346	up	0.229224	1	0.012	0.007	0
S1P	0.05778	0.022903	1.0341	0.0335277	up	0.266353	1	0.014	0.009	0
mats	0.272037	0.230101	1.03409	0.0335236	up	0.0005279	1	0.074	0.086	0
Csl4	0.0992927	0.0630526	1.03409	0.0335224	up	0.487913	1	0.024	0.019	0
CG10550	0.0862622	0.0504947	1.03405	0.0334814	up	0.0304724	1	0.02	0.021	0
ND-MLRQ	2.44706	2.33359	1.03404	0.0334716	up	3.72504e-08	0.000421488	0.493	0.57	0
BEAF-32	0.271754	0.230016	1.03393	0.0333695	up	0.00325109	1	0.067	0.082	0
AIMP3	0.458948	0.411125	1.03389	0.0333284	up	3.72281e-12	4.21236e-08	0.119	0.161	0
Nplp2	0.730218	0.673553	1.03386	0.0332983	up	0.218658	1	0.094	0.105	0
mRpL9	0.145107	0.10764	1.03383	0.0332666	up	0.0150578	1	0.035	0.04	0
crm	0.0845436	0.049059	1.03383	0.0332657	up	0.396818	1	0.023	0.016	0
CG11737	0.0927373	0.0569882	1.03382	0.0332624	up	0.404314	1	0.022	0.019	0
sls	0.0596626	0.0249979	1.03382	0.03326	up	0.480907	1	0.014	0.007	0
Pldn	0.0981396	0.0622538	1.03378	0.0332245	up	0.0187303	1	0.025	0.026	0
CG8323	0.0535696	0.0191804	1.03374	0.0331852	up	0.390185	1	0.012	0.007	0
CG2656	0.225041	0.185063	1.03373	0.033178	up	0.00261298	1	0.056	0.065	0
Dgp-1	0.194183	0.155214	1.03373	0.0331764	up	4.33384e-06	0.0490373	0.048	0.065	0
CG42359	0.116396	0.0800042	1.0337	0.0331403	up	0.0567829	1	0.032	0.033	0
CG13284	0.0922942	0.0567307	1.03365	0.0331003	up	0.355552	1	0.023	0.019	0
Nep3	0.284502	0.242716	1.03362	0.0330717	up	8.63061e-05	0.976553	0.065	0.086	0
CG3402	0.0900031	0.0545594	1.03361	0.0330575	up	0.0146748	1	0.023	0.026	0
CG14232	0.0933761	0.0578428	1.03359	0.0330385	up	0.00929021	1	0.021	0.026	0
CG42392	0.0480667	0.0140202	1.03358	0.0330244	up	0.231108	1	0.013	0.007	0
CG15044	0.0472031	0.0132428	1.03352	0.032967	up	0.339413	1	0.011	0.005	0
Patronin	0.895472	0.834134	1.03344	0.0328956	up	6.09886e-06	0.0690087	0.21	0.245	0
CG3793	0.341847	0.298466	1.03341	0.0328633	up	0.00329686	1	0.079	0.089	0
kek6	0.0490316	0.0151221	1.0334	0.0328586	up	0.491085	1	0.01	0.005	0
CG7133	0.324812	0.281992	1.0334	0.032855	up	0.0568931	1	0.081	0.086	0
CG10492	0.117785	0.0816595	1.0334	0.0328527	up	0.136831	1	0.029	0.028	0
CG6332	0.0545796	0.0205105	1.03338	0.0328392	up	0.406896	1	0.015	0.007	0
Nha1	0.114523	0.0785723	1.03333	0.0327885	up	0.532899	1	0.031	0.021	0
Mad	3.23526	3.09865	1.03333	0.0327879	up	9.2124e-10	1.04238e-05	0.532	0.638	0
CG1637	0.489749	0.441735	1.0333	0.0327602	up	2.50033e-05	0.282913	0.114	0.143	0
PDZ-GEF	0.388971	0.34423	1.03328	0.0327419	up	2.55403e-06	0.0288988	0.092	0.121	0
Iru	0.167506	0.129933	1.03325	0.0327116	up	0.109578	1	0.04	0.042	0
CG31612	0.0390023	0.00559628	1.03322	0.0326802	up	0.214318	1	0.01	0.002	0
Asap	0.219142	0.179972	1.0332	0.0326567	up	0.000999345	1	0.051	0.063	0
dom	1.15232	1.08331	1.03312	0.0325879	up	3.53626e-09	4.00128e-05	0.25	0.306	0
CG13367	0.133845	0.0975154	1.0331	0.0325658	up	0.00148955	1	0.031	0.04	0
mnd	0.426861	0.381235	1.03303	0.0324992	up	0.000169699	1	0.104	0.121	0
beta-Spec	2.14076	2.04033	1.03303	0.0324988	up	2.26989e-16	2.56838e-12	0.401	0.526	0
Nhe3	0.334378	0.291721	1.03302	0.03249	up	0.008793	1	0.077	0.089	0
osa	1.8173	1.72731	1.033	0.032464	up	7.69406e-12	8.70582e-08	0.348	0.435	0
Acox57D-p	0.079967	0.0454941	1.03297	0.0324409	up	0.264615	1	0.017	0.014	0
CG12883	0.0595939	0.0258005	1.03294	0.0324124	up	0.0420081	1	0.015	0.014	0
CG2614	0.0684971	0.0344215	1.03294	0.0324108	up	0.515935	1	0.017	0.009	0
RpS28b	38.2503	37.0025	1.03283	0.032305	up	0.280182	1	0.996	1	0
CG18764	0.0327956	0	1.0328	0.0322693	up	0.026949	1	0.008	0	0
U2A	0.147737	0.111297	1.03279	0.0322644	up	0.0166994	1	0.034	0.04	0
Nazo	0.139883	0.103754	1.03273	0.032209	up	0.131876	1	0.032	0.035	0
CG44098	0.10466	0.0696476	1.03273	0.0322086	up	0.450489	1	0.026	0.021	0
DIP1	0.621537	0.570214	1.03268	0.0321621	up	4.77291e-05	0.540055	0.151	0.18	0
CG30456	0.332967	0.29081	1.03266	0.0321369	up	0.00132438	1	0.078	0.093	0
Sas-4	0.0730982	0.0391691	1.03265	0.0321285	up	0.236821	1	0.02	0.016	0
laza	0.0784834	0.0444208	1.03261	0.0320933	up	0.545635	1	0.019	0.014	0
Hipk	3.1003	2.97088	1.03259	0.0320729	up	5.00906e-12	5.66775e-08	0.517	0.633	0
CG6839	0.0325917	0	1.03259	0.0320719	up	0.026949	1	0.008	0	0
Cib2	0.0356202	0.00293634	1.03259	0.0320684	up	0.216718	1	0.008	0.002	0
CG15211	0.177622	0.140596	1.03246	0.031946	up	0.372535	1	0.045	0.04	0
Prosbeta4	1.35248	1.2787	1.03238	0.0318679	up	1.19079e-06	0.0134738	0.3	0.343	0
Cpr	0.163912	0.127408	1.03238	0.0318659	up	0.177229	1	0.042	0.042	0
Moca-cyp	0.352414	0.310042	1.03234	0.0318323	up	0.00024609	1	0.087	0.105	0
Cyp6g1	0.151125	0.115106	1.0323	0.0317902	up	0.512712	1	0.035	0.03	0
Hmr	0.0653068	0.0319951	1.03228	0.031769	up	0.294671	1	0.017	0.014	0
CG1271	0.035253	0.00288807	1.03227	0.0317619	up	0.185344	1	0.008	0.002	0
CG14341	0.0917194	0.0576428	1.03222	0.0317112	up	0.0364401	1	0.023	0.026	0
aPKC	0.688879	0.636207	1.03219	0.0316843	up	2.39085e-05	0.270525	0.162	0.199	0
CG18585	0.118357	0.0835081	1.03216	0.0316568	up	0.0184343	1	0.027	0.03	0
mt:CoII	401.972	389.42	1.03215	0.031643	up	0.060812	1	1	1	0
Phax	0.0777317	0.044208	1.0321	0.0315998	up	0.0984839	1	0.02	0.019	0
Ipp	0.19951	0.162231	1.03207	0.0315711	up	0.0290611	1	0.052	0.056	0
veil	0.156055	0.120156	1.03205	0.0315447	up	0.508684	1	0.037	0.035	0
TBC1D16	0.0320458	0	1.03205	0.0315431	up	0.026949	1	0.008	0	0
CG6729	0.0816495	0.0480868	1.03202	0.0315207	up	0.251686	1	0.019	0.016	0
CG18324	0.221935	0.184029	1.03201	0.0315125	up	0.0030569	1	0.058	0.068	0
Map60	0.172106	0.135761	1.032	0.0314996	up	4.4576e-05	0.504377	0.041	0.054	0
ZnT41F	0.170443	0.134166	1.03199	0.0314848	up	0.297857	1	0.045	0.042	0
Rheb	0.471727	0.426175	1.03194	0.0314404	up	0.000199024	1	0.121	0.145	0
CG32448	0.199107	0.162012	1.03192	0.0314241	up	0.0846505	1	0.053	0.054	0
CG7497	0.0318837	0	1.03188	0.031386	up	0.0182184	1	0.009	0	0
CG15382	0.0458061	0.0135195	1.03186	0.031359	up	0.266779	1	0.012	0.007	0
CG6145	0.0703295	0.0372996	1.03184	0.0313457	up	0.133175	1	0.019	0.016	0
CG2211	0.0517463	0.0193267	1.0318	0.0313097	up	0.378133	1	0.015	0.007	0
Vlet	0.0634941	0.030744	1.03177	0.0312789	up	0.347864	1	0.015	0.012	0
CG8001	0.115584	0.081237	1.03177	0.031272	up	0.00463206	1	0.03	0.035	0
Adk1	0.053204	0.0208263	1.03172	0.0312246	up	0.294368	1	0.015	0.009	0
PMCA	1.97637	1.88491	1.0317	0.0312104	up	6.41636e-09	7.26011e-05	0.388	0.47	0
CG5001	0.25394	0.215458	1.03166	0.0311692	up	0.00120468	1	0.063	0.077	0
Dab	0.0994973	0.0658075	1.03161	0.0311204	up	0.0196536	1	0.022	0.026	0
Tango10	0.225749	0.188202	1.0316	0.0311109	up	0.000422568	1	0.054	0.068	0
Gle1	0.103552	0.0697882	1.03156	0.0310734	up	0.641153	1	0.026	0.021	0
conu	0.366225	0.324463	1.03153	0.0310445	up	3.87944e-06	0.0438958	0.087	0.114	0
RpLP1	87.715	85.0049	1.03151	0.0310246	up	0.431689	1	1	1	0
CG1360	0.0314892	0	1.03149	0.0310036	up	0.0400218	1	0.007	0	0
CG12054	0.664989	0.614166	1.03149	0.0310001	up	2.75605e-09	3.11847e-05	0.149	0.196	0
sll	0.125717	0.0913612	1.03148	0.0309942	up	0.106301	1	0.03	0.033	0
Epg5	0.213217	0.176205	1.03147	0.0309826	up	0.00832112	1	0.055	0.063	0
CG8834	1.20133	1.1343	1.03141	0.0309256	up	4.26572e-08	0.000482666	0.252	0.308	0
CG34001	0.0376852	0.00609561	1.0314	0.0309153	up	0.237926	1	0.01	0.002	0
RpIIIC53	0.0874363	0.0543333	1.0314	0.0309142	up	0.0565245	1	0.023	0.023	0
CG42663	0.411714	0.368789	1.03136	0.0308777	up	0.00186735	1	0.093	0.117	0
kz	0.149424	0.114485	1.03135	0.0308689	up	0.18759	1	0.038	0.035	0
l(3)02640	0.206315	0.169648	1.03135	0.0308672	up	0.00608899	1	0.05	0.058	0
vers	0.0645267	0.0321724	1.03135	0.0308646	up	0.45249	1	0.015	0.009	0
CG7382	0.145948	0.111141	1.03133	0.0308447	up	0.161184	1	0.039	0.037	0
Rap2l	0.214155	0.177291	1.03131	0.0308321	up	0.0132997	1	0.055	0.063	0
grass	0.110433	0.0767445	1.03129	0.0308075	up	0.507897	1	0.03	0.026	0
Ppcs	0.140342	0.105775	1.03126	0.0307824	up	0.134924	1	0.035	0.035	0
Grip75	0.121461	0.0875028	1.03123	0.0307481	up	0.0424188	1	0.033	0.035	0
Pten	0.167471	0.132194	1.03116	0.0306825	up	0.0201558	1	0.039	0.044	0
CG5004	0.631397	0.582114	1.03115	0.0306745	up	1.54552e-09	1.74876e-05	0.145	0.187	0
mino	0.111032	0.0774838	1.03114	0.0306606	up	0.149241	1	0.029	0.028	0
CG11534	0.0934383	0.0604969	1.03106	0.0305895	up	0.268678	1	0.023	0.021	0
CG13663	0.0536402	0.0219171	1.03104	0.0305706	up	0.424162	1	0.015	0.009	0
Ref1	0.619969	0.571253	1.031	0.0305338	up	5.39008e-06	0.0609888	0.148	0.178	0
abs	0.0683664	0.0362425	1.031	0.0305295	up	0.406614	1	0.015	0.012	0
TTLL5	0.116167	0.0826157	1.03099	0.0305201	up	0.00568625	1	0.031	0.037	0
CG3168	0.0603512	0.0284842	1.03098	0.0305141	up	0.289387	1	0.013	0.012	0
mRpL11	0.135423	0.101312	1.03097	0.0305033	up	0.0391187	1	0.036	0.037	0
Set1	0.717811	0.666245	1.03095	0.0304785	up	2.02625e-10	2.29271e-06	0.165	0.22	0
toc	0.0309476	0	1.03095	0.0304784	up	0.026949	1	0.008	0	0
rdgA	0.275343	0.237106	1.03091	0.0304404	up	0.0285044	1	0.066	0.075	0
pasi1	0.0308885	0	1.03089	0.0304211	up	0.026949	1	0.008	0	0
mRpL17	0.18731	0.151737	1.03089	0.0304186	up	0.00786403	1	0.047	0.056	0
Pits	6.58207	6.35533	1.03083	0.0303618	up	0.00894445	1	0.773	0.827	0
CG9849	0.0719451	0.0398983	1.03082	0.0303519	up	0.444068	1	0.019	0.014	0
CG6674	0.0662809	0.0344324	1.03079	0.0303239	up	0.513414	1	0.018	0.012	0
Der-1	0.116914	0.0835614	1.03078	0.0303165	up	0.0222999	1	0.031	0.035	0
Aldh7A1	0.0461425	0.0149706	1.03071	0.0302499	up	0.28897	1	0.012	0.007	0
mus201	0.0432059	0.0121258	1.03071	0.0302457	up	0.375641	1	0.01	0.005	0
CG10195	0.15933	0.124795	1.0307	0.0302411	up	0.0169798	1	0.044	0.049	0
CG42524	0.052968	0.0216043	1.0307	0.0302386	up	0.328331	1	0.013	0.009	0
CG5273	0.0571928	0.0257166	1.03069	0.0302255	up	0.372049	1	0.014	0.009	0
futsch	0.094451	0.061871	1.03068	0.0302205	up	0.568723	1	0.025	0.019	0
CG3061	0.367212	0.326556	1.03065	0.0301879	up	0.000107198	1	0.096	0.117	0
Spt5	0.360148	0.319749	1.03061	0.0301523	up	0.00283359	1	0.088	0.103	0
CG6813	0.0416823	0.0107868	1.03057	0.0301079	up	0.35015	1	0.01	0.005	0
CG33298	0.676409	0.626836	1.03047	0.0300172	up	1.26715e-09	1.43378e-05	0.147	0.201	0
CG7946	0.20731	0.171622	1.03046	0.0300057	up	0.00703443	1	0.049	0.058	0
Vps51	0.0538378	0.0226914	1.03046	0.0300007	up	0.283414	1	0.013	0.009	0
CG11504	0.0660988	0.0346449	1.0304	0.0299477	up	0.264211	1	0.017	0.014	0
Hsp67Bc	0.125636	0.0924266	1.0304	0.029947	up	0.575249	1	0.028	0.023	0
CG13698	0.256121	0.219075	1.03039	0.0299365	up	4.01097e-05	0.453841	0.055	0.075	0
Cyp6a20	0.0351401	0.00462663	1.03037	0.0299208	up	0.237647	1	0.009	0.002	0
dar1	0.0352611	0.00475565	1.03036	0.0299093	up	0.325125	1	0.008	0.002	0
ELOVL	0.0341078	0.00369224	1.0303	0.0298536	up	0.168366	1	0.01	0.002	0
DIP-alpha	0.116449	0.0836353	1.03028	0.0298321	up	0.201909	1	0.029	0.028	0
Vps50	0.0891144	0.0571974	1.03019	0.0297434	up	0.509704	1	0.025	0.019	0
CG15365	0.0638897	0.032747	1.03016	0.0297095	up	0.463432	1	0.016	0.009	0
CG5577	0.0675022	0.0362716	1.03014	0.0296923	up	0.351396	1	0.017	0.014	0
Lon	0.246248	0.209829	1.0301	0.0296584	up	0.00148212	1	0.062	0.075	0
shn	4.13443	3.98451	1.03008	0.0296348	up	0.00421795	1	0.618	0.664	0
CycT	0.780091	0.728142	1.03006	0.0296178	up	9.54282e-06	0.107977	0.185	0.217	0
CG8292	0.0653107	0.0342483	1.03003	0.0295915	up	0.357589	1	0.018	0.014	0
CG4036	0.0695854	0.0384519	1.02998	0.0295401	up	0.373402	1	0.018	0.014	0
nsl1	0.610386	0.563603	1.02992	0.0294811	up	2.68647e-08	0.000303974	0.139	0.185	0
beta'COP	0.390343	0.349965	1.02991	0.0294713	up	0.0420577	1	0.094	0.098	0
Hip1	0.88227	0.827646	1.02989	0.02945	up	3.56771e-08	0.000403686	0.196	0.245	0
Idh	2.12035	2.02991	1.02985	0.0294115	up	4.76125e-12	5.38735e-08	0.426	0.514	0
Alp6	0.112652	0.0804177	1.02983	0.0293985	up	0.111775	1	0.028	0.028	0
CG2310	0.570633	0.525131	1.02983	0.0293981	up	1.57624e-06	0.0178351	0.145	0.175	0
Sce	0.147517	0.114276	1.02983	0.0293951	up	0.532522	1	0.036	0.033	0
neb	0.112187	0.0800124	1.02979	0.0293562	up	0.203011	1	0.029	0.028	0
CG1427	0.147098	0.11396	1.02975	0.0293147	up	0.0638836	1	0.038	0.04	0
pug	0.103714	0.071849	1.02973	0.0292953	up	0.0618756	1	0.025	0.026	0
CG8112	0.037541	0.00759377	1.02972	0.0292884	up	0.248349	1	0.008	0.005	0
CG1673	0.118658	0.0863972	1.02969	0.0292625	up	0.332354	1	0.029	0.03	0
CG30043	0.0296776	0	1.02968	0.0292458	up	0.026949	1	0.008	0	0
CG5098	0.0859145	0.0546887	1.02961	0.0291769	up	0.0642578	1	0.023	0.023	0
CG31998	0.763486	0.712783	1.0296	0.0291727	up	5.64489e-06	0.0638719	0.169	0.206	0
Mbs	0.583488	0.538053	1.02954	0.0291121	up	9.89712e-07	0.0111986	0.131	0.175	0
CG15141	0.101161	0.0696818	1.02943	0.0290035	up	0.00431457	1	0.026	0.03	0
CG1344	0.214716	0.18002	1.0294	0.0289788	up	0.0104227	1	0.059	0.065	0
Mlc1	0.0571824	0.0269871	1.0294	0.0289779	up	0.502711	1	0.015	0.009	0
bru3	0.0600355	0.0297594	1.0294	0.0289772	up	0.607869	1	0.014	0.009	0
CG9775	0.386669	0.347102	1.02937	0.0289493	up	7.95686e-05	0.900319	0.095	0.117	0
alpha4GT1	0.0608474	0.0305968	1.02935	0.02893	up	0.405975	1	0.016	0.012	0
Drep2	0.0293226	0	1.02932	0.0289009	up	0.026949	1	0.008	0	0
CG3764	0.282178	0.245708	1.02928	0.0288557	up	0.000785039	1	0.072	0.086	0
Tsp42Eg	0.0396681	0.0101189	1.02925	0.0288335	up	0.253307	1	0.01	0.002	0
CG3542	0.215547	0.18105	1.02921	0.0287904	up	0.0010478	1	0.053	0.065	0
CG3566	0.681651	0.633963	1.02919	0.0287676	up	5.3914e-07	0.00610037	0.161	0.196	0
Pex11	0.181055	0.147565	1.02918	0.0287657	up	0.0119873	1	0.045	0.051	0
CG32687	0.240503	0.205334	1.02918	0.0287599	up	0.610369	1	0.057	0.044	0
tex	0.0464613	0.0168021	1.02917	0.0287518	up	0.388359	1	0.014	0.007	0
REG	0.893716	0.840059	1.02916	0.0287438	up	1.03847e-06	0.0117502	0.211	0.255	0
CG8012	0.0366911	0.00745279	1.02902	0.0286088	up	0.318651	1	0.009	0.002	0
CG9143	0.191913	0.158358	1.02897	0.0285562	up	0.0407085	1	0.053	0.058	0
CG15440	0.126353	0.0946615	1.02895	0.0285394	up	0.323243	1	0.034	0.033	0
slam	0.0368169	0.00765296	1.02894	0.0285315	up	0.402182	1	0.008	0.002	0
fwd	1.37332	1.30657	1.02894	0.0285283	up	6.04855e-07	0.00684393	0.291	0.355	0
SMSr	0.0952906	0.0645332	1.02889	0.0284833	up	0.0709344	1	0.027	0.028	0
sotv	0.0451708	0.0158363	1.02888	0.0284681	up	0.328346	1	0.013	0.005	0
mv	0.111773	0.08058	1.02887	0.0284577	up	0.246836	1	0.029	0.028	0
CysRS	0.111588	0.0804118	1.02886	0.0284476	up	0.233816	1	0.028	0.026	0
Cadps	0.0602014	0.0304725	1.02885	0.0284414	up	0.340844	1	0.015	0.012	0
RhoGAP93B	0.123557	0.0921334	1.02877	0.0283662	up	0.469982	1	0.03	0.028	0
Src42A	0.430763	0.390905	1.02866	0.0282531	up	6.13587e-05	0.694274	0.107	0.129	0
CG2059	0.0445295	0.0154787	1.02861	0.0282064	up	0.518663	1	0.01	0.005	0
FRG1	0.117777	0.0866968	1.0286	0.0281989	up	0.0355147	1	0.033	0.037	0
fws	0.133433	0.101941	1.02858	0.0281783	up	0.00273197	1	0.029	0.037	0
cv-c	5.89165	5.70031	1.02856	0.0281573	up	1.96696e-07	0.00222562	0.721	0.818	0
mRpL4	0.280297	0.244794	1.02852	0.0281223	up	0.00051458	1	0.07	0.086	0
CG14200	0.382411	0.344107	1.0285	0.0280994	up	4.73473e-06	0.0535734	0.095	0.124	0
CG5292	0.0698073	0.0401762	1.02849	0.0280885	up	0.18383	1	0.016	0.016	0
Nmnat	0.0429709	0.0140873	1.02848	0.0280843	up	0.333683	1	0.012	0.007	0
Eph	0.435473	0.395721	1.02848	0.0280837	up	0.00175752	1	0.112	0.126	0
S6k	1.78096	1.704	1.02846	0.0280652	up	1.36478e-13	1.54425e-09	0.358	0.467	0
CG5096	0.784516	0.735147	1.02845	0.0280551	up	2.84786e-08	0.000322236	0.188	0.238	0
GstE13	0.0917484	0.0615514	1.02845	0.028049	up	0.225997	1	0.025	0.023	0
CG31259	0.0284455	0	1.02845	0.0280485	up	0.0182184	1	0.009	0	0
Mul1	0.0413589	0.0125855	1.02842	0.0280195	up	0.184544	1	0.011	0.007	0
spin	1.67119	1.59744	1.02839	0.0279971	up	1.77919e-09	2.01315e-05	0.345	0.418	0
CG8785	0.0516733	0.0226588	1.02837	0.0279766	up	0.402592	1	0.015	0.009	0
Slbp	0.0817156	0.0519665	1.02828	0.027887	up	0.254066	1	0.022	0.021	0
Mrp4	0.0824387	0.0526756	1.02827	0.0278814	up	0.445995	1	0.02	0.016	0
CG14621	0.0467468	0.017978	1.02826	0.0278688	up	0.389902	1	0.012	0.007	0
CG8031	0.110799	0.0803068	1.02823	0.0278343	up	0.0364249	1	0.029	0.033	0
Ser8	0.0435401	0.0149208	1.0282	0.0278083	up	0.218424	1	0.009	0.007	0
CG12267	0.0373513	0.00893219	1.02817	0.0277781	up	0.342494	1	0.009	0.005	0
PIG-U	0.168833	0.136816	1.02816	0.0277742	up	0.0145788	1	0.044	0.051	0
coro	0.504977	0.463799	1.02813	0.0277429	up	6.54814e-10	7.40922e-06	0.121	0.161	0
RFeSP	1.2073	1.14699	1.02809	0.0277032	up	1.62687e-08	0.00018408	0.267	0.332	0
TTLL4A	0.120036	0.0894399	1.02808	0.0276967	up	0.251655	1	0.03	0.03	0
CG15097	0.0759715	0.0465798	1.02808	0.0276964	up	0.638032	1	0.021	0.014	0
CG33303	0.500885	0.459968	1.02803	0.0276398	up	0.00115379	1	0.129	0.147	0
CG1640	0.512888	0.471698	1.02799	0.027604	up	0.000172836	1	0.126	0.154	0
CG7872	0.0747617	0.0455161	1.02797	0.0275883	up	0.59824	1	0.018	0.014	0
C1GalTA	0.129282	0.0985598	1.02797	0.0275822	up	0.00186101	1	0.031	0.04	0
Aprt	0.0400256	0.0117413	1.02796	0.0275723	up	0.301049	1	0.012	0.007	0
Drep4	0.0701574	0.0410789	1.02793	0.0275481	up	0.0862654	1	0.015	0.016	0
CG14966	0.0869094	0.0573839	1.02792	0.0275403	up	0.581447	1	0.026	0.021	0
CG4557	0.137218	0.106328	1.02792	0.027539	up	0.0993369	1	0.035	0.037	0
CG31431	0.14146	0.110483	1.0279	0.0275132	up	0.381693	1	0.034	0.033	0
Coq7	0.398103	0.360237	1.02784	0.0274575	up	0.00133015	1	0.104	0.119	0
CG9425	1.04816	0.992725	1.02782	0.0274392	up	4.38364e-09	4.96009e-05	0.223	0.287	0
CG9864	0.0553158	0.0267544	1.02782	0.0274374	up	0.315096	1	0.015	0.012	0
CG4830	0.0278053	0	1.02781	0.0274258	up	0.026949	1	0.008	0	0
Cyp6a9	0.360293	0.3235	1.0278	0.0274207	up	0.00220249	1	0.09	0.105	0
org-1	0.0360868	0.00807084	1.02779	0.0274124	up	0.324751	1	0.007	0.005	0
CG12375	0.178634	0.146818	1.02774	0.0273646	up	0.0227307	1	0.047	0.054	0
Chc	2.12995	2.04553	1.02772	0.0273437	up	2.03732e-08	0.000230523	0.428	0.502	0
CG32137	0.128915	0.0984746	1.02771	0.0273346	up	0.264561	1	0.032	0.033	0
CG30424	0.584271	0.541557	1.02771	0.0273312	up	0.00011054	1	0.146	0.173	0
CG9743	4.45154	4.30459	1.0277	0.0273251	up	1.25755e-09	1.42292e-05	0.644	0.75	0
CG14210	0.385776	0.348423	1.0277	0.027325	up	2.386e-06	0.0269975	0.102	0.126	0
Spn	0.690492	0.64494	1.02769	0.0273157	up	3.8493e-07	0.00435548	0.162	0.208	0
beta-Man	0.518688	0.477776	1.02769	0.0273091	up	0.0161564	1	0.121	0.133	0
Snap29	0.126856	0.0965066	1.02768	0.0273024	up	0.134953	1	0.032	0.033	0
CG12728	0.0934405	0.0640105	1.02766	0.0272839	up	0.0614588	1	0.024	0.026	0
CG12512	0.0698892	0.0411065	1.02765	0.0272711	up	0.505805	1	0.018	0.014	0
DNAlig4	0.0276226	0	1.02762	0.027248	up	0.0597385	1	0.006	0	0
ced-6	0.150246	0.119352	1.0276	0.0272267	up	0.0961959	1	0.038	0.04	0
CG9399	0.0982948	0.068807	1.02759	0.0272157	up	0.630877	1	0.025	0.019	0
CG9062	0.0636281	0.0350802	1.02758	0.0272068	up	0.464165	1	0.018	0.009	0
CG10237	0.040487	0.0125726	1.02757	0.0271947	up	0.47096	1	0.01	0.005	0
CG2662	0.0275618	0	1.02756	0.0271888	up	0.0400218	1	0.007	0	0
Reg-5	0.224823	0.191984	1.02755	0.0271767	up	6.9883e-06	0.0790727	0.051	0.072	0
CG2006	0.11005	0.0802951	1.02754	0.0271709	up	0.0380463	1	0.029	0.033	0
enok	0.154206	0.123301	1.02751	0.0271406	up	0.370224	1	0.036	0.035	0
bib	0.582144	0.539887	1.02744	0.0270723	up	0.000178817	1	0.142	0.173	0
CG30343	0.080403	0.0515566	1.02743	0.0270626	up	0.416956	1	0.019	0.016	0
frj	0.0906702	0.0615657	1.02742	0.0270475	up	0.0784804	1	0.023	0.023	0
Samtor	0.0858593	0.056895	1.02741	0.0270363	up	0.0889633	1	0.023	0.023	0
vn	0.264655	0.230924	1.0274	0.0270338	up	0.000708791	1	0.06	0.079	0
dpr9	0.0347718	0.00717803	1.0274	0.0270285	up	0.393636	1	0.008	0.002	0
CG1246	0.2103	0.178038	1.02739	0.0270182	up	0.00392655	1	0.045	0.056	0
RhoGAP68F	0.192214	0.160459	1.02736	0.0269967	up	0.00241451	1	0.047	0.061	0
MED28	0.0991215	0.0698746	1.02734	0.0269698	up	0.128495	1	0.025	0.026	0
tzn	0.506196	0.466159	1.02731	0.026941	up	1.31166e-05	0.148414	0.125	0.159	0
fzr	0.318156	0.283187	1.02725	0.0268867	up	1.41736e-05	0.160375	0.079	0.1	0
CG1698	0.0390318	0.0115096	1.02721	0.0268454	up	0.320837	1	0.009	0.002	0
Bem46	0.0628174	0.0346719	1.0272	0.0268389	up	0.572055	1	0.019	0.012	0
CG1806	0.402764	0.365647	1.02718	0.0268163	up	8.52424e-07	0.00964517	0.099	0.131	0
Diap2	0.516527	0.476435	1.02715	0.0267928	up	3.87454e-07	0.00438404	0.119	0.159	0
PIG-S	0.0719167	0.0435901	1.02714	0.0267815	up	0.29496	1	0.017	0.016	0
Ptp4E	0.0964218	0.0674584	1.02713	0.0267714	up	0.198036	1	0.027	0.026	0
CG8642	0.027119	0	1.02712	0.0267578	up	0.0597385	1	0.006	0	0
Hacl	0.298994	0.264704	1.02711	0.0267516	up	0.0094032	1	0.071	0.082	0
CalpA	0.144728	0.114546	1.02708	0.0267199	up	0.483329	1	0.041	0.037	0
Lsm10	0.0556396	0.0278414	1.02705	0.0266859	up	0.23423	1	0.013	0.012	0
CG32706	0.19258	0.161187	1.02704	0.0266766	up	0.0269449	1	0.049	0.056	0
Vps45	0.0269895	0	1.02699	0.0266317	up	0.0400218	1	0.007	0	0
Mip	0.0269696	0	1.02697	0.0266123	up	0.0400218	1	0.007	0	0
Tnpo	1.56412	1.49679	1.02697	0.0266092	up	2.15869e-07	0.00244256	0.335	0.397	0
dikar	0.509337	0.469712	1.02696	0.0266041	up	1.58751e-05	0.179627	0.108	0.143	0
Fis1	1.15889	1.10222	1.02696	0.0265995	up	8.6272e-11	9.76167e-07	0.26	0.329	0
CG6204	0.0573535	0.0296077	1.02695	0.0265912	up	0.329059	1	0.016	0.014	0
CG31104	0.138272	0.108405	1.02695	0.0265888	up	0.0804515	1	0.032	0.035	0
CG10407	0.0552388	0.027584	1.02691	0.0265567	up	0.524085	1	0.013	0.009	0
Ptth	0.0836304	0.0552434	1.0269	0.0265455	up	0.2205	1	0.024	0.021	0
Mybbp1A	0.0776018	0.0494275	1.02685	0.0264932	up	0.615562	1	0.022	0.016	0
kek5	4.91242	4.75801	1.02682	0.0264623	up	1.21153e-07	0.00137085	0.683	0.771	0
CG14683	0.155099	0.124966	1.02679	0.0264328	up	0.00388254	1	0.035	0.047	0
Cap-H2	0.0879795	0.0596133	1.02677	0.0264182	up	0.190922	1	0.02	0.021	0
CG31704	0.0499188	0.0225498	1.02677	0.0264135	up	0.4577	1	0.012	0.007	0
CG9095	0.0267351	0	1.02674	0.026384	up	0.0597385	1	0.006	0	0
Gyf	0.819434	0.772062	1.02673	0.0263818	up	3.44937e-10	3.90296e-06	0.189	0.248	0
beta4GalT7	0.0751156	0.0471296	1.02673	0.0263755	up	0.479153	1	0.019	0.016	0
Cyp4ae1	0.0568261	0.0293342	1.02671	0.026358	up	0.346583	1	0.016	0.007	0
CG9903	0.0541894	0.0267764	1.0267	0.026348	up	0.546293	1	0.014	0.009	0
CG6296	0.0330381	0.00618116	1.02669	0.0263419	up	0.26681	1	0.009	0.005	0
ci	0.0309009	0.00410263	1.02669	0.0263388	up	0.300219	1	0.008	0.002	0
CG44475	0.039548	0.0125351	1.02668	0.0263287	up	0.587235	1	0.008	0.005	0
ca	0.198913	0.167825	1.02662	0.0262729	up	0.0183919	1	0.049	0.056	0
rho	0.389193	0.353175	1.02662	0.0262688	up	0.00136843	1	0.091	0.114	0
CG10445	0.0358478	0.00899453	1.02661	0.0262659	up	0.316762	1	0.009	0.005	0
tipE	0.026599	0	1.0266	0.0262514	up	0.0597385	1	0.006	0	0
REPTOR	3.80028	3.67594	1.02659	0.0262437	up	1.28313e-13	1.45186e-09	0.58	0.713	0
Usp30	0.11954	0.0905794	1.02655	0.0262083	up	0.0939585	1	0.029	0.033	0
Herp	0.0994459	0.0710284	1.02653	0.026187	up	0.234177	1	0.025	0.023	0
MCPH1	0.22233	0.190747	1.02652	0.0261778	up	0.000183798	1	0.053	0.072	0
Fs(2)Ket	0.458546	0.420863	1.02652	0.0261756	up	1.15056e-05	0.130186	0.105	0.133	0
CG15436	0.0264708	0	1.02647	0.0261265	up	0.026949	1	0.008	0	0
Nup160	0.0977175	0.0694401	1.02644	0.0260977	up	0.425247	1	0.026	0.023	0
bwa	0.0946241	0.066448	1.02642	0.0260775	up	0.32329	1	0.025	0.023	0
Liprin-alpha	0.217367	0.186043	1.02641	0.0260677	up	0.0847468	1	0.058	0.061	0
sdt	0.0487341	0.0217514	1.02641	0.0260656	up	0.345249	1	0.013	0.009	0
CG43783	0.17683	0.146583	1.02638	0.0260385	up	0.42256	1	0.045	0.042	0
Ltn1	0.171518	0.14141	1.02638	0.0260359	up	0.177466	1	0.043	0.044	0
CG5599	0.083131	0.0553177	1.02636	0.026014	up	0.00988121	1	0.022	0.026	0
CG9205	0.416888	0.380507	1.02635	0.0260117	up	5.4854e-05	0.620673	0.108	0.133	0
CG12338	0.0777963	0.0501592	1.02632	0.0259767	up	0.678107	1	0.02	0.016	0
dmt	0.192752	0.162171	1.02631	0.0259733	up	0.0519443	1	0.046	0.051	0
vir-1	0.043185	0.0164565	1.0263	0.025956	up	0.585091	1	0.009	0.005	0
tho2	0.323948	0.290042	1.02628	0.0259435	up	0.0139995	1	0.082	0.091	0
Atg9	0.109305	0.0809059	1.02627	0.025934	up	0.236416	1	0.029	0.028	0
Decay	0.981697	0.930979	1.02627	0.0259263	up	2.25839e-10	2.55537e-06	0.215	0.283	0
Poc1	0.214889	0.183803	1.02626	0.0259203	up	0.00702986	1	0.056	0.065	0
c(3)G	0.0505625	0.0236967	1.02624	0.0259054	up	0.446527	1	0.013	0.009	0
CG6967	0.0501522	0.023305	1.02624	0.0258975	up	0.375944	1	0.011	0.009	0
CG17264	0.0442963	0.0176022	1.02623	0.0258941	up	0.372245	1	0.009	0.007	0
CG43693	4.28491	4.14985	1.02623	0.0258877	up	1.5771e-07	0.00178449	0.652	0.745	0
pix	2.19047	2.10903	1.02619	0.0258562	up	2.43449e-12	2.75462e-08	0.43	0.533	0
CG12106	0.0657098	0.0385251	1.02618	0.0258395	up	0.121029	1	0.016	0.016	0
CG7692	0.0378443	0.011381	1.02617	0.025829	up	0.459898	1	0.008	0.005	0
CG9135	0.293048	0.26012	1.02613	0.0257952	up	0.00982995	1	0.071	0.084	0
dgt4	0.0724176	0.0451203	1.02612	0.0257836	up	0.588189	1	0.021	0.016	0
Pkg21D	0.136483	0.107679	1.026	0.025671	up	0.119666	1	0.033	0.037	0
CG4806	0.217932	0.187066	1.026	0.0256696	up	0.00551554	1	0.051	0.065	0
CG8833	0.0303153	0.00420451	1.026	0.0256692	up	0.311862	1	0.008	0.002	0
CG4741	0.048083	0.0215564	1.02597	0.0256354	up	0.106125	1	0.012	0.012	0
CG7324	0.498756	0.460835	1.02596	0.0256269	up	0.00486709	1	0.123	0.14	0
CG15111	0.104329	0.0764154	1.02593	0.0256011	up	0.0496386	1	0.024	0.028	0
PCNA2	0.025922	0	1.02592	0.0255917	up	0.0597385	1	0.006	0	0
HERC2	0.290111	0.257524	1.02591	0.0255836	up	3.29377e-05	0.37269	0.072	0.091	0
CG9391	0.186954	0.156977	1.02591	0.0255796	up	0.0668215	1	0.049	0.054	0
eIF6	0.275131	0.242932	1.02591	0.0255755	up	0.00767538	1	0.071	0.082	0
Nufip	0.0407438	0.0144642	1.0259	0.025575	up	0.500322	1	0.01	0.005	0
CG8027	0.0343803	0.00828413	1.02588	0.0255525	up	0.313037	1	0.009	0.005	0
CG11696	0.145418	0.116549	1.02586	0.0255268	up	0.133822	1	0.037	0.04	0
CG16758	0.0548066	0.0282227	1.02585	0.0255256	up	0.217997	1	0.013	0.012	0
CG31091	0.0257463	0	1.02575	0.0254204	up	0.0400218	1	0.007	0	0
X11Lbeta	0.0342168	0.00826184	1.02574	0.0254165	up	0.405408	1	0.008	0.002	0
CG12343	0.114572	0.0866021	1.02574	0.0254154	up	0.268681	1	0.028	0.028	0
fwe	0.32885	0.295542	1.02571	0.0253848	up	0.000984162	1	0.081	0.098	0
CG4078	0.0791888	0.0521744	1.02567	0.0253508	up	0.413296	1	0.021	0.019	0
CG7638	0.102512	0.0749538	1.02564	0.0253131	up	0.171512	1	0.026	0.026	0
CG33523	0.271289	0.239516	1.02563	0.0253105	up	0.115761	1	0.068	0.07	0
dmpd	0.229649	0.198931	1.02562	0.0252984	up	0.000995168	1	0.059	0.072	0
isopeptidase-T-3	0.038495	0.0125759	1.0256	0.0252751	up	0.458302	1	0.009	0.005	0
Cyp4d2	0.0624318	0.0359295	1.02558	0.0252613	up	0.600092	1	0.019	0.012	0
CG5853	0.0891764	0.0620129	1.02558	0.0252557	up	0.0906476	1	0.021	0.023	0
CG9801	0.0545758	0.0282915	1.02556	0.02524	up	0.0960393	1	0.017	0.016	0
CG4462	0.0255345	0	1.02553	0.0252139	up	0.0597385	1	0.006	0	0
ND-15	1.75406	1.68549	1.02553	0.0252108	up	1.24989e-12	1.41425e-08	0.367	0.463	0
CG1662	0.0617183	0.0352929	1.02552	0.0252042	up	0.346884	1	0.019	0.016	0
CG42342	0.0745918	0.0478533	1.02552	0.0251973	up	0.232409	1	0.02	0.019	0
Scp2	0.0494362	0.0233292	1.02551	0.0251919	up	0.712596	1	0.011	0.007	0
CG33966	0.0489538	0.0228663	1.0255	0.0251846	up	0.102843	1	0.011	0.012	0
Rrp47	0.15958	0.130829	1.02542	0.0251063	up	0.702052	1	0.044	0.04	0
CG12112	0.0425179	0.0166984	1.0254	0.0250783	up	0.498608	1	0.01	0.007	0
mip130	0.120829	0.0930755	1.02539	0.0250729	up	0.0869938	1	0.03	0.033	0
Pld	0.247857	0.216982	1.02537	0.0250539	up	0.00376775	1	0.066	0.077	0
CG17549	0.0314144	0.00589863	1.02537	0.0250498	up	0.37292	1	0.008	0.002	0
CG5274	0.0531939	0.0271407	1.02536	0.0250484	up	0.578271	1	0.015	0.009	0
HipHop	0.0567629	0.0306358	1.02535	0.0250344	up	0.340815	1	0.014	0.012	0
CG6984	0.130035	0.102152	1.0253	0.0249841	up	0.012113	1	0.031	0.04	0
DAAM	0.21557	0.185617	1.02526	0.0249496	up	0.256455	1	0.055	0.058	0
ERR	0.0783197	0.0517512	1.02526	0.0249474	up	0.104795	1	0.02	0.021	0
Dscam3	0.0308382	0.00545262	1.02525	0.0249345	up	0.301747	1	0.009	0.002	0
Ggt-1	0.0317519	0.00636634	1.02522	0.024912	up	0.430362	1	0.007	0.002	0
Catsup	0.279206	0.247756	1.02521	0.0248934	up	0.00524918	1	0.077	0.086	0
MED20	0.0680319	0.0417814	1.0252	0.0248854	up	0.181376	1	0.017	0.016	0
CG4025	0.194606	0.16526	1.02518	0.0248724	up	0.0151581	1	0.049	0.058	0
Ho	0.0849488	0.058315	1.02517	0.0248548	up	0.138832	1	0.02	0.021	0
CG15535	0.136259	0.108399	1.02513	0.0248242	up	0.432173	1	0.034	0.035	0
Hand	0.0251245	0	1.02512	0.0248141	up	0.0897684	1	0.005	0	0
Tango14	0.20898	0.179375	1.0251	0.0247928	up	1.49353e-05	0.168993	0.05	0.068	0
CG10075	0.154115	0.125891	1.02507	0.0247591	up	0.000585157	1	0.037	0.051	0
Ntan1	0.0577683	0.0319065	1.02506	0.0247532	up	0.536991	1	0.017	0.012	0
Agpat4	0.176167	0.147423	1.02505	0.0247425	up	0.109256	1	0.041	0.044	0
Girdin	0.101714	0.0747932	1.02505	0.0247388	up	0.743231	1	0.029	0.026	0
bou	0.0310591	0.00587343	1.02504	0.0247303	up	0.489183	1	0.006	0.002	0
CG8950	0.0773974	0.0510937	1.02503	0.0247171	up	0.546731	1	0.018	0.016	0
CG11180	0.259732	0.229	1.02501	0.0246978	up	0.0403024	1	0.07	0.077	0
Arl6	0.0304258	0.00534779	1.02494	0.0246386	up	0.299447	1	0.009	0.002	0
CG1628	0.086537	0.0601172	1.02492	0.0246161	up	0.708218	1	0.023	0.019	0
Grip163	0.0789443	0.0527561	1.02488	0.0245714	up	0.0661938	1	0.022	0.023	0
Nup188	0.137688	0.110074	1.02488	0.0245712	up	0.00530142	1	0.032	0.042	0
MTA1-like	0.317014	0.285053	1.02487	0.0245668	up	0.000107275	1	0.076	0.096	0
Ced-12	0.0636434	0.0378732	1.02483	0.0245266	up	0.694139	1	0.017	0.012	0
CG12773	0.176619	0.148185	1.02476	0.0244633	up	0.114014	1	0.044	0.049	0
IntS8	0.0902743	0.0639529	1.02474	0.0244382	up	0.288654	1	0.025	0.023	0
slgA	0.0464466	0.0212261	1.0247	0.0243963	up	0.618665	1	0.01	0.007	0
Syt14	0.0410026	0.0159323	1.02468	0.0243776	up	0.380094	1	0.01	0.007	0
colt	0.448461	0.413618	1.02465	0.0243491	up	0.00499323	1	0.112	0.129	0
CG1602	0.0326198	0.00782206	1.02461	0.0243075	up	0.326588	1	0.009	0.002	0
Pli	0.264598	0.234235	1.0246	0.0243023	up	0.00340005	1	0.07	0.082	0
Tlk	2.70982	2.62081	1.02458	0.0242839	up	2.57018e-16	2.90816e-12	0.486	0.619	0
CG8675	0.106803	0.0802577	1.02457	0.0242758	up	0.0658339	1	0.031	0.035	0
Ag5r2	0.137472	0.110235	1.02453	0.0242369	up	0.0588731	1	0.034	0.04	0
CG30495	0.0245142	0	1.02451	0.0242186	up	0.0897684	1	0.005	0	0
SA	0.146649	0.11924	1.02449	0.0241941	up	0.0849759	1	0.036	0.042	0
Top3alpha	0.180242	0.152042	1.02448	0.0241835	up	0.103549	1	0.042	0.047	0
CG11456	0.0744447	0.0487917	1.02446	0.0241651	up	0.0519676	1	0.02	0.021	0
Mf	0.0642417	0.0388402	1.02445	0.0241577	up	0.370747	1	0.014	0.014	0
CG34213	0.0810788	0.0552849	1.02444	0.0241486	up	0.0125206	1	0.022	0.026	0
CG4709	0.0359632	0.0112797	1.02441	0.024115	up	0.503105	1	0.009	0.005	0
CG14688	0.0707345	0.0452242	1.02441	0.0241135	up	0.51458	1	0.016	0.014	0
Fic	0.0307126	0.00616315	1.0244	0.0241062	up	0.454597	1	0.007	0.002	0
CG30291	0.118867	0.09224	1.02438	0.0240863	up	0.00204174	1	0.029	0.037	0
pico	0.448678	0.41421	1.02437	0.0240804	up	0.000230131	1	0.105	0.129	0
CG18493	0.269998	0.239797	1.02436	0.0240678	up	0.00112279	1	0.065	0.079	0
Hip14	0.137279	0.110254	1.02434	0.0240502	up	0.0916047	1	0.032	0.037	0
SF1	0.466075	0.43124	1.02434	0.0240479	up	4.95176e-06	0.0560292	0.108	0.138	0
HUWE1	1.05485	1.00612	1.02429	0.0240025	up	7.92836e-11	8.97094e-07	0.247	0.313	0
Plp	0.442409	0.408214	1.02428	0.0239921	up	2.01774e-08	0.000228308	0.105	0.143	0
fa2h	0.0362642	0.0117008	1.02428	0.0239892	up	0.441623	1	0.009	0.005	0
car	0.14031	0.113291	1.02427	0.0239794	up	0.360878	1	0.039	0.04	0
ktub	0.136416	0.109503	1.02426	0.0239671	up	0.527318	1	0.038	0.035	0
Papss	0.0966044	0.070673	1.02422	0.023931	up	0.00620105	1	0.024	0.03	0
Sf3a2	0.168957	0.141327	1.02421	0.0239203	up	0.00247017	1	0.042	0.051	0
Ptpmeg	0.260417	0.230653	1.02419	0.0238981	up	0.000117588	1	0.066	0.086	0
Spn27A	0.0544318	0.0295414	1.02418	0.0238886	up	0.328743	1	0.012	0.012	0
CG3819	0.0803552	0.0549441	1.02409	0.0238021	up	0.560154	1	0.02	0.016	0
EMRE	0.107092	0.0810872	1.02405	0.0237695	up	0.258284	1	0.027	0.026	0
COX8	3.66131	3.55183	1.02405	0.0237675	up	8.13453e-08	0.000920422	0.587	0.675	0
CG7945	0.33511	0.303776	1.02403	0.0237495	up	5.13204e-05	0.580691	0.086	0.11	0
Cda9	0.0286383	0.00449836	1.02403	0.0237476	up	0.421923	1	0.007	0.002	0
[truncated: 7,495 more rows]

## Sheet: cluster1
gene_symbol	avg.exp.S3	avg.exp.S2	avg_FC	avg_logFC	up_down	p_val	p_val_adj	pct.1	pct.2	cluster.num
CG12374	4.26966	0.306374	4.0338	1.39471	up	1.55626e-151	1.76091e-147	0.772	0.118	1
Jon65Aiv	9.87974	2.23244	3.36579	1.21366	up	5.19589e-178	5.87915e-174	0.957	0.602	1
MtnB	4.27671	0.644436	3.20883	1.16591	up	2.67228e-101	3.02368e-97	0.743	0.224	1
MtnA	32.6817	10.1145	3.03043	1.10871	up	4.15777e-261	4.70451e-257	1	0.966	1
Jon65Aiii	6.18814	1.57776	2.78853	1.02551	up	4.58179e-114	5.18429e-110	0.871	0.512	1
Jon25Bii	1.76438	0.0709787	2.58117	0.948245	up	1.28433e-77	1.45322e-73	0.443	0.028	1
Jon25Bi	1.68885	0.0619834	2.53191	0.928975	up	2.99542e-80	3.38931e-76	0.448	0.026	1
yip7	4.74078	1.29723	2.499	0.915891	up	2.2728e-85	2.57168e-81	0.806	0.44	1
CG12057	1.67171	0.139329	2.34499	0.85228	up	1.68652e-64	1.9083e-60	0.445	0.06	1
betaTry	12.7126	4.89914	2.32452	0.843512	up	2.50512e-128	2.83454e-124	0.984	0.818	1
alphaTry	9.42033	3.59865	2.26595	0.817996	up	3.69049e-110	4.17579e-106	0.945	0.754	1
LysD	2.50753	0.552212	2.2597	0.815232	up	1.993e-56	2.25507e-52	0.56	0.226	1
CG13315	3.81173	1.57944	1.86542	0.623485	up	1.44936e-42	1.63996e-38	0.713	0.456	1
glec	3.5039	1.6285	1.71348	0.538529	up	5.70911e-24	6.45986e-20	0.645	0.442	1
Jon99Ciii	0.842696	0.0998732	1.67537	0.516035	up	8.18838e-29	9.26515e-25	0.251	0.05	1
CG10472	2.44521	1.07397	1.66116	0.507517	up	2.20301e-24	2.4927e-20	0.546	0.352	1
Jon99Fi	0.864074	0.129718	1.65003	0.500796	up	5.1048e-27	5.77608e-23	0.253	0.058	1
Diedel3	0.918123	0.209074	1.58644	0.461492	up	5.79011e-23	6.55151e-19	0.284	0.1	1
CG5246	1.55999	0.676359	1.52711	0.423377	up	1.05896e-11	1.19821e-07	0.345	0.218	1
Bace	2.51004	1.30451	1.52311	0.420757	up	7.51571e-19	8.50403e-15	0.558	0.408	1
MtnC	1.35454	0.559454	1.50985	0.412009	up	2.32696e-18	2.63296e-14	0.364	0.21	1
Nplp2	1.63764	0.778534	1.48304	0.394097	up	0.00346302	1	0.151	0.17	1
Jon25Biii	2.35763	1.27005	1.4791	0.391433	up	3.63337e-16	4.11116e-12	0.535	0.396	1
CG34401	3.99333	2.41836	1.46074	0.378943	up	1.3341e-19	1.50954e-15	0.67	0.592	1
scyl	4.76111	2.96582	1.45269	0.373418	up	7.30029e-14	8.26028e-10	0.729	0.636	1
fru	5.64105	3.62046	1.43731	0.362775	up	3.70908e-15	4.19683e-11	0.774	0.708	1
CG18180	0.547345	0.0881601	1.42198	0.352052	up	9.73581e-16	1.10161e-11	0.168	0.038	1
CG12290	1.51801	0.775243	1.4184	0.34953	up	2.49025e-14	2.81772e-10	0.372	0.276	1
Jon99Cii	0.917326	0.353624	1.41644	0.348147	up	6.0395e-14	6.8337e-10	0.274	0.138	1
CG7542	0.526725	0.0946867	1.39467	0.332657	up	1.03538e-15	1.17153e-11	0.161	0.044	1
bun	13.6175	9.50586	1.39136	0.330285	up	9.86956e-18	1.11674e-13	0.966	0.934	1
Rbfox1	4.07418	2.65426	1.38857	0.328273	up	1.06156e-14	1.20116e-10	0.7	0.61	1
Traf4	0.841577	0.32852	1.38619	0.326557	up	5.25363e-09	5.94448e-05	0.214	0.124	1
Mkp3	3.19929	2.06192	1.37146	0.315876	up	1.9493e-09	2.20564e-05	0.564	0.48	1
CG9360	2.11055	1.26931	1.3707	0.315322	up	2.01427e-11	2.27914e-07	0.424	0.388	1
CanA-14F	2.55097	1.6012	1.36513	0.311247	up	7.82906e-12	8.85859e-08	0.518	0.448	1
CG6357	2.09026	1.28551	1.35211	0.301668	up	2.25259e-11	2.5488e-07	0.488	0.4	1
LysE	0.493485	0.107767	1.34819	0.298766	up	2.02944e-13	2.29631e-09	0.165	0.044	1
CG11911	0.454145	0.0850294	1.34019	0.292811	up	6.28776e-13	7.1146e-09	0.143	0.038	1
CG32091	1.418	0.806664	1.33838	0.29146	up	7.32036e-10	8.28298e-06	0.342	0.268	1
raw	3.43105	2.32202	1.33384	0.288063	up	1.60074e-14	1.81124e-10	0.657	0.62	1
CG5107	0.548212	0.165069	1.32886	0.28432	up	1.16058e-10	1.31319e-06	0.176	0.066	1
CG17633	1.23588	0.684406	1.3274	0.283222	up	1.46042e-11	1.65246e-07	0.339	0.262	1
Oda	21.9974	16.4234	1.31991	0.277567	up	9.20169e-26	1.04117e-21	0.996	0.99	1
mira	4.02493	2.82353	1.31421	0.273238	up	1.93254e-10	2.18667e-06	0.713	0.644	1
sphe	0.877234	0.434704	1.30845	0.268841	up	9.17314e-11	1.03794e-06	0.268	0.184	1
luna	2.82437	1.92415	1.30786	0.268389	up	3.4126e-08	0.000386136	0.565	0.486	1
Tet	19.9319	15.0157	1.30697	0.267709	up	2.96301e-13	3.35264e-09	0.988	0.966	1
Dsp1	3.92164	2.77377	1.30417	0.265568	up	1.52496e-12	1.72549e-08	0.727	0.658	1
Pino	0.849959	0.41981	1.30296	0.264641	up	2.31188e-08	0.00026159	0.239	0.166	1
CG31324	1.70058	1.08227	1.29695	0.260012	up	1.20052e-09	1.35839e-05	0.401	0.354	1
CG14645	0.456381	0.124831	1.29476	0.258322	up	2.56585e-10	2.90326e-06	0.145	0.04	1
CG43658	17.2269	13.0876	1.29382	0.257602	up	7.34382e-20	8.30954e-16	0.984	0.984	1
MtnE	2.57192	1.76625	1.29125	0.255611	up	8.58267e-09	9.71129e-05	0.581	0.508	1
RapGAP1	2.62432	1.81459	1.28769	0.25285	up	6.99264e-11	7.91217e-07	0.572	0.522	1
Jon65Aii	0.645438	0.278701	1.2868	0.252162	up	2.93808e-08	0.000332444	0.191	0.118	1
sty	4.11789	2.97788	1.28659	0.251992	up	3.86457e-13	4.37277e-09	0.703	0.686	1
nkd	1.48837	0.936368	1.28507	0.250813	up	1.28807e-09	1.45745e-05	0.362	0.32	1
epsilonTry	0.799646	0.401614	1.28398	0.249965	up	1.566e-09	1.77193e-05	0.25	0.166	1
Fer2LCH	3.41654	2.44416	1.28233	0.248676	up	2.05751e-11	2.32807e-07	0.702	0.624	1
CG30460	3.65896	2.63555	1.2815	0.248031	up	2.45933e-11	2.78273e-07	0.687	0.654	1
Ten-m	0.773481	0.385269	1.28024	0.24705	up	1.2728e-08	0.000144017	0.225	0.164	1
Eip75B	9.38012	7.10799	1.28023	0.247043	up	3.70413e-11	4.19122e-07	0.9	0.868	1
unk	1.32091	0.819745	1.27541	0.243265	up	5.14275e-08	0.000581902	0.368	0.29	1
LysB	0.495843	0.172876	1.27536	0.243231	up	1.82436e-08	0.000206426	0.165	0.068	1
wake	2.16005	1.47784	1.27533	0.243201	up	5.91726e-11	6.69537e-07	0.514	0.468	1
Zasp52	1.12303	0.668129	1.2727	0.241143	up	1.86086e-07	0.00210556	0.303	0.234	1
robo2	3.94578	2.89055	1.27123	0.239984	up	3.22754e-12	3.65196e-08	0.724	0.696	1
Pdp1	17.6611	13.7506	1.26511	0.235159	up	2.22841e-11	2.52145e-07	0.981	0.97	1
CG17571	0.729618	0.368237	1.26412	0.234378	up	7.45899e-07	0.00843984	0.232	0.142	1
CG15771	1.73715	1.16772	1.26269	0.233243	up	7.22798e-09	8.17846e-05	0.423	0.386	1
ed	1.25164	0.783434	1.26253	0.233119	up	1.20377e-05	0.136207	0.305	0.256	1
ATP8B	1.86785	1.27159	1.26249	0.233083	up	9.10298e-09	0.000103	0.472	0.418	1
CG34324	0.340437	0.0620762	1.26209	0.23277	up	2.20663e-10	2.4968e-06	0.112	0.022	1
tna	3.17935	2.32035	1.25871	0.230086	up	8.86879e-08	0.0010035	0.611	0.544	1
Nrt	1.5867	1.06094	1.25511	0.227222	up	4.89663e-07	0.00554053	0.382	0.32	1
Sema1a	1.60851	1.08777	1.24942	0.222679	up	5.58082e-09	6.3147e-05	0.396	0.364	1
peb	10.5811	8.2885	1.24682	0.220595	up	1.41923e-08	0.000160586	0.923	0.92	1
CG17145	0.727284	0.387536	1.24486	0.219021	up	0.000479328	1	0.169	0.112	1
aop	2.60658	1.91044	1.23919	0.214456	up	1.51693e-10	1.71641e-06	0.576	0.554	1
Gs2	0.530368	0.238303	1.23586	0.211766	up	1.09863e-06	0.012431	0.166	0.094	1
Arl8	1.38656	0.939465	1.23053	0.207443	up	6.16886e-06	0.0698007	0.373	0.312	1
Myc	15.6714	12.5615	1.22931	0.206454	up	5.70596e-10	6.4563e-06	0.965	0.97	1
corto	1.76804	1.25177	1.22927	0.206422	up	1.29969e-09	1.4706e-05	0.436	0.418	1
CG34325	2.7386	2.04742	1.22681	0.204414	up	2.81368e-06	0.0318368	0.574	0.536	1
E23	1.67924	1.1847	1.22636	0.204053	up	9.87486e-10	1.11734e-05	0.433	0.404	1
CG15093	0.479536	0.207551	1.22524	0.203134	up	5.54214e-07	0.00627093	0.165	0.092	1
CAP	3.2613	2.47807	1.22519	0.203095	up	6.34903e-09	7.18392e-05	0.665	0.626	1
sbb	4.68367	3.64048	1.2248	0.20278	up	2.61002e-09	2.95324e-05	0.784	0.754	1
CAH1	0.538886	0.256741	1.22451	0.202537	up	1.15762e-05	0.130984	0.159	0.096	1
CG8661	0.81732	0.486641	1.22243	0.200844	up	4.14616e-07	0.00469138	0.238	0.188	1
CG32521	0.78619	0.46191	1.22182	0.200341	up	1.40007e-08	0.000158418	0.239	0.19	1
Atg1	1.02719	0.661753	1.21991	0.198779	up	1.10057e-08	0.00012453	0.302	0.26	1
MFS14	1.28118	0.870537	1.21953	0.198467	up	2.84948e-07	0.00322419	0.319	0.292	1
axed	1.28246	0.872165	1.21916	0.198158	up	5.79085e-10	6.55234e-06	0.354	0.33	1
CG42394	0.838464	0.508515	1.21872	0.197805	up	4.31033e-09	4.87714e-05	0.228	0.208	1
lcs	0.776504	0.460636	1.21625	0.195775	up	2.64994e-05	0.299841	0.238	0.174	1
CG30090	2.74754	2.09135	1.21227	0.192492	up	1.44193e-06	0.0163155	0.513	0.49	1
CG13252	2.54678	1.92719	1.21167	0.191999	up	5.00714e-10	5.66558e-06	0.574	0.57	1
Oatp74D	0.840519	0.52023	1.21068	0.191186	up	0.000121987	1	0.225	0.172	1
fmt	1.08364	0.72154	1.21033	0.190896	up	1.68995e-06	0.0191218	0.336	0.274	1
Unr	4.45467	3.50887	1.20977	0.190426	up	1.06055e-08	0.000120001	0.763	0.776	1
cu	0.825617	0.511045	1.20818	0.189117	up	4.03038e-06	0.0456038	0.218	0.188	1
Taf4	1.01795	0.672364	1.20665	0.187846	up	1.54083e-10	1.74345e-06	0.28	0.268	1
Cyp6a23	1.0348	0.686403	1.20659	0.187799	up	1.87718e-07	0.00212403	0.292	0.258	1
mthl3	0.673231	0.397736	1.1971	0.179902	up	7.67211e-06	0.0868099	0.224	0.162	1
zfh2	2.18274	1.65883	1.19705	0.179857	up	2.92187e-07	0.00330609	0.524	0.488	1
Glut4EF	2.7875	2.16824	1.19546	0.178529	up	1.33554e-05	0.151117	0.589	0.564	1
Eip71CD	0.267529	0.0614905	1.1941	0.177395	up	1.25924e-08	0.000142483	0.094	0.032	1
His3.3B	8.44888	6.92204	1.19273	0.176248	up	8.42091e-10	9.52826e-06	0.92	0.93	1
Tollo	0.585097	0.329349	1.19239	0.175957	up	6.1587e-05	0.696857	0.177	0.13	1
siz	1.21383	0.858696	1.19107	0.174851	up	9.75356e-10	1.10362e-05	0.352	0.328	1
Doa	2.26878	1.75076	1.18832	0.172542	up	4.43271e-10	5.01561e-06	0.534	0.536	1
lace	1.3142	0.949443	1.18711	0.171522	up	7.73093e-07	0.00874755	0.386	0.348	1
hid	1.1185	0.785416	1.18656	0.171055	up	0.00142345	1	0.306	0.238	1
Peritrophin-15a	0.365213	0.150887	1.18623	0.170778	up	1.72658e-05	0.195363	0.125	0.056	1
LanA	1.32995	0.965918	1.18517	0.169886	up	1.33745e-06	0.0151333	0.368	0.336	1
CG17646	0.912237	0.613681	1.18502	0.169756	up	5.81432e-07	0.00657891	0.253	0.238	1
CG40178	0.846522	0.560445	1.18333	0.168333	up	1.0774e-05	0.121908	0.268	0.218	1
CG43066	0.380847	0.167127	1.18312	0.168152	up	3.23889e-05	0.366481	0.127	0.056	1
Nrx-IV	0.593861	0.349342	1.18121	0.166542	up	2.64619e-05	0.299417	0.202	0.146	1
spri	0.23418	0.0455093	1.18046	0.165903	up	2.96133e-07	0.00335074	0.079	0.024	1
G9a	0.630245	0.38372	1.17816	0.163955	up	7.61671e-07	0.00861831	0.196	0.168	1
Jon99Fii	0.25483	0.0664773	1.17661	0.162639	up	8.3345e-07	0.00943049	0.089	0.032	1
RNaseX25	0.527444	0.298308	1.17649	0.162534	up	3.11421e-08	0.000352372	0.182	0.14	1
tara	1.9238	1.48613	1.17605	0.162158	up	9.3957e-06	0.106312	0.478	0.454	1
CG12991	1.19287	0.86496	1.17583	0.161971	up	6.72012e-07	0.00760381	0.341	0.316	1
kay	3.09183	2.48049	1.17565	0.16182	up	8.96117e-06	0.101396	0.646	0.628	1
mamo	23.3329	19.7219	1.17426	0.160638	up	7.84368e-07	0.00887513	0.987	0.984	1
Prosap	0.53173	0.305385	1.17339	0.1599	up	5.11164e-05	0.578382	0.161	0.122	1
CG32982	2.10787	1.64879	1.17331	0.159833	up	3.50285e-09	3.96348e-05	0.495	0.502	1
dl	1.44296	1.08213	1.1733	0.159821	up	3.09506e-07	0.00350206	0.375	0.368	1
CG44085	4.36597	3.57822	1.17207	0.158767	up	0.00121347	1	0.714	0.672	1
CG1648	4.69618	3.8619	1.17159	0.158365	up	1.31811e-05	0.149144	0.768	0.744	1
Pvr	0.60287	0.368456	1.1713	0.158112	up	8.37792e-05	0.947962	0.195	0.146	1
REPTOR-BP	1.51964	1.15234	1.17065	0.157559	up	1.18449e-07	0.00134025	0.403	0.392	1
jvl	2.14856	1.69038	1.17031	0.157265	up	1.3389e-07	0.00151496	0.53	0.52	1
LRR	1.84447	1.4314	1.16989	0.156909	up	3.25842e-07	0.00368691	0.471	0.458	1
CG9673	0.4092	0.205026	1.16944	0.156521	up	2.20181e-07	0.00249134	0.133	0.096	1
CG4297	0.841927	0.575691	1.16896	0.156118	up	0.00120141	1	0.255	0.206	1
CG31343	0.34503	0.150925	1.16865	0.15585	up	6.46112e-05	0.731076	0.116	0.066	1
shot	5.51299	4.57466	1.16832	0.155566	up	7.58048e-08	0.000857731	0.812	0.836	1
Pitslre	0.747437	0.496613	1.16759	0.154946	up	7.35654e-06	0.0832392	0.227	0.196	1
ATP8A	3.14491	2.55382	1.16633	0.153858	up	2.74897e-07	0.00311046	0.66	0.65	1
Dys	3.28087	2.67073	1.16622	0.153766	up	1.50421e-05	0.170201	0.657	0.632	1
zetaTry	0.206236	0.0351757	1.16525	0.152933	up	8.95816e-07	0.0101362	0.071	0.014	1
Gadd45	2.44086	1.95395	1.16483	0.152579	up	3.10577e-08	0.000351418	0.481	0.514	1
CG13360	0.278111	0.097436	1.16463	0.152407	up	0.00014327	1	0.089	0.042	1
CG44008	0.876951	0.613242	1.16346	0.151402	up	6.63652e-06	0.0750922	0.261	0.232	1
CG17224	0.482882	0.274859	1.16317	0.151152	up	5.6227e-05	0.636208	0.139	0.116	1
CG10283	1.39699	1.06118	1.16292	0.150931	up	1.58886e-07	0.00179779	0.386	0.382	1
CG8560	0.308974	0.126579	1.1619	0.150058	up	0.000125192	1	0.109	0.05	1
mew	7.01561	5.90429	1.16096	0.149248	up	1.9695e-06	0.0222849	0.874	0.884	1
CG33298	1.27254	0.957764	1.16078	0.149094	up	9.09475e-07	0.0102907	0.354	0.342	1
CG11155	1.26351	0.951002	1.16018	0.148575	up	0.00104996	1	0.346	0.304	1
Atpalpha	6.10255	5.12407	1.15978	0.148227	up	9.16691e-06	0.103724	0.841	0.836	1
RpL38	35.1998	30.2182	1.15957	0.14805	up	1.21771e-09	1.37784e-05	1	1	1
cwo	6.4291	5.41758	1.15762	0.146363	up	1.22215e-05	0.138286	0.856	0.868	1
crq	1.81688	1.43437	1.15713	0.145944	up	3.91228e-07	0.00442675	0.456	0.452	1
Sema5c	0.972778	0.705033	1.15703	0.145858	up	1.42203e-05	0.160903	0.275	0.258	1
boi	0.541264	0.332547	1.15663	0.145511	up	0.00013298	1	0.187	0.14	1
CG12236	0.615524	0.398327	1.15533	0.144382	up	1.94674e-07	0.00220274	0.183	0.168	1
Socs36E	5.36636	4.51086	1.15524	0.144308	up	1.03267e-05	0.116847	0.788	0.798	1
mura	2.46468	1.99932	1.15515	0.144233	up	5.38467e-06	0.0609275	0.556	0.548	1
Trf4-1	0.744906	0.510643	1.15508	0.144166	up	8.76418e-05	0.991667	0.236	0.2	1
spi	0.474103	0.276831	1.1545	0.143668	up	2.00079e-05	0.226389	0.161	0.122	1
Not1	5.25472	4.41879	1.15426	0.143463	up	8.97668e-07	0.0101571	0.806	0.824	1
CG3726	0.545499	0.33897	1.15424	0.143446	up	1.75052e-07	0.00198072	0.163	0.146	1
Snoo	1.03568	0.763822	1.15413	0.143345	up	2.87508e-06	0.0325315	0.305	0.28	1
Vha100-1	0.591844	0.380276	1.15328	0.142609	up	1.47622e-07	0.00167034	0.196	0.174	1
Hcf	0.612434	0.398601	1.15289	0.142272	up	5.3107e-06	0.0600906	0.195	0.166	1
CG30089	0.542789	0.33859	1.15255	0.141975	up	4.1022e-06	0.0464164	0.18	0.142	1
egr	0.490572	0.293664	1.15221	0.141682	up	1.64217e-05	0.185812	0.156	0.126	1
shg	1.55656	1.21992	1.15165	0.141192	up	3.67145e-06	0.0415425	0.406	0.388	1
Nipped-B	2.46524	2.01299	1.1501	0.139851	up	7.58902e-09	8.58698e-05	0.578	0.594	1
CG31233	0.305476	0.135274	1.14992	0.139694	up	0.000225988	1	0.104	0.06	1
rl	1.51204	1.186	1.14915	0.139019	up	1.88177e-09	2.12922e-05	0.425	0.428	1
CG2930	0.440089	0.255248	1.14725	0.137372	up	0.00257341	1	0.149	0.1	1
DOR	3.8522	3.22965	1.14719	0.137312	up	9.54718e-06	0.108026	0.658	0.678	1
RhoGAP71E	1.61558	1.28217	1.14609	0.136359	up	3.24647e-07	0.00367338	0.438	0.434	1
esg	4.80196	4.06428	1.14566	0.135985	up	0.000221414	1	0.778	0.764	1
mt:ATPase6	358.723	313.099	1.14526	0.135627	up	2.84307e-28	3.21693e-24	1	1	1
CG32040	0.232824	0.0777473	1.14389	0.134434	up	8.01292e-05	0.906662	0.07	0.038	1
CG30015	1.30707	1.01866	1.14287	0.133545	up	9.19428e-06	0.104033	0.37	0.358	1
msi	1.78896	1.44041	1.14282	0.133503	up	8.5706e-05	0.969763	0.464	0.44	1
Nrg	2.69082	2.23091	1.14235	0.133086	up	2.38049e-06	0.0269353	0.596	0.59	1
Ppa	3.87213	3.26735	1.14172	0.132538	up	2.10332e-05	0.23799	0.728	0.734	1
mask	1.57264	1.25364	1.14155	0.132389	up	4.76956e-08	0.000539676	0.43	0.434	1
VhaSFD	3.19365	2.67515	1.14108	0.131979	up	3.55661e-06	0.040243	0.671	0.682	1
rols	0.325938	0.162188	1.1409	0.131816	up	0.000119774	1	0.113	0.074	1
Cirl	7.2573	6.23783	1.14085	0.131776	up	7.37149e-05	0.834084	0.874	0.878	1
Jon99Ci	0.336895	0.171988	1.14071	0.131648	up	0.000135034	1	0.12	0.078	1
elav	0.810771	0.587615	1.14056	0.13152	up	0.000852101	1	0.246	0.212	1
CG11403	0.377466	0.208657	1.13967	0.130735	up	0.00268013	1	0.121	0.084	1
HUWE1	0.925999	0.690232	1.13949	0.130579	up	0.000225403	1	0.282	0.258	1
wdp	1.32152	1.04018	1.1379	0.129185	up	2.64646e-05	0.299447	0.359	0.35	1
MYPT-75D	0.543655	0.357137	1.13744	0.128776	up	2.19613e-05	0.248492	0.177	0.15	1
unc-104	1.4511	1.15548	1.13715	0.128523	up	0.00504131	1	0.312	0.296	1
pyd	1.80661	1.46814	1.13714	0.128514	up	5.62318e-07	0.00636263	0.458	0.47	1
Jon65Ai	0.226314	0.0784412	1.13712	0.128496	up	0.000147311	1	0.08	0.038	1
Pgant9	1.04669	0.800409	1.13679	0.12821	up	0.000236552	1	0.325	0.284	1
Nazo	0.253711	0.103157	1.13648	0.127932	up	0.000280038	1	0.077	0.046	1
CG15098	8.07572	6.98629	1.13641	0.127877	up	7.21524e-05	0.816404	0.903	0.916	1
MFS17	0.6559	0.457376	1.13622	0.127707	up	1.38821e-06	0.0157076	0.205	0.194	1
Sox21a	0.903145	0.675206	1.13607	0.127571	up	5.42166e-11	6.13461e-07	0.264	0.274	1
Cyp6a13	0.699721	0.496705	1.13564	0.127198	up	3.15667e-06	0.0357177	0.228	0.208	1
tyf	0.733366	0.526956	1.13518	0.126789	up	2.74445e-06	0.0310535	0.221	0.216	1
Tsp42Ea	4.52004	3.86326	1.13505	0.126677	up	7.93045e-06	0.0897331	0.766	0.782	1
CG7470	1.33738	1.06006	1.13462	0.126299	up	0.000115717	1	0.328	0.324	1
vnd	0.451451	0.279538	1.13436	0.126064	up	0.00227711	1	0.152	0.112	1
didum	0.278359	0.12741	1.13389	0.125654	up	4.08448e-05	0.462159	0.095	0.062	1
Gp150	3.73479	3.1765	1.13367	0.125462	up	1.81438e-06	0.0205298	0.713	0.724	1
row	0.443697	0.274185	1.13304	0.1249	up	7.97766e-09	9.02672e-05	0.148	0.132	1
fkh	6.22422	5.37645	1.13295	0.124828	up	0.00176782	1	0.856	0.822	1
RpS29	54.9951	48.4468	1.13243	0.124368	up	2.16803e-11	2.45312e-07	1	1	1
MED26	1.923	1.58156	1.13226	0.124216	up	1.55388e-07	0.00175822	0.501	0.51	1
Psc	0.990362	0.757898	1.13224	0.124198	up	1.96684e-05	0.222547	0.28	0.272	1
nrv2	0.533758	0.354781	1.13211	0.124081	up	0.00012569	1	0.179	0.148	1
ken	0.601423	0.414716	1.13197	0.123964	up	1.2114e-07	0.00137069	0.193	0.184	1
x16	0.486313	0.313524	1.13155	0.123585	up	0.000292594	1	0.173	0.136	1
Picot	0.318619	0.165673	1.13121	0.123286	up	0.00425557	1	0.103	0.068	1
Nost	0.652382	0.460973	1.13101	0.123115	up	1.33993e-05	0.151613	0.188	0.174	1
Paics	0.869465	0.653047	1.13092	0.123032	up	5.72804e-07	0.00648128	0.269	0.262	1
Cbl	9.50916	8.29785	1.13028	0.122463	up	0.000138227	1	0.872	0.904	1
tim	2.19932	1.83126	1.13	0.122218	up	2.53501e-05	0.286837	0.536	0.534	1
qkr58E-1	0.285285	0.137437	1.12998	0.122203	up	3.3263e-09	3.76371e-05	0.089	0.074	1
CG12576	1.15577	0.907919	1.12991	0.122135	up	2.11273e-05	0.239055	0.345	0.33	1
CG46339	1.84008	1.51418	1.12962	0.121883	up	7.14672e-08	0.000808652	0.44	0.454	1
exex	0.676015	0.483821	1.12953	0.121799	up	8.06417e-06	0.0912461	0.214	0.198	1
thetaTry	0.183845	0.0482212	1.12938	0.121673	up	0.000100107	1	0.065	0.02	1
CG9281	1.10881	0.867675	1.12911	0.121429	up	2.81284e-06	0.0318273	0.347	0.33	1
Mmp1	1.48376	1.20016	1.1289	0.121245	up	0.00155016	1	0.371	0.36	1
Drice	0.297335	0.149442	1.12867	0.121036	up	0.000644131	1	0.101	0.068	1
CG2811	0.943507	0.722082	1.12858	0.12096	up	3.30731e-07	0.00374222	0.298	0.286	1
CG15096	0.168596	0.0363271	1.12763	0.12012	up	5.40681e-05	0.611781	0.056	0.018	1
unc-13	0.908557	0.692985	1.12733	0.119854	up	6.47168e-05	0.73227	0.265	0.262	1
insc	2.39384	2.01117	1.12708	0.119634	up	7.26645e-06	0.0822199	0.563	0.56	1
l(3)L1231	2.6977	2.28294	1.12634	0.118971	up	1.83655e-05	0.207806	0.6	0.614	1
Sox100B	0.928556	0.712254	1.12633	0.118961	up	1.41945e-06	0.016061	0.293	0.28	1
beta'COP	0.404133	0.246771	1.12622	0.118863	up	4.47156e-06	0.0505957	0.13	0.112	1
pxb	0.239381	0.10078	1.12591	0.118593	up	0.00149142	1	0.085	0.044	1
CG8177	2.85179	2.42143	1.12579	0.118481	up	9.80375e-05	1	0.57	0.574	1
path	7.76997	6.79098	1.12566	0.118367	up	0.00243949	1	0.883	0.896	1
Eip63E	2.89181	2.45808	1.12543	0.118161	up	2.266e-06	0.0256397	0.608	0.628	1
Thd1	1.04549	0.818727	1.12468	0.117502	up	2.40958e-07	0.00272644	0.316	0.318	1
CG32850	0.399966	0.245069	1.12441	0.117257	up	0.000372957	1	0.137	0.106	1
CG10911	1.33441	1.07646	1.12423	0.117097	up	0.00883217	1	0.369	0.336	1
CG17508	1.75996	1.45508	1.12419	0.117059	up	1.17685e-07	0.0013316	0.441	0.46	1
mgl	2.77851	2.36202	1.12388	0.116788	up	1.93702e-05	0.219174	0.577	0.596	1
whd	0.644827	0.463654	1.12378	0.116699	up	0.00185675	1	0.208	0.174	1
CG4653	0.446828	0.287558	1.1237	0.116626	up	0.00339668	1	0.146	0.112	1
CG12384	5.23589	4.54981	1.12362	0.116558	up	7.94799e-07	0.00899315	0.817	0.836	1
CG15012	0.6583	0.476361	1.12323	0.116212	up	7.3565e-06	0.0832388	0.216	0.2	1
CG7966	0.206608	0.0755696	1.12183	0.114963	up	0.000132775	1	0.075	0.036	1
CG31715	0.587232	0.415243	1.12153	0.114691	up	7.85192e-08	0.000888444	0.195	0.188	1
CG1146	1.62851	1.3441	1.12133	0.114517	up	5.787e-07	0.00654799	0.418	0.44	1
pnt	0.713114	0.527788	1.1213	0.114492	up	5.43904e-08	0.000615427	0.216	0.222	1
CG10877	0.242029	0.107815	1.12115	0.114356	up	0.000692668	1	0.092	0.05	1
Gapdh2	2.54788	2.16515	1.12092	0.114148	up	8.94809e-08	0.00101248	0.548	0.582	1
rdx	1.47111	1.20571	1.12033	0.11362	up	1.76038e-06	0.0199187	0.394	0.408	1
CTCF	0.322627	0.180704	1.1202	0.113509	up	9.98853e-08	0.0011302	0.107	0.09	1
Cyp6a9	0.635496	0.460787	1.1196	0.11297	up	0.000710754	1	0.208	0.184	1
trn	2.03311	1.70927	1.11953	0.112911	up	4.68183e-06	0.0529749	0.46	0.486	1
CG10077	1.83302	1.53105	1.11931	0.112709	up	0.00161002	1	0.498	0.482	1
CG31689	0.607067	0.435775	1.1193	0.112706	up	0.00152256	1	0.19	0.17	1
SNF4Agamma	2.73331	2.33664	1.11888	0.112331	up	3.31826e-06	0.0375461	0.617	0.624	1
mt:Cyt-b	179.072	159.997	1.11848	0.111971	up	7.53029e-17	8.52052e-13	1	1	1
osp	4.17829	3.63053	1.11829	0.111804	up	2.48494e-05	0.281171	0.747	0.77	1
Smr	5.81394	5.09368	1.1182	0.111718	up	0.000256668	1	0.859	0.854	1
Ac13E	0.417497	0.268355	1.11759	0.111172	up	3.3192e-05	0.375568	0.143	0.12	1
CG10543	0.751852	0.568124	1.11716	0.110794	up	0.000138134	1	0.231	0.218	1
fiz	0.221645	0.093697	1.11699	0.110635	up	0.000274548	1	0.076	0.044	1
Kr-h1	0.463064	0.310169	1.1167	0.110377	up	3.40517e-05	0.385295	0.156	0.136	1
Sema2b	0.470533	0.317396	1.11624	0.109968	up	0.0214545	1	0.153	0.12	1
klar	4.616	4.03226	1.116	0.109752	up	2.09427e-05	0.236967	0.744	0.778	1
Gmap	7.54607	6.66219	1.11536	0.109173	up	0.000167168	1	0.873	0.894	1
CG12560	0.313859	0.177981	1.11535	0.109167	up	0.00195221	1	0.109	0.076	1
pre-lola-G	0.31081	0.175323	1.11528	0.109102	up	8.33153e-05	0.942713	0.106	0.08	1
sba	1.79791	1.50889	1.1152	0.109032	up	1.36416e-06	0.0154354	0.468	0.482	1
AMPdeam	3.86708	3.36436	1.11519	0.109022	up	1.67746e-08	0.000189805	0.742	0.786	1
CG8306	0.690526	0.516025	1.1151	0.108948	up	0.00107133	1	0.22	0.2	1
yuri	1.31426	1.0774	1.11402	0.107973	up	3.07632e-07	0.00348086	0.365	0.38	1
GstD10	0.228417	0.102926	1.11378	0.10776	up	7.91701e-05	0.89581	0.076	0.052	1
Pdk1	2.15101	1.82916	1.11376	0.107746	up	0.00134812	1	0.517	0.51	1
Pka-C1	1.60594	1.3402	1.11355	0.107554	up	1.89014e-08	0.000213869	0.417	0.446	1
Ac76E	0.477464	0.327004	1.11338	0.107403	up	0.00696797	1	0.149	0.122	1
TMS1	0.694827	0.52231	1.11333	0.107352	up	0.000101354	1	0.222	0.208	1
fzr	0.614195	0.449955	1.11327	0.107304	up	2.44489e-05	0.276639	0.192	0.182	1
Hers	1.75869	1.47855	1.11303	0.107083	up	1.71383e-08	0.00019392	0.465	0.49	1
CG1840	0.177832	0.0585054	1.11273	0.106817	up	6.12901e-05	0.693497	0.065	0.03	1
pst	5.42613	4.77671	1.11242	0.106538	up	0.000127393	1	0.82	0.836	1
sens-2	0.510306	0.357816	1.11231	0.106435	up	0.00025763	1	0.156	0.144	1
wb	1.29632	1.065	1.11202	0.106175	up	8.25779e-06	0.0934369	0.357	0.364	1
CG33229	0.854163	0.668298	1.11141	0.105629	up	0.00398869	1	0.268	0.246	1
CG2556	3.82751	3.34364	1.1114	0.105617	up	3.37394e-05	0.381761	0.694	0.718	1
IFT54	0.182821	0.0643285	1.11133	0.105558	up	0.000209406	1	0.056	0.032	1
sug	0.195918	0.076266	1.11117	0.105417	up	0.000483884	1	0.061	0.036	1
S6k	1.53109	1.27805	1.11108	0.105331	up	0.000138939	1	0.424	0.424	1
RhoGAP18B	4.25063	3.72586	1.11104	0.105299	up	1.78813e-06	0.0202327	0.744	0.786	1
Trc8	0.27842	0.150812	1.11088	0.105157	up	0.00197499	1	0.092	0.068	1
Gapdh1	1.47576	1.22921	1.1106	0.104902	up	0.00218737	1	0.412	0.386	1
Tre1	0.721007	0.550441	1.11001	0.10437	up	4.14934e-06	0.0469498	0.23	0.228	1
sgg	6.3409	5.61404	1.1099	0.104268	up	4.16379e-08	0.000471133	0.842	0.898	1
Vha13	4.1083	3.60278	1.10983	0.104207	up	1.57431e-07	0.00178133	0.752	0.792	1
miple2	2.8746	2.49171	1.10966	0.104052	up	4.03169e-06	0.0456186	0.638	0.66	1
CG11791	0.941799	0.750007	1.1096	0.103995	up	0.000570032	1	0.28	0.268	1
eIF5	0.217809	0.0976128	1.10951	0.103916	up	3.03361e-05	0.343253	0.077	0.054	1
bel	1.65102	1.38979	1.10931	0.103738	up	2.52134e-11	2.8529e-07	0.413	0.464	1
mub	0.780343	0.605318	1.10903	0.103484	up	2.90551e-07	0.00328759	0.233	0.244	1
ND-PDSW	1.87405	1.59251	1.1086	0.103096	up	4.91253e-07	0.00555853	0.49	0.504	1
Sik3	0.268611	0.144618	1.10833	0.102852	up	8.21742e-07	0.00929801	0.085	0.072	1
cv-2	0.31169	0.183819	1.10802	0.102571	up	0.0377393	1	0.093	0.066	1
Prestin	0.526143	0.377404	1.10798	0.102543	up	0.000181111	1	0.175	0.158	1
tud	0.946758	0.757068	1.10796	0.102519	up	1.3204e-06	0.0149404	0.289	0.294	1
CG12826	0.174299	0.0599068	1.10793	0.10249	up	0.000200695	1	0.059	0.03	1
Arpc3A	0.523236	0.375138	1.1077	0.102283	up	4.8207e-05	0.545463	0.175	0.158	1
red	1.08492	0.882345	1.10762	0.102213	up	5.5437e-07	0.0062727	0.306	0.324	1
His4r	14.4403	12.9423	1.10744	0.102053	up	0.000420516	1	0.983	0.988	1
CG1737	0.529438	0.381174	1.10735	0.101967	up	0.000335883	1	0.173	0.158	1
dmGlut	0.174353	0.0607162	1.10713	0.101773	up	0.00059825	1	0.062	0.028	1
mxt	1.20438	0.991715	1.10678	0.101451	up	0.000346762	1	0.353	0.35	1
GstT4	0.4769	0.334559	1.10666	0.101344	up	0.0122063	1	0.152	0.126	1
CG3655	1.72335	1.46091	1.10664	0.101329	up	4.32635e-05	0.489527	0.411	0.424	1
CG9747	0.201447	0.0859514	1.10635	0.10107	up	0.00398177	1	0.07	0.034	1
RpS27	79.9411	72.1632	1.10631	0.10103	up	1.67437e-13	1.89454e-09	1	1	1
CG8405	0.544772	0.396732	1.10599	0.100742	up	0.00018328	1	0.182	0.168	1
Blimp-1	2.90447	2.53067	1.10587	0.100636	up	1.07832e-05	0.122012	0.585	0.612	1
caps	4.43823	3.91759	1.10587	0.100636	up	0.00174631	1	0.752	0.77	1
GstE12	3.11906	2.72476	1.10586	0.100623	up	1.05531e-05	0.119408	0.649	0.668	1
mnd	0.50026	0.356777	1.10575	0.100526	up	0.000160704	1	0.157	0.14	1
Ekar	0.172193	0.0601997	1.10563	0.100419	up	0.000234396	1	0.063	0.032	1
Met	0.369262	0.238727	1.10538	0.100188	up	9.24458e-07	0.0104602	0.121	0.112	1
msn	6.14641	5.47115	1.10435	0.099257	up	0.000400624	1	0.861	0.882	1
Tep2	1.34265	1.1229	1.10352	0.098502	up	6.47578e-06	0.0732735	0.337	0.364	1
CG5455	0.513403	0.371504	1.10346	0.0984529	up	3.39901e-05	0.384598	0.167	0.158	1
Hsp27	1.26218	1.05036	1.10331	0.0983134	up	0.000342371	1	0.278	0.296	1
CG18404	0.220766	0.106482	1.10329	0.0982927	up	0.00622832	1	0.073	0.034	1
CG44325	0.366328	0.238519	1.10319	0.0982101	up	0.00588156	1	0.113	0.094	1
GlcAT-S	0.15231	0.04495	1.10274	0.0977996	up	0.000255028	1	0.054	0.024	1
CG2841	0.290368	0.170278	1.10262	0.0976861	up	0.000655185	1	0.097	0.076	1
Muc68E	0.130398	0.0251967	1.10262	0.0976852	up	0.000364037	1	0.041	0.014	1
Tctp	10.7529	9.66225	1.10229	0.0973909	up	0.000884704	1	0.966	0.97	1
Hsp26	0.990102	0.805526	1.10223	0.0973342	up	0.00591722	1	0.214	0.218	1
CG34220	0.166109	0.0579717	1.10221	0.0973189	up	0.00429972	1	0.056	0.022	1
aos	0.349634	0.224646	1.10206	0.097182	up	0.00162281	1	0.113	0.098	1
RhoL	0.934847	0.756351	1.10163	0.0967895	up	6.69934e-07	0.0075803	0.282	0.286	1
CG33181	0.239627	0.125543	1.10136	0.0965452	up	0.0037176	1	0.076	0.052	1
MFS15	0.191188	0.0817423	1.10118	0.0963786	up	0.00736718	1	0.063	0.034	1
lama	1.17436	0.975106	1.10088	0.0961117	up	1.84124e-05	0.208336	0.322	0.33	1
CG43120	0.379585	0.253336	1.10073	0.0959739	up	0.00440385	1	0.117	0.102	1
Fer1HCH	4.6189	4.10623	1.1004	0.0956745	up	0.001718	1	0.786	0.794	1
Yippee	0.406548	0.278242	1.10038	0.0956522	up	0.000441249	1	0.139	0.12	1
CG11151	2.00444	1.73071	1.10024	0.0955305	up	1.93338e-09	2.18761e-05	0.509	0.552	1
Socs16D	0.413453	0.28482	1.10012	0.0954169	up	0.00360527	1	0.145	0.12	1
CG42788	0.575299	0.432027	1.10005	0.0953541	up	4.88555e-06	0.05528	0.18	0.18	1
Agpat4	0.162838	0.0572993	1.09982	0.095146	up	0.00393368	1	0.059	0.026	1
Su(var)205	0.899193	0.727169	1.0996	0.0949451	up	2.87231e-05	0.325002	0.277	0.276	1
Ptp99A	0.432311	0.302678	1.09951	0.0948675	up	0.00140712	1	0.137	0.122	1
myo	1.03658	0.852325	1.09947	0.0948282	up	5.47964e-09	6.20021e-05	0.31	0.332	1
RhoGEF2	0.760794	0.601781	1.09927	0.0946488	up	3.3118e-06	0.0374731	0.23	0.238	1
bmm	1.05529	0.869716	1.09925	0.0946312	up	2.27582e-08	0.00025751	0.289	0.32	1
Mal-A8	0.28533	0.169328	1.0992	0.0945858	up	0.000138939	1	0.097	0.078	1
noc	1.56539	1.33411	1.09909	0.0944826	up	0.000690112	1	0.419	0.412	1
CG12643	0.330255	0.210563	1.09887	0.0942852	up	0.00320703	1	0.107	0.092	1
Pglym78	0.714383	0.56029	1.09876	0.0941813	up	1.40377e-06	0.0158836	0.231	0.232	1
Ank	1.05051	0.866232	1.09874	0.0941671	up	1.64524e-05	0.186159	0.314	0.32	1
Mctp	1.12274	0.932095	1.09867	0.0941018	up	2.57303e-09	2.91139e-05	0.329	0.36	1
CG7556	0.332313	0.213082	1.09829	0.0937523	up	0.00276557	1	0.112	0.094	1
CG18622	0.227283	0.117564	1.09818	0.0936513	up	2.32284e-07	0.00262829	0.076	0.062	1
Hr38	0.172718	0.0680982	1.09795	0.0934446	up	0.0122284	1	0.048	0.03	1
spen	9.09463	8.19542	1.09779	0.0932984	up	0.0414018	1	0.944	0.936	1
E(bx)	0.720224	0.567289	1.09758	0.0931073	up	2.05386e-05	0.232394	0.231	0.228	1
wech	0.555785	0.417627	1.09746	0.092996	up	6.65526e-05	0.753043	0.183	0.176	1
CG3906	0.100162	0.00278125	1.09711	0.0926797	up	4.70984e-06	0.0532918	0.036	0.002	1
lola	4.79109	4.27884	1.09704	0.0926128	up	0.00586852	1	0.802	0.8	1
Mfe2	0.669929	0.522326	1.09696	0.0925413	up	7.71872e-07	0.00873374	0.218	0.224	1
CG4928	0.226606	0.118643	1.09651	0.0921348	up	5.09201e-05	0.57616	0.072	0.058	1
CG43051	1.67962	1.44384	1.09648	0.0921031	up	0.000124379	1	0.443	0.454	1
Evi5	0.444034	0.317063	1.0964	0.0920361	up	0.00192853	1	0.152	0.134	1
foxo	1.16433	0.97408	1.09637	0.0920092	up	7.83157e-06	0.0886142	0.343	0.348	1
Dscam1	2.57816	2.26364	1.09637	0.0920046	up	3.48538e-05	0.394371	0.58	0.604	1
CysRS	0.15673	0.0552078	1.09621	0.0918595	up	0.00576423	1	0.055	0.024	1
Pmp70	0.47027	0.341355	1.09611	0.0917657	up	2.30624e-05	0.260951	0.156	0.152	1
RasGAP1	0.556197	0.419776	1.09609	0.0917455	up	6.14694e-05	0.695526	0.181	0.174	1
glo	0.661762	0.516533	1.09576	0.0914513	up	8.05975e-07	0.0091196	0.204	0.216	1
rno	0.493292	0.362791	1.09576	0.0914485	up	2.15495e-06	0.0243833	0.151	0.158	1
YME1L	0.357748	0.239181	1.09568	0.091377	up	9.54724e-05	1	0.123	0.11	1
NP15.6	1.38284	1.17512	1.0955	0.0912076	up	3.20488e-05	0.362633	0.407	0.412	1
HDAC4	0.49433	0.364641	1.09504	0.0907868	up	3.0422e-05	0.344225	0.157	0.158	1
CG3036	0.225319	0.119053	1.09496	0.0907179	up	0.00032339	1	0.078	0.058	1
CG3106	0.119949	0.0228228	1.09496	0.0907172	up	0.00453263	1	0.035	0.012	1
Fim	28.6663	26.0965	1.09484	0.0906063	up	0.0101396	1	0.999	0.996	1
Gprk1	0.911419	0.745879	1.09482	0.0905878	up	1.022e-05	0.115639	0.279	0.28	1
upSET	2.10947	1.84036	1.09475	0.0905216	up	6.14287e-06	0.0695066	0.527	0.552	1
CG8066	1.25901	1.06408	1.09444	0.0902414	up	3.76579e-09	4.261e-05	0.357	0.39	1
Tango1	0.366426	0.248586	1.09438	0.0901869	up	5.10315e-06	0.0577422	0.125	0.12	1
uex	1.53425	1.31579	1.09434	0.0901503	up	1.94993e-06	0.0220634	0.414	0.442	1
RpL27A	89.369	81.5832	1.09428	0.0900956	up	2.20016e-10	2.48948e-06	1	1	1
Adf1	0.261487	0.152977	1.09411	0.0899439	up	0.00294041	1	0.09	0.068	1
cic	6.30015	5.67238	1.09409	0.0899192	up	0.0087161	1	0.867	0.87	1
Tnpo	1.56414	1.34368	1.09407	0.0899009	up	1.36555e-06	0.0154512	0.414	0.438	1
CG34330	5.40786	4.8574	1.09398	0.0898198	up	6.65908e-05	0.753475	0.752	0.796	1
Ccdc85	0.16776	0.0675346	1.09389	0.0897359	up	0.0130908	1	0.054	0.026	1
CG14629	0.313023	0.200449	1.09378	0.0896363	up	5.82124e-06	0.0658673	0.104	0.094	1
CG43693	4.22473	3.77817	1.09346	0.0893471	up	1.37322e-05	0.15538	0.753	0.786	1
CG12177	0.874393	0.714381	1.09334	0.0892329	up	7.66672e-08	0.000867489	0.248	0.276	1
CG6983	0.225345	0.120743	1.09333	0.0892304	up	0.00017977	1	0.077	0.06	1
Alp5	0.138655	0.0415682	1.09321	0.0891201	up	0.00258998	1	0.05	0.02	1
CG7332	0.600708	0.464655	1.09289	0.0888264	up	0.000752581	1	0.192	0.18	1
CG30344	0.432921	0.31126	1.09278	0.0887269	up	6.85612e-07	0.0077577	0.144	0.14	1
CG9065	0.414688	0.294621	1.09274	0.0886911	up	0.000494017	1	0.136	0.124	1
Wbp2	1.51659	1.30326	1.09262	0.0885797	up	5.70138e-07	0.00645112	0.438	0.46	1
Chs2	0.425985	0.30521	1.09253	0.088499	up	0.0411475	1	0.125	0.11	1
rut	0.700378	0.556574	1.09239	0.0883639	up	2.65151e-07	0.00300018	0.199	0.22	1
fabp	3.90639	3.49532	1.09144	0.0875017	up	1.74846e-07	0.00197838	0.681	0.736	1
CG4363	1.16638	0.98494	1.09141	0.0874685	up	2.8404e-05	0.321391	0.345	0.348	1
CG5767	0.312744	0.202953	1.09127	0.0873405	up	0.0073132	1	0.098	0.08	1
colt	0.42267	0.304068	1.09095	0.0870467	up	5.26189e-06	0.0595383	0.145	0.14	1
larp	2.65605	2.35127	1.09094	0.0870433	up	3.62055e-07	0.00409665	0.593	0.632	1
hppy	0.553091	0.423719	1.09087	0.0869746	up	0.0135438	1	0.184	0.166	1
RhoGAP19D	0.93647	0.77527	1.0908	0.0869143	up	1.43817e-05	0.162729	0.284	0.292	1
Marf	0.968635	0.804861	1.09074	0.0868565	up	1.48363e-06	0.0167872	0.3	0.316	1
NFAT	1.19003	1.00786	1.09073	0.0868441	up	2.24415e-09	2.53926e-05	0.34	0.376	1
CG9674	7.39781	6.69982	1.09065	0.0867742	up	0.00552326	1	0.885	0.902	1
cnc	1.96034	1.71446	1.09058	0.0867124	up	0.000411436	1	0.502	0.514	1
ewg	0.641879	0.505546	1.09055	0.086686	up	0.00119087	1	0.209	0.2	1
SdhB	1.59472	1.37932	1.09053	0.0866637	up	3.42076e-09	3.87059e-05	0.426	0.466	1
Kr-h2	0.763839	0.617604	1.0904	0.0865464	up	0.000271179	1	0.248	0.236	1
p130CAS	0.617683	0.48402	1.09007	0.0862404	up	4.87636e-05	0.55176	0.198	0.202	1
CG6295	0.826134	0.675455	1.08993	0.0861164	up	0.00177354	1	0.257	0.242	1
CG45049	0.326234	0.216829	1.08991	0.0860953	up	0.00512054	1	0.119	0.096	1
CG10082	1.05574	0.886303	1.08982	0.0860148	up	1.45069e-05	0.164146	0.304	0.322	1
Pdk	0.341372	0.230877	1.08977	0.085966	up	0.000194587	1	0.12	0.106	1
dom	1.10319	0.930524	1.08944	0.0856648	up	7.80745e-07	0.00883413	0.335	0.35	1
E(spl)malpha-BFM	1.74657	1.52112	1.08942	0.0856479	up	0.00295383	1	0.367	0.336	1
Fur2	0.261346	0.157908	1.08933	0.0855641	up	0.00111266	1	0.092	0.074	1
CG43736	1.90665	1.66882	1.08911	0.085364	up	3.29725e-06	0.0373084	0.501	0.518	1
Cyp1	16.2346	14.8251	1.08907	0.0853273	up	0.0196772	1	0.984	0.99	1
brat	5.18023	4.67717	1.08861	0.0849023	up	0.00714553	1	0.804	0.818	1
CG8468	0.156221	0.0621954	1.08852	0.0848193	up	0.0244526	1	0.045	0.028	1
CG6006	2.1663	1.90968	1.0882	0.0845224	up	1.27744e-06	0.0144542	0.517	0.558	1
neur	0.204827	0.107199	1.08818	0.0845032	up	0.0182007	1	0.077	0.048	1
Syp	7.34709	6.67102	1.08813	0.0844642	up	0.000209435	1	0.895	0.916	1
Caf1-105	0.200192	0.103024	1.08809	0.0844261	up	0.0129611	1	0.069	0.042	1
Sra-1	0.433194	0.317444	1.08786	0.084212	up	0.000560286	1	0.145	0.14	1
tai	2.37265	2.10031	1.08784	0.0841967	up	2.63385e-06	0.0298021	0.567	0.594	1
CG17834	0.332037	0.224536	1.08779	0.0841472	up	0.000354961	1	0.108	0.102	1
mtd	2.01039	1.76745	1.08779	0.0841459	up	1.40314e-07	0.00158765	0.493	0.534	1
not	0.141612	0.0495051	1.08776	0.0841226	up	0.00174657	1	0.049	0.024	1
Pink1	0.437734	0.321928	1.0876	0.0839771	up	0.0125443	1	0.156	0.134	1
ftz-f1	3.47273	3.11302	1.08746	0.0838417	up	7.44168e-05	0.842026	0.669	0.708	1
Pde9	0.180403	0.0856142	1.08731	0.0837097	up	0.0242766	1	0.066	0.036	1
twin	0.375936	0.265482	1.08728	0.0836813	up	1.94493e-06	0.0220069	0.128	0.128	1
FASN1	0.493499	0.374003	1.08697	0.0833934	up	0.0168732	1	0.157	0.136	1
CG7992	1.22395	1.04623	1.08685	0.0832868	up	3.7903e-05	0.428873	0.35	0.364	1
Shark	0.28603	0.183545	1.08659	0.0830456	up	0.001613	1	0.102	0.086	1
CG40472	0.614661	0.486407	1.08628	0.0827633	up	9.08521e-08	0.00102799	0.196	0.21	1
Cbs	0.515822	0.395512	1.08621	0.0826966	up	1.90297e-07	0.00215321	0.156	0.172	1
CG32368	0.330133	0.22457	1.0862	0.082689	up	0.19508	1	0.079	0.068	1
Clk	0.189452	0.0954121	1.08585	0.0823619	up	0.0102484	1	0.062	0.042	1
schlank	2.10389	1.85865	1.08579	0.0823065	up	1.42124e-06	0.0160813	0.506	0.538	1
ND-15	1.63927	1.43113	1.08561	0.0821437	up	1.11872e-08	0.000126583	0.448	0.488	1
CG13784	0.213778	0.118312	1.08537	0.0819177	up	0.00611864	1	0.078	0.052	1
CG10068	0.223484	0.127353	1.08527	0.0818305	up	0.00112708	1	0.078	0.062	1
Cyp4e2	0.593527	0.468323	1.08527	0.0818287	up	0.000609938	1	0.184	0.184	1
CG17841	0.811928	0.669671	1.0852	0.0817648	up	5.91903e-07	0.00669739	0.257	0.272	1
alpha-Spec	3.87258	3.49116	1.08493	0.0815111	up	4.72319e-05	0.534428	0.739	0.774	1
CG9932	0.327764	0.224229	1.08457	0.0811855	up	0.00137975	1	0.114	0.1	1
LManVI	0.231105	0.135305	1.08438	0.0810106	up	0.0406999	1	0.076	0.052	1
conu	0.434111	0.32252	1.08438	0.0810061	up	0.000887483	1	0.144	0.136	1
mei-P26	2.78265	2.48861	1.08429	0.0809209	up	2.26364e-05	0.256131	0.589	0.634	1
dmpd	0.250204	0.153025	1.08428	0.0809173	up	0.0259448	1	0.089	0.06	1
kek5	4.61566	4.17964	1.08418	0.0808232	up	2.85108e-05	0.322599	0.775	0.816	1
Bruce	0.697239	0.565497	1.08415	0.0807996	up	6.42094e-09	7.26529e-05	0.222	0.24	1
AGO1	4.26441	3.85596	1.08411	0.0807616	up	3.01741e-05	0.34142	0.765	0.798	1
CG2186	0.250729	0.154029	1.08379	0.0804668	up	4.18146e-05	0.473132	0.086	0.078	1
Trf2	1.93318	1.70717	1.08349	0.0801835	up	3.29633e-08	0.00037298	0.482	0.528	1
CG8773	0.131575	0.0445073	1.08336	0.0800654	up	0.00090643	1	0.045	0.024	1
PIG-T	0.283031	0.184451	1.08323	0.0799457	up	0.00377699	1	0.099	0.082	1
cer	0.788848	0.651516	1.08315	0.079878	up	8.34817e-06	0.0944596	0.239	0.256	1
Alp9	0.119139	0.0332305	1.08315	0.0798693	up	0.0033721	1	0.045	0.014	1
CG34253	0.162	0.0729173	1.08303	0.0797609	up	0.000392475	1	0.049	0.036	1
AcCoAS	0.270253	0.172922	1.08298	0.0797178	up	0.0174682	1	0.096	0.076	1
CG8562	0.282859	0.184697	1.08286	0.0796043	up	0.02646	1	0.094	0.076	1
Xe7	0.691588	0.562208	1.08282	0.0795679	up	0.000982503	1	0.226	0.222	1
CG34423	0.438996	0.329044	1.08273	0.0794852	up	0.00670167	1	0.155	0.142	1
Lerp	0.316247	0.215676	1.08273	0.0794844	up	7.8341e-05	0.886428	0.101	0.096	1
Mlc2	0.136496	0.049781	1.0826	0.079368	up	0.00846713	1	0.041	0.024	1
phol	0.194124	0.103014	1.0826	0.0793665	up	0.00474599	1	0.068	0.048	1
Idh	1.79425	1.58151	1.08241	0.0791861	up	3.1035e-07	0.00351161	0.474	0.514	1
Hs6st	0.186374	0.0961616	1.0823	0.0790867	up	5.79216e-05	0.655383	0.063	0.048	1
alpha-Est10	0.172648	0.0834999	1.08228	0.0790676	up	0.00719932	1	0.061	0.038	1
tral	1.20988	1.04212	1.08215	0.0789461	up	3.833e-08	0.000433704	0.351	0.384	1
mtgo	2.7122	2.43127	1.08187	0.0786932	up	1.44839e-09	1.63886e-05	0.53	0.616	1
Plp	0.479946	0.367989	1.08184	0.0786636	up	0.004749	1	0.153	0.144	1
Eip78C	0.122159	0.0374301	1.08167	0.0785082	up	5.11993e-05	0.57932	0.037	0.022	1
CG43055	0.344448	0.243085	1.08154	0.0783877	up	0.0880375	1	0.114	0.09	1
Glt	0.149152	0.0625321	1.08152	0.0783694	up	0.0364015	1	0.05	0.026	1
Gug	2.44894	2.18954	1.08133	0.0781892	up	1.22674e-06	0.0138806	0.579	0.624	1
Octbeta2R	0.401743	0.296366	1.08129	0.0781515	up	1.59141e-07	0.00180068	0.129	0.14	1
out	0.300838	0.203085	1.08125	0.0781194	up	0.00255241	1	0.101	0.088	1
CG3702	0.525414	0.410892	1.08117	0.0780433	up	5.51912e-07	0.00624488	0.171	0.182	1
Hel89B	0.335365	0.235137	1.08115	0.0780233	up	0.000107446	1	0.111	0.104	1
RpI1	0.384174	0.280334	1.0811	0.0779829	up	0.00396922	1	0.132	0.12	1
CG8079	0.144057	0.0584182	1.08091	0.0778054	up	0.00923396	1	0.052	0.026	1
Orcokinin	0.98657	0.838033	1.08081	0.0777134	up	0.0533532	1	0.269	0.25	1
Tpi	1.35193	1.17609	1.08081	0.0777099	up	0.000521336	1	0.361	0.374	1
CG42238	0.383105	0.279826	1.0807	0.0776066	up	0.00193828	1	0.126	0.12	1
fs(1)h	5.15862	4.69887	1.08067	0.0775852	up	0.000571583	1	0.798	0.832	1
Tspo	2.53921	2.27593	1.08037	0.0773024	up	1.43911e-06	0.0162835	0.575	0.624	1
prage	2.70609	2.43078	1.08025	0.0771892	up	9.93292e-07	0.0112391	0.573	0.63	1
CG4612	0.274226	0.179608	1.08021	0.0771567	up	3.94314e-06	0.0446166	0.089	0.09	1
PRAS40	0.592389	0.474147	1.08021	0.0771558	up	0.000149939	1	0.185	0.188	1
CG16985	0.407704	0.303236	1.08016	0.0771099	up	0.00688562	1	0.135	0.122	1
Dyrk3	0.523656	0.410705	1.08007	0.0770228	up	0.000148859	1	0.168	0.17	1
Drat	0.458255	0.350293	1.07995	0.0769189	up	0.0230871	1	0.152	0.138	1
how	0.549179	0.434607	1.07986	0.0768343	up	0.00253486	1	0.195	0.182	1
Vha55	2.33072	2.08444	1.07985	0.0768188	up	2.53235e-07	0.00286536	0.552	0.592	1
hrm	0.498821	0.388329	1.07959	0.0765781	up	9.85966e-06	0.111562	0.159	0.166	1
Dyrk2	1.65079	1.45589	1.07936	0.0763683	up	6.52379e-06	0.0738167	0.431	0.456	1
CG9044	0.248433	0.156748	1.07926	0.076276	up	0.00365044	1	0.088	0.07	1
PhKgamma	0.471061	0.363074	1.07922	0.0762418	up	6.15505e-07	0.00696444	0.154	0.166	1
CG8370	0.13206	0.0489736	1.07921	0.0762272	up	0.0149478	1	0.047	0.022	1
Ugt302C1	0.619061	0.500252	1.07919	0.0762135	up	0.000139675	1	0.2	0.198	1
Adi1	0.460591	0.353431	1.07918	0.0761981	up	0.0118137	1	0.161	0.148	1
Stlk	0.517156	0.406083	1.07899	0.07603	up	0.000219453	1	0.181	0.178	1
sick	0.4239	0.319833	1.07885	0.075894	up	2.88103e-06	0.0325989	0.141	0.146	1
CG43218	0.113865	0.0324807	1.07882	0.0758712	up	0.128849	1	0.02	0.016	1
fog	0.863833	0.727922	1.07866	0.0757154	up	0.00109135	1	0.27	0.274	1
CG10116	0.116089	0.0349953	1.07835	0.0754335	up	0.010044	1	0.04	0.016	1
Pfdn2	0.60522	0.488751	1.07823	0.0753236	up	0.000646024	1	0.197	0.198	1
CG7546	0.516413	0.406439	1.07819	0.0752873	up	0.0161297	1	0.178	0.166	1
CG12279	0.582578	0.467903	1.07812	0.07522	up	2.17631e-05	0.24625	0.195	0.198	1
mRpL2	0.348991	0.251458	1.07794	0.0750479	up	2.27346e-08	0.000257242	0.115	0.128	1
rump	0.569219	0.455787	1.07792	0.075031	up	3.23625e-08	0.000366182	0.182	0.202	1
corn	0.762012	0.634674	1.0779	0.0750132	up	0.000888203	1	0.237	0.244	1
lilli	0.971991	0.829661	1.07779	0.0749131	up	1.08823e-06	0.0123133	0.302	0.33	1
hdc	16.2755	15.0299	1.0777	0.0748323	up	0.103636	1	0.969	0.974	1
Fas2	3.64724	3.31324	1.07744	0.0745832	up	8.84397e-06	0.100069	0.694	0.734	1
spir	0.433628	0.330632	1.0774	0.0745542	up	6.00487e-05	0.679451	0.148	0.15	1
CG8814	0.150809	0.0682781	1.07726	0.074417	up	6.38606e-05	0.722582	0.053	0.04	1
lbk	0.695884	0.574271	1.07725	0.0744117	up	1.56618e-06	0.0177214	0.214	0.234	1
Nelf-A	0.184887	0.0999299	1.07724	0.0744011	up	0.00360821	1	0.066	0.048	1
Spase12	0.904517	0.767988	1.07722	0.0743866	up	0.000184512	1	0.295	0.292	1
skd	1.07706	0.928397	1.07709	0.0742624	up	1.38583e-07	0.00156806	0.326	0.358	1
CG11309	0.25249	0.163068	1.07688	0.074072	up	0.0833065	1	0.093	0.068	1
mRpS11	0.272572	0.181735	1.07687	0.0740562	up	0.0231087	1	0.097	0.08	1
cdi	1.66955	1.47902	1.07686	0.074047	up	5.19177e-06	0.0587448	0.436	0.47	1
CG10863	0.520896	0.412497	1.07674	0.073941	up	0.00246354	1	0.174	0.166	1
HnRNP-K	0.488687	0.382712	1.07664	0.0738476	up	0.0216997	1	0.163	0.152	1
CG6191	0.221174	0.134523	1.07638	0.0736011	up	0.0344249	1	0.078	0.058	1
CG9005	0.523204	0.415222	1.0763	0.0735296	up	0.00135929	1	0.173	0.168	1
CG5316	0.219756	0.133357	1.07623	0.0734675	up	0.00452956	1	0.075	0.064	1
Magi	0.53901	0.430031	1.07621	0.0734431	up	2.84523e-09	3.21938e-05	0.165	0.186	1
CG14435	0.442514	0.3405	1.0761	0.0733447	up	4.78361e-09	5.41265e-05	0.147	0.164	1
lqf	1.65358	1.46634	1.07592	0.073172	up	1.23512e-09	1.39754e-05	0.435	0.486	1
faf	0.466331	0.363178	1.07567	0.0729452	up	8.50891e-05	0.962783	0.162	0.16	1
Bap60	0.418604	0.318887	1.07561	0.0728851	up	0.0150207	1	0.148	0.13	1
Su(z)2	0.396318	0.29849	1.07534	0.0726362	up	0.179562	1	0.131	0.108	1
Hsp70Ab	0.248308	0.160973	1.07523	0.0725303	up	0.00749206	1	0.074	0.064	1
mRpL43	0.249242	0.161858	1.07521	0.072517	up	0.00201857	1	0.088	0.076	1
Rbcn-3A	0.740405	0.618849	1.07509	0.072402	up	0.000206496	1	0.244	0.246	1
Mnn1	0.763066	0.639968	1.07506	0.0723772	up	0.00068258	1	0.238	0.238	1
CG9682	0.093444	0.0171692	1.07499	0.0723088	up	0.0018188	1	0.03	0.01	1
mRpL33	1.2653	1.10744	1.0749	0.0722307	up	1.15906e-06	0.0131148	0.373	0.398	1
beta-Man	0.411377	0.313064	1.07487	0.072202	up	0.00540705	1	0.14	0.13	1
Utx	0.337783	0.24476	1.07473	0.072071	up	0.00331803	1	0.116	0.106	1
ND-49	0.791178	0.666675	1.0747	0.0720428	up	3.17845e-06	0.0359641	0.266	0.278	1
Spp	0.889421	0.75817	1.07465	0.0719971	up	3.93918e-05	0.445718	0.27	0.284	1
CG7523	0.445831	0.345473	1.07459	0.0719383	up	0.00131864	1	0.151	0.144	1
par-1	4.80702	4.40407	1.07456	0.0719145	up	0.00138981	1	0.789	0.814	1
slif	0.121982	0.0441325	1.07456	0.0719103	up	0.0133001	1	0.042	0.02	1
pyr	0.18587	0.103786	1.07437	0.0717307	up	0.00269678	1	0.058	0.05	1
cbt	1.0758	0.932152	1.07435	0.0717139	up	1.23221e-05	0.139424	0.309	0.334	1
EndoA	0.517966	0.41301	1.07428	0.071649	up	3.95332e-06	0.0447318	0.169	0.172	1
Usp7	0.996733	0.858746	1.07424	0.0716105	up	0.000905486	1	0.304	0.3	1
CG4558	0.227256	0.1425	1.07418	0.0715617	up	0.000492819	1	0.083	0.07	1
ttv	0.33857	0.246136	1.07418	0.0715543	up	0.000161588	1	0.118	0.114	1
CG15673	0.161327	0.0812575	1.07405	0.0714383	up	0.0131097	1	0.054	0.036	1
ND-B17.2	0.950874	0.816439	1.07401	0.0713994	up	0.000133717	1	0.304	0.308	1
CG13506	0.449278	0.349461	1.07397	0.0713603	up	2.67309e-05	0.30246	0.15	0.152	1
CG8034	0.859135	0.731253	1.07387	0.0712658	up	0.00701202	1	0.267	0.258	1
X11L	0.364116	0.270447	1.07373	0.0711372	up	0.00626355	1	0.115	0.108	1
bbg	0.647415	0.535106	1.07316	0.0706081	up	5.14229e-05	0.58185	0.202	0.214	1
mRpS16	0.611031	0.501342	1.07306	0.0705154	up	0.000581667	1	0.202	0.204	1
Hydr2	0.500351	0.398252	1.07302	0.070476	up	2.05176e-05	0.232156	0.167	0.174	1
oys	0.821607	0.697725	1.07297	0.07043	up	6.8691e-08	0.000777239	0.231	0.27	1
D2hgdh	0.721981	0.60493	1.07293	0.0703951	up	5.99551e-05	0.678392	0.224	0.232	1
CG9394	0.334202	0.243588	1.07287	0.0703327	up	0.00580702	1	0.111	0.1	1
CG33144	0.272756	0.18641	1.07278	0.0702524	up	0.000609477	1	0.095	0.088	1
tun	0.227777	0.144599	1.07267	0.0701509	up	0.000536145	1	0.077	0.068	1
Abd-B	0.272734	0.186575	1.07261	0.070097	up	0.0283627	1	0.086	0.072	1
Paf-AHalpha	0.214453	0.132305	1.07255	0.0700385	up	0.00334949	1	0.073	0.06	1
Zyx	0.471991	0.372466	1.07252	0.0700064	up	1.27047e-06	0.0143753	0.161	0.168	1
18w	0.184292	0.104265	1.07247	0.0699655	up	0.00826215	1	0.064	0.046	1
RN-tre	0.327626	0.237977	1.07242	0.0699141	up	5.05795e-05	0.572307	0.113	0.11	1
step	1.0905	0.949396	1.07238	0.069882	up	0.000120718	1	0.328	0.332	1
Ulp1	0.356779	0.265223	1.07236	0.0698653	up	8.70954e-05	0.985485	0.132	0.128	1
qkr58E-3	0.509831	0.408048	1.07229	0.0697934	up	0.00559923	1	0.172	0.16	1
oaf	0.337241	0.24713	1.07225	0.0697638	up	0.00115522	1	0.12	0.11	1
Jabba	0.290135	0.203202	1.07225	0.0697607	up	0.00589926	1	0.098	0.09	1
CG12945	0.265493	0.180327	1.07215	0.0696698	up	0.00039326	1	0.095	0.084	1
tkv	1.13431	0.990769	1.0721	0.0696207	up	2.68263e-07	0.0030354	0.323	0.358	1
wit	0.145455	0.0685494	1.07197	0.0694996	up	0.000971297	1	0.045	0.036	1
mago	0.344285	0.254164	1.07186	0.069393	up	0.00730246	1	0.124	0.112	1
Cyt-c1	1.17078	1.02561	1.07167	0.0692188	up	0.000741924	1	0.345	0.358	1
kraken	0.394596	0.301332	1.07167	0.0692163	up	0.0396262	1	0.132	0.118	1
CG34370	0.126387	0.0514363	1.07128	0.0688578	up	0.0546845	1	0.04	0.02	1
CG13917	1.51053	1.3438	1.07114	0.0687223	up	4.49357e-06	0.0508447	0.398	0.432	1
Sxl	2.18639	1.97494	1.07108	0.0686655	up	0.000554691	1	0.555	0.57	1
swm	0.33738	0.248703	1.07102	0.0686074	up	0.00139167	1	0.118	0.108	1
CG30423	1.34812	1.19261	1.07093	0.0685241	up	9.12972e-05	1	0.385	0.406	1
E(Pc)	0.455642	0.359291	1.07088	0.0684837	up	8.06207e-05	0.912224	0.154	0.156	1
Ass	0.174673	0.0971825	1.07063	0.0682446	up	0.00558122	1	0.063	0.048	1
Vti1b	0.356836	0.267436	1.07054	0.0681593	up	0.000290962	1	0.127	0.122	1
mth	0.191267	0.112807	1.07051	0.0681315	up	0.0680394	1	0.073	0.048	1
fz	0.319886	0.233325	1.07018	0.0678314	up	0.187101	1	0.111	0.088	1
CG7766	0.79816	0.680299	1.07014	0.0677924	up	0.00231424	1	0.261	0.256	1
a	0.151954	0.0764792	1.07011	0.0677643	up	0.0201513	1	0.057	0.036	1
babo	0.59797	0.493284	1.0701	0.0677565	up	9.6171e-11	1.08817e-06	0.19	0.222	1
gny	0.25016	0.168281	1.07009	0.0677388	up	0.00194856	1	0.089	0.08	1
Got1	0.585169	0.48136	1.07008	0.0677308	up	1.9046e-05	0.215505	0.194	0.202	1
Prx2540-1	0.325233	0.238584	1.06996	0.0676199	up	0.0525915	1	0.094	0.088	1
CG12054	0.782942	0.66653	1.06985	0.0675211	up	4.3505e-05	0.49226	0.25	0.26	1
cype	7.6179	7.05535	1.06984	0.067505	up	0.00347847	1	0.906	0.924	1
Nup153	0.491855	0.394493	1.06982	0.0674894	up	5.71024e-06	0.0646114	0.157	0.168	1
tay	0.642974	0.535864	1.06974	0.0674153	up	9.13661e-08	0.00103381	0.201	0.224	1
PNUTS	0.995292	0.865322	1.06968	0.0673568	up	0.000179275	1	0.293	0.306	1
CG11360	0.429161	0.336207	1.06956	0.0672519	up	0.00069109	1	0.152	0.15	1
Drp1	0.306825	0.221831	1.06956	0.0672499	up	0.00731608	1	0.103	0.098	1
Hsp23	0.282234	0.199345	1.06911	0.0668281	up	0.37479	1	0.071	0.064	1
drm	0.112442	0.0406371	1.069	0.066724	up	0.148147	1	0.029	0.016	1
sqz	0.238759	0.158903	1.06891	0.0666358	up	0.000295499	1	0.078	0.072	1
tapas	0.287697	0.204849	1.06876	0.0665013	up	0.00106996	1	0.1	0.092	1
CG15531	0.166245	0.0912177	1.06876	0.0664953	up	0.072632	1	0.057	0.038	1
NTPase	0.285657	0.202995	1.06871	0.0664556	up	0.0333742	1	0.098	0.086	1
CG14478	0.703619	0.594266	1.06859	0.0663409	up	0.0003478	1	0.227	0.232	1
dikar	0.455353	0.362055	1.0685	0.0662537	up	4.65056e-06	0.0526211	0.148	0.162	1
alpha-Est9	2.36093	2.14551	1.06848	0.0662409	up	1.90885e-05	0.215986	0.521	0.568	1
Ndae1	0.123176	0.0512019	1.06847	0.0662258	up	0.0080545	1	0.045	0.026	1
Cyp4ad1	0.153427	0.0795195	1.06846	0.0662217	up	0.117423	1	0.051	0.03	1
Mlp60A	0.0849617	0.0154557	1.06845	0.0662073	up	0.00786302	1	0.027	0.008	1
LManV	0.148737	0.0751561	1.06844	0.0661976	up	0.0134669	1	0.054	0.034	1
Letm1	0.205954	0.128716	1.06843	0.0661899	up	0.00274502	1	0.068	0.062	1
CG18081	0.352986	0.266387	1.06838	0.0661465	up	3.8042e-05	0.430445	0.125	0.122	1
CG7601	0.28709	0.204903	1.06821	0.065985	up	0.0268352	1	0.101	0.086	1
Pdxk	0.235126	0.156317	1.06816	0.065933	up	0.0105322	1	0.076	0.066	1
trol	0.943429	0.819438	1.06815	0.0659259	up	0.0673929	1	0.254	0.242	1
Caper	1.36257	1.2125	1.06783	0.0656295	up	2.13399e-06	0.0241461	0.392	0.428	1
alpha-PheRS	0.391816	0.303421	1.06782	0.0656171	up	0.00585399	1	0.14	0.128	1
Rab2	1.19996	1.06024	1.06782	0.0656159	up	6.30596e-07	0.00713519	0.344	0.382	1
CG3301	0.255154	0.175587	1.06768	0.0654905	up	4.67701e-05	0.529203	0.09	0.086	1
Vha100-5	0.198743	0.122894	1.06755	0.0653647	up	0.00918621	1	0.072	0.056	1
Mkrn1	0.363573	0.277361	1.06749	0.0653124	up	3.38934e-07	0.00383504	0.129	0.134	1
CG11034	0.109658	0.0395082	1.06748	0.0653044	up	0.0113162	1	0.038	0.02	1
pcx	0.208808	0.132448	1.06743	0.0652534	up	0.00770168	1	0.071	0.06	1
mahe	1.625	1.4592	1.06742	0.0652438	up	3.31275e-07	0.00374838	0.441	0.482	1
CG13887	0.552648	0.454923	1.06717	0.0650089	up	0.00013154	1	0.191	0.192	1
Kank	0.520426	0.424751	1.06715	0.0649933	up	0.00689935	1	0.178	0.172	1
Exo84	0.250374	0.172056	1.06682	0.064683	up	0.0441524	1	0.087	0.076	1
mio	0.177484	0.103773	1.06678	0.0646457	up	0.00967413	1	0.061	0.05	1
Snx27	0.249206	0.171011	1.06678	0.0646405	up	0.00092019	1	0.089	0.08	1
hfp	0.843631	0.728359	1.06669	0.0645648	up	2.92232e-05	0.330661	0.252	0.268	1
boca	0.200498	0.125848	1.06631	0.0641995	up	0.000327204	1	0.061	0.058	1
CG5151	1.09045	0.960494	1.06629	0.0641844	up	8.37158e-06	0.0947245	0.295	0.33	1
Lar	0.824602	0.711207	1.06627	0.0641629	up	1.32539e-05	0.149968	0.25	0.264	1
Desat1	1.55273	1.39449	1.06608	0.063992	up	2.86322e-07	0.00323974	0.418	0.462	1
Zn72D	0.216161	0.140855	1.06601	0.0639211	up	0.00151861	1	0.082	0.072	1
TFAM	0.392697	0.306786	1.06574	0.0636712	up	0.000696586	1	0.134	0.13	1
Cals	0.678828	0.575355	1.06568	0.0636154	up	2.01685e-06	0.0228207	0.223	0.24	1
Rcd2	0.224609	0.149206	1.06561	0.0635505	up	0.00509804	1	0.079	0.07	1
SsRbeta	0.375734	0.291043	1.0656	0.0635376	up	0.000723319	1	0.133	0.13	1
GAPcenA	0.866529	0.751901	1.06543	0.0633794	up	0.0256007	1	0.278	0.27	1
CG5532	2.00202	1.81776	1.0654	0.0633461	up	3.33471e-07	0.00377323	0.504	0.552	1
Lamp1	3.20606	2.94813	1.06533	0.0632846	up	9.34682e-05	1	0.672	0.708	1
CG44475	0.096618	0.0295967	1.06509	0.0630638	up	0.0799124	1	0.026	0.012	1
Tsp39D	0.584317	0.487551	1.06505	0.0630222	up	7.39287e-05	0.836504	0.191	0.198	1
Stat92E	7.68592	7.15602	1.06497	0.0629469	up	0.153334	1	0.894	0.904	1
E2f2	0.117801	0.0496722	1.06491	0.0628858	up	0.0559821	1	0.04	0.022	1
GstD9	0.261469	0.18474	1.06476	0.0627536	up	0.000340498	1	0.091	0.088	1
wde	0.285145	0.207006	1.06474	0.0627282	up	0.00141856	1	0.096	0.088	1
Ptx1	0.177274	0.105719	1.06471	0.0627053	up	0.0167529	1	0.06	0.048	1
Prp3	0.142288	0.0729032	1.06467	0.0626653	up	0.00298846	1	0.054	0.038	1
CG8206	0.188849	0.116636	1.06467	0.0626647	up	0.0336137	1	0.07	0.056	1
per	0.347166	0.265391	1.06462	0.0626218	up	0.0202845	1	0.114	0.106	1
CG3632	0.201561	0.129024	1.06425	0.0622677	up	0.0767231	1	0.072	0.056	1
dbr	0.323902	0.244032	1.0642	0.0622259	up	0.000805001	1	0.11	0.104	1
CG12825	0.508396	0.417444	1.06417	0.062192	up	0.0539786	1	0.157	0.142	1
bsk	0.259159	0.183551	1.06388	0.0619252	up	0.000962276	1	0.092	0.086	1
CG9114	0.175143	0.104587	1.06388	0.0619187	up	0.00628421	1	0.065	0.05	1
l(3)neo38	1.78067	1.61375	1.06386	0.0619073	up	3.72779e-06	0.0421799	0.454	0.496	1
Tsp42Ec	0.410764	0.326084	1.06386	0.0619009	up	0.00337293	1	0.14	0.136	1
CG32512	0.215501	0.142654	1.06375	0.061803	up	0.0618608	1	0.069	0.06	1
Sec6	0.15003	0.0811313	1.06373	0.0617804	up	0.0218839	1	0.052	0.036	1
Cpsf5	0.58946	0.49441	1.0636	0.0616624	up	0.000297032	1	0.196	0.2	1
BI-1	0.659296	0.560084	1.06359	0.0616537	up	0.0774234	1	0.223	0.208	1
IP3K2	1.03272	0.911319	1.06352	0.0615829	up	9.25369e-09	0.000104706	0.293	0.34	1
CG11414	0.238524	0.164608	1.06347	0.0615364	up	0.0136875	1	0.089	0.078	1
CG6664	0.230434	0.157032	1.06344	0.0615093	up	0.0461261	1	0.083	0.066	1
CG31301	0.348133	0.267741	1.06341	0.0614843	up	1.28937e-07	0.00145892	0.113	0.126	1
gus	0.615316	0.518995	1.06341	0.0614817	up	3.51507e-08	0.00039773	0.198	0.222	1
obe	0.109684	0.0435993	1.06332	0.0614001	up	0.0025337	1	0.038	0.024	1
eas	0.183702	0.113352	1.06319	0.0612712	up	0.00136671	1	0.057	0.054	1
lab	0.0875162	0.0228977	1.06317	0.0612568	up	0.0150514	1	0.027	0.012	1
CG2915	0.260066	0.18537	1.06302	0.0611093	up	0.0794217	1	0.101	0.082	1
Swip-1	0.228783	0.155987	1.06297	0.0610697	up	0.000363693	1	0.075	0.072	1
gw	1.96264	1.78728	1.06292	0.0610175	up	1.78828e-07	0.00202344	0.515	0.566	1
enok	0.209694	0.138096	1.06291	0.0610112	up	0.00270879	1	0.066	0.064	1
Mal-A6	1.25194	1.11867	1.0629	0.0610011	up	1.51787e-07	0.00171747	0.323	0.378	1
RpII215	1.78252	1.618	1.06284	0.0609431	up	0.000759914	1	0.478	0.502	1
CG43313	0.786355	0.681151	1.06258	0.0606986	up	0.00925507	1	0.255	0.254	1
NLaz	0.4865	0.399057	1.0625	0.0606262	up	1.85773e-05	0.210202	0.161	0.172	1
CG17454	0.216196	0.14475	1.06241	0.0605421	up	0.0171219	1	0.076	0.066	1
CG17565	0.124976	0.0589994	1.0623	0.0604373	up	0.00553214	1	0.044	0.032	1
bys	0.187133	0.11768	1.06214	0.0602867	up	0.00376792	1	0.068	0.056	1
Cp190	0.241548	0.168939	1.06212	0.0602625	up	0.00192713	1	0.08	0.076	1
Ugt302K1	0.199284	0.129161	1.0621	0.0602495	up	0.0177468	1	0.069	0.058	1
CG42672	0.235923	0.163704	1.06206	0.0602099	up	0.140991	1	0.086	0.068	1
CHES-1-like	1.60075	1.44882	1.06204	0.0601912	up	4.63273e-11	5.24193e-07	0.412	0.482	1
Tor	0.11673	0.0515097	1.06203	0.0601777	up	0.00444951	1	0.043	0.03	1
Alp6	0.135494	0.0692916	1.06191	0.0600717	up	0.0438201	1	0.045	0.03	1
Bap111	0.295949	0.220446	1.06186	0.0600268	up	0.038539	1	0.11	0.098	1
CG14200	0.393992	0.312836	1.06182	0.0599822	up	2.69919e-07	0.00305414	0.129	0.146	1
Mdr50	0.099017	0.0351091	1.06174	0.0599094	up	0.0118585	1	0.036	0.018	1
vih	0.380486	0.300311	1.06166	0.059832	up	0.023322	1	0.133	0.124	1
Taf10b	0.310749	0.234698	1.0616	0.0597725	up	8.32805e-06	0.0942318	0.103	0.11	1
CG6700	0.976773	0.862261	1.06149	0.059674	up	8.99494e-06	0.101778	0.294	0.318	1
Tab2	0.397377	0.316647	1.06131	0.0595085	up	1.07931e-07	0.00122124	0.13	0.144	1
sog	0.560249	0.470128	1.0613	0.0594963	up	0.000662719	1	0.167	0.182	1
CG4045	0.239793	0.168214	1.06127	0.0594686	up	0.177594	1	0.087	0.066	1
MSBP	0.620026	0.526553	1.06123	0.0594299	up	1.81525e-06	0.0205395	0.203	0.228	1
Rpt3	0.598093	0.505893	1.06123	0.0594245	up	0.00151351	1	0.202	0.202	1
Rab1	1.70515	1.54924	1.06116	0.0593628	up	2.11304e-05	0.23909	0.465	0.502	1
odd	0.0820096	0.0197998	1.061	0.0592137	up	0.0117445	1	0.03	0.01	1
alpha-Cat	0.475429	0.390725	1.06091	0.0591237	up	8.39815e-07	0.00950251	0.153	0.174	1
mRpS28	1.02304	0.906917	1.06089	0.0591109	up	2.47278e-07	0.00279795	0.316	0.348	1
mgr	0.518355	0.431205	1.06089	0.0591107	up	0.00188099	1	0.18	0.18	1
Vsp37A	0.315127	0.239743	1.06081	0.0590292	up	0.00209426	1	0.115	0.11	1
CG3368	0.320054	0.244542	1.06067	0.0589052	up	2.96285e-05	0.335247	0.113	0.118	1
Aldh-III	0.445629	0.363124	1.06053	0.0587652	up	1.74662e-05	0.19763	0.156	0.162	1
mino	0.13123	0.0668537	1.06034	0.0585914	up	0.0462472	1	0.055	0.034	1
Nhe3	0.321875	0.246746	1.06026	0.0585141	up	0.0503248	1	0.119	0.104	1
Ugt303B1	0.141695	0.0768243	1.06024	0.0584975	up	0.0208928	1	0.052	0.038	1
CG3764	0.313721	0.239181	1.06015	0.058413	up	0.0506	1	0.106	0.096	1
Git	0.145982	0.081096	1.06002	0.0582869	up	0.0201545	1	0.049	0.036	1
Lrch	3.61191	3.35104	1.05995	0.0582253	up	0.00855262	1	0.679	0.71	1
CG2201	0.731078	0.633221	1.05992	0.05819	up	2.179e-07	0.00246554	0.234	0.262	1
mRpL30	0.257652	0.186602	1.05988	0.0581527	up	0.0166782	1	0.093	0.082	1
CG16986	0.214392	0.145797	1.05987	0.0581428	up	0.00163559	1	0.084	0.074	1
r	0.413544	0.333724	1.05985	0.0581248	up	2.21119e-05	0.250196	0.137	0.146	1
CTPsyn	0.191932	0.124636	1.05984	0.0581156	up	0.000138832	1	0.066	0.062	1
RpL24-like	2.88174	2.66287	1.05975	0.0580371	up	0.00105944	1	0.642	0.662	1
Wdr33	0.14734	0.0829168	1.05949	0.0577882	up	0.0992555	1	0.052	0.034	1
CG5789	0.238009	0.16861	1.05939	0.0576894	up	0.0936892	1	0.086	0.074	1
CG3184	0.154201	0.0895318	1.05935	0.05766	up	0.00674207	1	0.058	0.046	1
Trl	0.43816	0.357741	1.05923	0.057542	up	0.0470846	1	0.144	0.138	1
CG34396	0.130136	0.0669581	1.05921	0.0575265	up	0.000910252	1	0.044	0.036	1
CG17270	0.156025	0.0914521	1.05916	0.0574786	up	0.151826	1	0.056	0.038	1
p120ctn	0.718723	0.622753	1.05914	0.0574573	up	7.91339e-05	0.8954	0.23	0.242	1
Ptpa	0.130325	0.0672144	1.05914	0.0574532	up	0.000256678	1	0.045	0.038	1
CG1161	0.298501	0.226003	1.05913	0.0574509	up	0.000439042	1	0.095	0.102	1
CG13893	0.150772	0.086541	1.05912	0.057434	up	0.0861448	1	0.046	0.036	1
CSN7	0.281349	0.21004	1.05893	0.0572599	up	0.0364739	1	0.099	0.086	1
CG42668	0.367886	0.291815	1.05889	0.0572179	up	0.00309464	1	0.129	0.128	1
HtrA2	0.10017	0.0390945	1.05878	0.0571149	up	0.0339026	1	0.03	0.018	1
CG5522	0.15224	0.088336	1.05872	0.0570579	up	0.0256812	1	0.054	0.042	1
barc	0.253771	0.184292	1.05867	0.0570114	up	7.04461e-05	0.797098	0.086	0.09	1
exd	0.6733	0.580617	1.05864	0.0569823	up	1.77041e-08	0.000200322	0.216	0.252	1
rdgBbeta	0.0679082	0.00878508	1.05861	0.056955	up	0.00515841	1	0.024	0.004	1
CG44838	0.113406	0.0517782	1.05859	0.0569412	up	0.0314928	1	0.04	0.024	1
Eaf	0.26838	0.198243	1.05853	0.0568836	up	0.00177938	1	0.096	0.094	1
MRP	0.489496	0.407188	1.05849	0.0568445	up	3.28758e-05	0.371989	0.163	0.178	1
anne	1.58419	1.44151	1.05844	0.0567957	up	7.35125e-05	0.831794	0.441	0.47	1
Tailor	0.285366	0.214504	1.05835	0.0567076	up	0.0130866	1	0.098	0.09	1
Pi3K68D	0.449368	0.369487	1.05833	0.0566914	up	0.000247608	1	0.155	0.154	1
Mes2	1.304	1.17712	1.05828	0.0566409	up	1.39552e-05	0.157903	0.356	0.394	1
shrb	1.52313	1.3843	1.05823	0.0565951	up	0.000498635	1	0.428	0.446	1
Zcchc7	0.378954	0.303307	1.05804	0.0564204	up	1.66761e-05	0.18869	0.133	0.142	1
Dek	1.07794	0.96427	1.05787	0.056256	up	5.3324e-05	0.603361	0.331	0.348	1
Ras85D	0.91807	0.813207	1.05783	0.0562223	up	2.90701e-06	0.0328928	0.289	0.314	1
CG34132	1.21276	1.09181	1.05782	0.056209	up	1.01071e-06	0.0114361	0.347	0.384	1
SdhD	0.813862	0.714748	1.0578	0.0561921	up	1.52359e-06	0.0172394	0.266	0.288	1
Hacd1	0.144312	0.0818017	1.05778	0.0561754	up	0.00567825	1	0.053	0.042	1
olf186-F	0.256095	0.187585	1.05769	0.0560858	up	0.00403383	1	0.082	0.08	1
CG3662	0.914645	0.810375	1.0576	0.0559984	up	0.00172243	1	0.28	0.288	1
CG7970	0.444043	0.365455	1.05756	0.0559597	up	0.0134755	1	0.15	0.152	1
spin	1.58175	1.44141	1.05748	0.0558933	up	9.02622e-05	1	0.426	0.456	1
CG14441	1.56474	1.42533	1.05748	0.0558886	up	5.17178e-08	0.000585187	0.409	0.462	1
CG9775	0.351037	0.277717	1.05738	0.0557977	up	0.00677343	1	0.124	0.12	1
Synd	0.888944	0.786547	1.05732	0.0557333	up	1.42626e-06	0.0161382	0.271	0.3	1
l(1)G0289	0.636347	0.547662	1.0573	0.0557211	up	0.0606301	1	0.219	0.212	1
CG14995	0.171182	0.10774	1.05727	0.0556917	up	0.0109285	1	0.058	0.05	1
CG18563	0.0756644	0.01741	1.05726	0.0556784	up	0.0178549	1	0.027	0.008	1
CG4860	0.332263	0.260139	1.05723	0.0556566	up	0.00187587	1	0.121	0.116	1
E(z)	0.194732	0.130435	1.05688	0.0553195	up	0.000126464	1	0.065	0.064	1
Moca-cyp	0.408849	0.333059	1.05685	0.0552966	up	3.73516e-06	0.0422634	0.131	0.146	1
CG17734	0.441518	0.364019	1.05682	0.0552613	up	3.48661e-06	0.039451	0.152	0.162	1
Asap	0.202712	0.138144	1.05673	0.0551801	up	0.0173034	1	0.073	0.062	1
CG9727	0.246641	0.18023	1.05627	0.0547441	up	0.129696	1	0.092	0.08	1
Edc3	0.322593	0.25218	1.05623	0.0547082	up	0.000928111	1	0.104	0.108	1
CG2519	0.308737	0.239069	1.05623	0.0547023	up	4.56101e-06	0.0516078	0.109	0.116	1
CG17829	0.117154	0.0577695	1.05614	0.0546222	up	0.0387651	1	0.046	0.028	1
Naprt	0.304805	0.235511	1.05609	0.0545692	up	0.0123695	1	0.098	0.1	1
CG31198	0.716152	0.625093	1.05603	0.0545197	up	0.00341204	1	0.225	0.232	1
dos	0.250805	0.184494	1.05598	0.0544715	up	0.000387644	1	0.089	0.088	1
scu	3.06049	2.84539	1.05594	0.0544285	up	5.00038e-07	0.00565793	0.635	0.702	1
PTPMT1	0.0823599	0.0250581	1.0559	0.0543945	up	0.0392502	1	0.029	0.01	1
elB	1.46573	1.33519	1.0559	0.0543913	up	0.00615806	1	0.417	0.424	1
CG42724	1.14055	1.02725	1.05589	0.0543808	up	0.0046726	1	0.318	0.334	1
CG7065	0.196099	0.13293	1.05576	0.054258	up	0.0773976	1	0.067	0.054	1
zetaCOP	0.95823	0.854844	1.05574	0.0542402	up	7.51316e-07	0.00850114	0.28	0.32	1
CG8993	1.30616	1.18445	1.05572	0.0542228	up	5.76305e-06	0.0652089	0.383	0.42	1
Sep4	0.265204	0.198606	1.05556	0.0540738	up	0.0136968	1	0.096	0.088	1
CG11398	0.134134	0.0745735	1.05543	0.0539451	up	0.000128799	1	0.043	0.044	1
CG18585	0.0920309	0.0347033	1.0554	0.0539244	up	0.0427969	1	0.032	0.012	1
Mitofilin	0.300642	0.232366	1.0554	0.0539222	up	7.26381e-06	0.08219	0.107	0.114	1
Klp98A	0.31531	0.246274	1.05539	0.0539146	up	1.92732e-05	0.218076	0.108	0.116	1
Hydr1	0.128067	0.0689667	1.05529	0.0538126	up	0.0807848	1	0.045	0.03	1
vn	0.134016	0.0746858	1.05521	0.0537367	up	0.0656704	1	0.047	0.034	1
Rtf1	0.273783	0.207143	1.0552	0.0537342	up	0.0663931	1	0.095	0.08	1
Tim17b	1.37783	1.25369	1.05508	0.0536186	up	2.18073e-08	0.000246749	0.385	0.436	1
PMCA	1.7713	1.62664	1.05507	0.053611	up	1.34676e-09	1.52386e-05	0.482	0.544	1
CG3500	0.224163	0.16053	1.05483	0.05338	up	0.0277563	1	0.077	0.072	1
CG10375	0.252767	0.187702	1.05478	0.0533343	up	0.0161813	1	0.085	0.08	1
CG5961	0.212012	0.149123	1.05473	0.053282	up	0.00113302	1	0.074	0.072	1
Gr89a	0.221421	0.158106	1.05467	0.0532295	up	0.000127663	1	0.077	0.082	1
FER	1.64778	1.51068	1.05461	0.0531666	up	8.55515e-07	0.00968015	0.429	0.482	1
CG10492	0.150365	0.0908282	1.05458	0.0531423	up	0.0395557	1	0.053	0.04	1
RpL40	58.1307	55.0713	1.05456	0.0531251	up	0.0027001	1	1	1	1
CG8001	0.166658	0.106314	1.05454	0.0531093	up	0.00490837	1	0.061	0.054	1
CG16972	0.119712	0.0618111	1.05453	0.0530956	up	0.0185954	1	0.042	0.032	1
Wdr62	1.77511	1.63194	1.0544	0.0529708	up	1.71745e-06	0.0194329	0.452	0.502	1
CG12535	0.263127	0.19796	1.0544	0.0529703	up	2.91251e-05	0.329551	0.089	0.094	1
CG6607	0.150346	0.0910005	1.0544	0.0529677	up	0.00682996	1	0.053	0.046	1
iotaTry	0.0634795	0.00862266	1.05439	0.0529603	up	0.0173194	1	0.019	0.004	1
CG10628	0.151468	0.0921331	1.05433	0.0529045	up	0.0193861	1	0.054	0.042	1
DCP1	0.114645	0.0572445	1.05429	0.0528695	up	0.02008	1	0.041	0.03	1
CG30122	1.0002	0.89731	1.05423	0.0528105	up	6.60523e-05	0.747382	0.298	0.328	1
CG12093	0.144917	0.0861131	1.05414	0.0527264	up	0.0948775	1	0.058	0.038	1
Alp10	0.13441	0.0761507	1.05414	0.052722	up	0.193741	1	0.049	0.03	1
CG31712	0.228319	0.165405	1.05398	0.0525773	up	0.00277162	1	0.079	0.074	1
Bsg	4.76491	4.47018	1.05388	0.0524767	up	2.25827e-08	0.000255523	0.782	0.856	1
CG7536	0.235145	0.172051	1.05383	0.0524334	up	0.0267051	1	0.086	0.076	1
wnd	0.510763	0.4336	1.05382	0.0524264	up	0.00762008	1	0.166	0.168	1
l(2)k14505	0.25812	0.194008	1.05369	0.0523027	up	0.0011997	1	0.092	0.09	1
mag	0.0763824	0.0216006	1.05362	0.0522351	up	0.0505035	1	0.025	0.01	1
EMC3	0.15993	0.100972	1.05355	0.0521667	up	0.152723	1	0.06	0.042	1
ATPsynO	2.02498	1.87134	1.05351	0.0521258	up	0.000113751	1	0.523	0.554	1
Gal	0.148127	0.0899012	1.05342	0.0520448	up	0.286148	1	0.049	0.034	1
ebi	0.19753	0.13685	1.05338	0.0519996	up	0.00146114	1	0.073	0.066	1
CG8834	0.803042	0.711761	1.05333	0.0519526	up	0.000250147	1	0.247	0.266	1
Vps13D	0.168067	0.108953	1.05331	0.051934	up	0.00272519	1	0.058	0.05	1
REPTOR	3.06094	2.85544	1.0533	0.0519284	up	0.00860225	1	0.628	0.654	1
Atf6	0.769534	0.680014	1.05329	0.0519141	up	5.69299e-10	6.44161e-06	0.234	0.282	1
Taf13	0.151903	0.093637	1.05328	0.0519069	up	0.0415501	1	0.057	0.044	1
poly	0.306577	0.240495	1.05327	0.0519003	up	0.188924	1	0.118	0.102	1
woc	0.524724	0.447738	1.05318	0.0518108	up	0.000178535	1	0.169	0.188	1
CG16779	0.0745888	0.0204871	1.05302	0.051658	up	0.0597236	1	0.026	0.01	1
Top3beta	0.327243	0.260465	1.05298	0.0516232	up	0.0131042	1	0.11	0.106	1
Vps20	0.467293	0.393472	1.05298	0.0516212	up	0.000705573	1	0.161	0.168	1
mon2	0.289482	0.224616	1.05297	0.0516134	up	0.000133981	1	0.102	0.106	1
Ptp69D	0.232436	0.170456	1.05295	0.0515987	up	0.0011799	1	0.087	0.08	1
CG1316	0.33641	0.269286	1.05288	0.0515323	up	0.132227	1	0.116	0.104	1
CAH3	0.311126	0.245288	1.05287	0.0515192	up	0.000661377	1	0.108	0.11	1
LRP1	0.135754	0.0787258	1.05287	0.0515158	up	0.0216603	1	0.05	0.038	1
BtbVII	0.511698	0.435846	1.05283	0.0514795	up	6.79401e-05	0.768742	0.179	0.186	1
CG10725	0.0528052	0	1.05281	0.0514582	up	0.000251344	1	0.018	0	1
Opbp	0.104679	0.0493216	1.05276	0.0514108	up	0.126402	1	0.037	0.02	1
Spase25	0.6544	0.57156	1.05271	0.0513697	up	0.000114724	1	0.204	0.22	1
CG7806	0.282424	0.218249	1.05268	0.0513376	up	0.0248618	1	0.102	0.094	1
mv	0.117821	0.0619415	1.05262	0.0512826	up	0.0336907	1	0.038	0.028	1
CG4887	0.341693	0.274669	1.05258	0.0512461	up	0.0212065	1	0.112	0.112	1
CG31635	1.09826	0.993458	1.05257	0.051238	up	2.50526e-09	2.8347e-05	0.323	0.374	1
CG5861	0.395471	0.32586	1.0525	0.0511703	up	0.0161917	1	0.138	0.138	1
rost	3.85718	3.61491	1.0525	0.0511674	up	1.99512e-05	0.225748	0.715	0.77	1
CG14997	0.255708	0.193104	1.05247	0.051141	up	0.000214435	1	0.092	0.094	1
Toll-7	0.090108	0.035779	1.05245	0.0511229	up	0.0786977	1	0.032	0.014	1
CG14341	0.114146	0.0586297	1.05244	0.051113	up	0.0821432	1	0.037	0.026	1
l(1)10Bb	0.178406	0.119864	1.05228	0.0509549	up	0.0209498	1	0.063	0.056	1
GstE9	0.180906	0.122336	1.05219	0.0508693	up	0.00373811	1	0.062	0.058	1
Duba	0.257626	0.195335	1.05211	0.050799	up	0.000641152	1	0.085	0.09	1
mlt	1.14256	1.03656	1.05205	0.0507368	up	0.000130933	1	0.328	0.352	1
Sk1	0.12207	0.0666267	1.05198	0.0506744	up	0.165036	1	0.041	0.03	1
CG9641	0.0908245	0.0370326	1.05187	0.0505705	up	0.010367	1	0.032	0.02	1
dop	0.187213	0.128706	1.05184	0.0505363	up	0.0185508	1	0.066	0.058	1
CG32425	1.5981	1.47011	1.05182	0.0505211	up	0.000915801	1	0.436	0.464	1
Arp3	1.01487	0.915616	1.05181	0.0505139	up	6.88336e-10	7.78852e-06	0.314	0.366	1
CG7639	0.241367	0.180308	1.05173	0.0504373	up	0.0136223	1	0.089	0.082	1
TTLL5	0.148408	0.0919535	1.0517	0.0504087	up	0.00760286	1	0.054	0.046	1
CG12155	0.095078	0.04127	1.05168	0.0503844	up	0.0258528	1	0.033	0.022	1
ox	2.63207	2.45366	1.05166	0.0503694	up	4.91693e-05	0.55635	0.596	0.644	1
crol	1.53978	1.41507	1.05164	0.0503498	up	0.00521715	1	0.421	0.438	1
Mondo	0.372616	0.305221	1.05164	0.0503465	up	0.0233422	1	0.13	0.124	1
CG12910	0.194184	0.135588	1.0516	0.0503128	up	0.33026	1	0.068	0.052	1
Hakai	0.0978416	0.0439854	1.05159	0.0503006	up	0.0401719	1	0.034	0.022	1
fng	2.62127	2.4438	1.05153	0.0502494	up	0.00146223	1	0.575	0.604	1
CG34232	2.7611	2.5768	1.05153	0.0502421	up	2.91494e-05	0.329825	0.578	0.624	1
Uba5	0.0998736	0.0460724	1.05143	0.0501526	up	0.0523633	1	0.034	0.022	1
Mf	0.0952616	0.0416936	1.05142	0.0501454	up	0.0529438	1	0.026	0.022	1
UQCR-6.4	2.17531	2.02003	1.05142	0.0501393	up	0.000828288	1	0.554	0.576	1
CG44098	0.114944	0.0605023	1.05134	0.0500617	up	0.0193828	1	0.041	0.03	1
Nct	0.231275	0.171192	1.0513	0.0500283	up	1.05204e-05	0.119038	0.081	0.086	1
Atg13	0.27358	0.211602	1.05115	0.0498883	up	0.00185219	1	0.094	0.094	1
CG7378	0.0659549	0.014087	1.05115	0.0498823	up	0.0469961	1	0.02	0.006	1
l(1)G0469	5.08027	4.78482	1.05107	0.0498113	up	0.00259099	1	0.733	0.778	1
CG10731	0.14643	0.0907932	1.05101	0.0497479	up	0.00314697	1	0.054	0.046	1
crn	0.179505	0.122318	1.05095	0.049698	up	0.00985004	1	0.061	0.056	1
ND-AGGG	0.513339	0.439969	1.05095	0.0496968	up	0.0434841	1	0.172	0.168	1
Cyt-b5	1.00009	0.90316	1.05093	0.0496769	up	1.25818e-07	0.00142363	0.306	0.344	1
caz	0.427897	0.358745	1.05089	0.0496414	up	0.000271736	1	0.148	0.154	1
CASK	0.746278	0.661721	1.05089	0.0496333	up	0.000100805	1	0.234	0.256	1
ND-19	0.957142	0.86246	1.05084	0.0495872	up	2.38418e-08	0.00026977	0.298	0.342	1
CG2909	0.0953956	0.0424223	1.05082	0.0495684	up	0.05258	1	0.034	0.02	1
CG42240	1.7977	1.66242	1.05081	0.0495614	up	6.31196e-06	0.0714198	0.425	0.478	1
ush	0.0691198	0.0175047	1.05073	0.0494825	up	0.098316	1	0.018	0.006	1
Ugt304A1	0.193478	0.135878	1.05071	0.0494662	up	0.000518887	1	0.07	0.068	1
CG6523	0.419722	0.351283	1.05065	0.0494068	up	0.00353675	1	0.152	0.15	1
ect	0.172046	0.11555	1.05064	0.0494026	up	0.105587	1	0.056	0.048	1
dia	0.549768	0.475168	1.05057	0.0493332	up	5.32642e-09	6.02684e-05	0.174	0.208	1
CG4049	0.175962	0.119495	1.05044	0.0492093	up	0.188309	1	0.066	0.05	1
CG33217	0.380602	0.314325	1.05043	0.049197	up	0.000109022	1	0.124	0.136	1
velo	0.465983	0.395622	1.05042	0.0491857	up	6.53812e-06	0.0739788	0.151	0.168	1
Cenp-C	0.0915236	0.0391474	1.0504	0.0491739	up	0.123441	1	0.028	0.014	1
Coa7	0.207276	0.149452	1.05031	0.0490811	up	0.0511693	1	0.073	0.064	1
Scm	0.213854	0.155765	1.05026	0.0490375	up	0.0014947	1	0.074	0.074	1
bai	0.765141	0.680734	1.05022	0.0489998	up	3.37896e-07	0.0038233	0.237	0.272	1
CG11825	0.11079	0.0578301	1.05006	0.0488517	up	0.15945	1	0.035	0.02	1
CG2200	0.284109	0.22298	1.04998	0.0487739	up	0.0039147	1	0.098	0.098	1
Fak	0.168894	0.113253	1.04998	0.048772	up	0.000214245	1	0.056	0.06	1
CG3530	0.344896	0.280898	1.04996	0.0487551	up	0.0030216	1	0.125	0.122	1
tra	0.138811	0.0846219	1.04996	0.0487533	up	0.0503166	1	0.053	0.04	1
S	0.691026	0.610589	1.04994	0.0487352	up	9.2768e-06	0.104967	0.207	0.232	1
CG9135	0.238022	0.17923	1.04986	0.0486532	up	0.00120355	1	0.083	0.082	1
CG2790	0.0927021	0.0408282	1.04984	0.0486368	up	0.0353495	1	0.034	0.02	1
spel1	0.122021	0.0687572	1.04984	0.0486347	up	0.0215544	1	0.043	0.034	1
Chd64	12.2234	11.5962	1.0498	0.048596	up	0.0595815	1	0.972	0.98	1
CG17570	0.0967665	0.044752	1.04979	0.0485867	up	0.114064	1	0.033	0.018	1
IntS2	0.126985	0.0735724	1.04975	0.0485541	up	0.0243273	1	0.043	0.036	1
ArfGAP3	0.446484	0.377959	1.04973	0.0485324	up	0.00048286	1	0.147	0.156	1
CG2310	0.58745	0.512268	1.04971	0.0485185	up	0.000230567	1	0.184	0.202	1
CG8128	0.160555	0.105662	1.04965	0.0484541	up	0.0153596	1	0.05	0.046	1
wrd	0.941014	0.849213	1.04964	0.0484504	up	9.61991e-06	0.108849	0.285	0.318	1
rho-7	0.129897	0.0764759	1.04963	0.0484336	up	0.198069	1	0.048	0.034	1
CG2258	0.20187	0.145108	1.04957	0.0483794	up	0.0752419	1	0.072	0.06	1
Taf1	0.328899	0.266161	1.04955	0.048361	up	0.000761039	1	0.115	0.118	1
Klc	0.274615	0.2145	1.0495	0.0483119	up	2.00948e-05	0.227372	0.094	0.1	1
Gclc	0.521459	0.449837	1.0494	0.0482183	up	0.000916279	1	0.166	0.18	1
AANAT1	0.283859	0.223446	1.04938	0.0481993	up	0.0277521	1	0.099	0.098	1
vlc	0.21562	0.158452	1.04935	0.0481699	up	0.0292413	1	0.074	0.07	1
CG5033	0.245719	0.187152	1.04933	0.0481556	up	0.0140495	1	0.087	0.084	1
Aldh	2.91853	2.73435	1.04932	0.0481421	up	3.2126e-14	3.63506e-10	0.589	0.706	1
CG31729	0.460184	0.391647	1.04925	0.0480746	up	3.19674e-08	0.000361711	0.153	0.18	1
RpL37a	82.9209	78.9819	1.04925	0.0480744	up	0.00733009	1	1	1	1
FucT6	0.120607	0.0680619	1.0492	0.0480245	up	0.057277	1	0.042	0.032	1
CG3176	0.140349	0.0869193	1.04916	0.0479869	up	0.101697	1	0.055	0.04	1
CG8952	0.153362	0.0994948	1.04899	0.0478308	up	0.0732298	1	0.054	0.044	1
CG8777	0.0789485	0.0286036	1.04894	0.0477848	up	0.0388163	1	0.027	0.014	1
by	0.399931	0.334634	1.04892	0.0477655	up	3.88728e-06	0.0439846	0.146	0.154	1
Tdrd3	0.158584	0.104559	1.04891	0.0477524	up	0.0438755	1	0.054	0.048	1
Pdhb	0.731169	0.65045	1.04891	0.0477492	up	0.000247699	1	0.232	0.25	1
pds5	0.555035	0.482567	1.04888	0.0477234	up	0.0121282	1	0.184	0.188	1
Cortactin	0.469774	0.401281	1.04888	0.0477217	up	0.000324398	1	0.153	0.17	1
CG42748	0.605996	0.531165	1.04887	0.0477151	up	0.0287423	1	0.203	0.204	1
bs	0.117426	0.0653855	1.04885	0.0476912	up	0.109739	1	0.038	0.028	1
Ccdc58	0.277023	0.217565	1.04883	0.0476786	up	0.0778148	1	0.096	0.09	1
Sin3A	0.973335	0.881518	1.0488	0.0476461	up	2.18298e-05	0.247004	0.287	0.32	1
CG1943	0.214601	0.15809	1.0488	0.0476439	up	0.00017601	1	0.077	0.076	1
E(spl)m3-HLH	2.03498	1.89378	1.04879	0.0476404	up	0.00227898	1	0.435	0.482	1
casp	0.17316	0.118705	1.04868	0.0475291	up	0.00168329	1	0.059	0.058	1
CG6179	0.183108	0.12826	1.04861	0.0474684	up	0.00328763	1	0.064	0.06	1
tbrd-1	0.0865934	0.036235	1.0486	0.0474536	up	0.0181149	1	0.031	0.02	1
Tina-1	1.13617	1.03735	1.0485	0.0473624	up	7.61591e-05	0.861741	0.339	0.366	1
key	0.246607	0.188954	1.04849	0.0473514	up	0.0323599	1	0.089	0.082	1
CG4751	0.160884	0.107232	1.04846	0.0473182	up	0.00170068	1	0.057	0.054	1
Tango11	0.27188	0.213113	1.04844	0.0473071	up	0.0127859	1	0.101	0.096	1
Usp2	0.4641	0.396463	1.04843	0.0472981	up	0.000159101	1	0.155	0.164	1
CG5986	0.182033	0.127454	1.04841	0.0472736	up	0.000132764	1	0.058	0.062	1
CG3939	0.471442	0.403809	1.04818	0.0470532	up	0.00022104	1	0.163	0.176	1
CG7530	0.497549	0.42891	1.04804	0.0469176	up	0.00345236	1	0.167	0.17	1
CG42747	0.345379	0.283771	1.04799	0.0468739	up	0.0101568	1	0.123	0.122	1
Acbp1	0.647171	0.571778	1.04797	0.0468518	up	0.000148467	1	0.208	0.226	1
Kaz-m1	0.223496	0.167574	1.0479	0.0467847	up	0.02729	1	0.079	0.072	1
Ubc10	0.186528	0.132296	1.0479	0.0467838	up	0.00106303	1	0.057	0.064	1
c12.1	0.294276	0.2352	1.04783	0.0467184	up	0.0017006	1	0.105	0.106	1
gpp	0.979503	0.889156	1.04782	0.0467157	up	4.84651e-07	0.00548383	0.296	0.33	1
Arf102F	0.904636	0.817706	1.04782	0.0467154	up	1.36955e-06	0.0154965	0.277	0.31	1
mle	0.171381	0.117939	1.0478	0.0466967	up	0.0127127	1	0.065	0.058	1
CG31759	0.0709944	0.0222198	1.04771	0.0466109	up	0.081645	1	0.024	0.01	1
CG33170	0.751166	0.671463	1.04768	0.0465824	up	0.000193043	1	0.254	0.27	1
bur	0.295361	0.236405	1.04768	0.0465814	up	0.136818	1	0.104	0.098	1
CG30049	0.335561	0.274781	1.04768	0.0465768	up	0.0153964	1	0.119	0.116	1
mRpL39	0.228302	0.172547	1.04755	0.0464549	up	6.12131e-07	0.00692627	0.073	0.088	1
CG5877	0.0738254	0.0251014	1.04753	0.0464359	up	0.139757	1	0.022	0.012	1
CG15027	0.0838025	0.0346623	1.04749	0.0464007	up	0.104501	1	0.031	0.016	1
smash	3.94262	3.71854	1.04749	0.0463955	up	0.000140634	1	0.711	0.766	1
Larp4B	1.09089	0.996112	1.04748	0.0463897	up	3.65402e-05	0.413453	0.331	0.36	1
Pc	0.132202	0.0809823	1.04738	0.046294	up	0.0158344	1	0.047	0.04	1
Rhp	0.122079	0.0715735	1.04713	0.0460547	up	0.120121	1	0.048	0.032	1
CenG1A	0.760436	0.681397	1.04701	0.0459368	up	6.12087e-07	0.00692576	0.229	0.268	1
CG4281	0.199552	0.145747	1.04696	0.0458916	up	0.0515414	1	0.069	0.062	1
ATPsynbetaL	0.069912	0.0219306	1.04695	0.0458828	up	0.0596648	1	0.024	0.008	1
CG4020	0.099048	0.0497902	1.04692	0.045854	up	0.0867547	1	0.034	0.022	1
veil	0.10442	0.0549278	1.04691	0.0458476	up	0.193624	1	0.037	0.022	1
CG31211	0.279391	0.222121	1.04686	0.0457967	up	0.00495909	1	0.1	0.1	1
dpr10	0.115299	0.0654842	1.04675	0.0456936	up	0.0963304	1	0.042	0.03	1
Ubr1	0.76561	0.686765	1.04674	0.0456836	up	2.50046e-06	0.0282927	0.244	0.278	1
Cad87A	0.0905396	0.0419401	1.04664	0.0455881	up	0.0578698	1	0.032	0.02	1
Fhos	0.160596	0.10888	1.04664	0.045583	up	0.00922674	1	0.058	0.054	1
CG5071	0.0662242	0.0188358	1.04651	0.0454629	up	0.0991905	1	0.021	0.008	1
CG14767	0.870769	0.787666	1.04649	0.0454389	up	5.28388e-06	0.0597871	0.282	0.312	1
l(3)02640	0.144784	0.0939513	1.04647	0.0454195	up	0.0814281	1	0.051	0.042	1
UQCR-14	2.62323	2.46252	1.04641	0.0453671	up	6.96771e-05	0.788397	0.599	0.648	1
Tak1	0.193551	0.140646	1.04638	0.0453381	up	0.277474	1	0.069	0.056	1
CG7630	6.83618	6.48891	1.04637	0.0453274	up	3.69567e-06	0.0418165	0.881	0.94	1
rictor	0.117998	0.0685722	1.04625	0.0452164	up	0.0608618	1	0.041	0.034	1
Alg-2	2.50536	2.35045	1.04624	0.0451989	up	4.02428e-06	0.0455347	0.584	0.644	1
CG14806	0.177349	0.125357	1.0462	0.045165	up	0.0631346	1	0.064	0.058	1
ClC-b	0.301494	0.244044	1.04618	0.0451456	up	0.0221588	1	0.115	0.108	1
orb2	0.213885	0.160304	1.04618	0.0451445	up	0.00313562	1	0.075	0.074	1
trbl	0.190037	0.137547	1.04614	0.0451096	up	0.184228	1	0.073	0.06	1
C1GalTA	0.161784	0.110562	1.04612	0.0450906	up	0.26919	1	0.056	0.046	1
Ns1	0.148077	0.097505	1.04608	0.0450494	up	0.0213364	1	0.054	0.048	1
CG9903	0.0808967	0.0333	1.04606	0.0450335	up	0.13465	1	0.026	0.012	1
Map60	0.145706	0.0952681	1.04605	0.0450214	up	0.00606857	1	0.05	0.046	1
CG31259	0.0531027	0.00674992	1.04604	0.0450135	up	0.00571466	1	0.019	0.002	1
Bacc	9.17981	8.73202	1.04601	0.0449848	up	0.288289	1	0.924	0.932	1
CG31694	0.242002	0.187369	1.04601	0.0449842	up	0.00759617	1	0.084	0.084	1
ABCB7	0.193466	0.140988	1.04599	0.0449675	up	0.000121358	1	0.065	0.07	1
CG11961	0.415592	0.353378	1.04597	0.0449444	up	0.000143359	1	0.137	0.15	1
Cys	0.614771	0.543825	1.04595	0.04493	up	0.145353	1	0.202	0.198	1
Prosbeta7	0.556103	0.487794	1.04591	0.0448902	up	5.0443e-06	0.0570762	0.177	0.198	1
CG11696	0.126314	0.0769565	1.04583	0.0448118	up	0.12744	1	0.04	0.036	1
CG34434	0.107995	0.0595522	1.04572	0.0447057	up	0.0100832	1	0.04	0.032	1
Mipp1	0.104711	0.0564559	1.04568	0.0446643	up	0.03993	1	0.037	0.028	1
RhoGAP68F	0.195739	0.14351	1.04567	0.0446619	up	0.000913761	1	0.073	0.074	1
bc10	0.115164	0.0664721	1.04566	0.0446458	up	0.00753385	1	0.041	0.034	1
Cyp9f2	0.356286	0.297072	1.04565	0.0446406	up	6.05001e-06	0.0684558	0.118	0.134	1
pain	0.454224	0.3908	1.0456	0.0445932	up	0.000283262	1	0.158	0.166	1
Haspin	0.145696	0.0957366	1.04559	0.0445859	up	0.0425786	1	0.054	0.046	1
DnaJ-1	0.966477	0.880867	1.04552	0.0445107	up	2.73008e-07	0.00308909	0.282	0.322	1
SC35	0.675717	0.602796	1.0455	0.0444918	up	0.00373561	1	0.223	0.234	1
CG31815	0.379364	0.319354	1.04548	0.0444803	up	1.50772e-05	0.170599	0.127	0.146	1
Nak	0.155446	0.105201	1.04546	0.0444585	up	0.0145015	1	0.053	0.048	1
Charon	0.0962945	0.0486815	1.0454	0.0444023	up	0.185213	1	0.035	0.02	1
pygo	0.138692	0.0892553	1.04539	0.0443862	up	0.0612356	1	0.05	0.04	1
agt	0.187598	0.136077	1.04535	0.044351	up	0.0747665	1	0.071	0.062	1
CG4360	0.435171	0.372932	1.04533	0.0443356	up	2.12063e-07	0.00239949	0.146	0.17	1
olf186-M	1.49719	1.38905	1.04527	0.0442727	up	0.0210003	1	0.392	0.404	1
Zir	0.455355	0.392337	1.04526	0.0442658	up	0.00311871	1	0.162	0.168	1
mtRNApol	0.171316	0.120607	1.04525	0.0442579	up	0.00014875	1	0.062	0.062	1
Sting	0.203844	0.151813	1.04517	0.0441818	up	0.118425	1	0.077	0.066	1
milt	0.579621	0.511531	1.04505	0.0440616	up	0.000542109	1	0.189	0.204	1
CG13366	0.73162	0.657033	1.04501	0.0440287	up	3.01752e-06	0.0341433	0.231	0.26	1
mRpS24	0.23867	0.185359	1.04497	0.0439929	up	0.0442359	1	0.084	0.078	1
CG3625	0.0598742	0.0142758	1.04496	0.0439754	up	0.0391059	1	0.022	0.006	1
CG9864	0.0676292	0.0218349	1.04482	0.0438406	up	0.092516	1	0.022	0.01	1
Trpm	0.216385	0.164219	1.04481	0.0438328	up	0.00102997	1	0.08	0.08	1
bw	0.0566232	0.0113516	1.04476	0.0437906	up	0.0156452	1	0.021	0.008	1
EMRE	0.118154	0.0702918	1.04472	0.0437482	up	0.000259813	1	0.041	0.04	1
CG17765	1.33317	1.23338	1.04468	0.0437116	up	5.34938e-06	0.0605282	0.37	0.416	1
CG9344	0.678105	0.606383	1.04465	0.0436798	up	3.86284e-07	0.0043708	0.221	0.254	1
CG7382	0.17697	0.126708	1.04461	0.0436431	up	2.13064e-05	0.241082	0.062	0.064	1
CG8785	0.0703119	0.0246182	1.0446	0.0436301	up	0.0530732	1	0.028	0.01	1
Ctl1	0.184114	0.133578	1.04458	0.0436158	up	0.184928	1	0.064	0.054	1
TM9SF4	0.193553	0.142623	1.04457	0.0436076	up	0.000330847	1	0.072	0.07	1
Rpb11	0.351986	0.294308	1.04456	0.0435983	up	0.0609163	1	0.118	0.118	1
CG3587	0.0854167	0.0391121	1.04456	0.0435974	up	0.00109745	1	0.029	0.024	1
Ephrin	0.345084	0.287788	1.04449	0.0435304	up	0.0206998	1	0.125	0.124	1
DENR	0.30943	0.253654	1.04449	0.0435294	up	0.0670125	1	0.107	0.102	1
CG10550	0.070908	0.0253361	1.04445	0.0434864	up	0.0928792	1	0.027	0.012	1
Atg2	0.20778	0.156418	1.04442	0.043457	up	0.000162358	1	0.071	0.076	1
CG14502	0.0938938	0.047396	1.04439	0.0434366	up	0.0159985	1	0.035	0.026	1
frj	0.12724	0.0794997	1.04422	0.0432747	up	0.147133	1	0.047	0.036	1
CG34026	0.243673	0.19104	1.04419	0.0432428	up	0.306481	1	0.089	0.066	1
pcs	1.25575	1.16029	1.04419	0.0432387	up	4.54398e-08	0.000514152	0.321	0.378	1
CG13384	0.163773	0.114556	1.04416	0.0432116	up	0.0475026	1	0.061	0.054	1
car	0.173718	0.124115	1.04413	0.0431805	up	0.0092358	1	0.067	0.062	1
lost	4.78073	4.53735	1.04395	0.0430145	up	1.07329e-05	0.121443	0.779	0.844	1
Patronin	1.06563	0.978699	1.04393	0.0429945	up	2.45309e-07	0.00277567	0.315	0.362	1
IP3K1	0.62594	0.557536	1.04392	0.0429809	up	0.00385586	1	0.205	0.216	1
Hsp67Bc	0.141197	0.0932333	1.04387	0.0429383	up	0.260347	1	0.043	0.034	1
lark	1.14226	1.05225	1.04386	0.042925	up	2.26555e-06	0.0256347	0.34	0.388	1
CG2199	0.161938	0.113177	1.0438	0.042871	up	0.0566534	1	0.056	0.05	1
CG3847	0.125006	0.0778549	1.04374	0.0428152	up	0.000448544	1	0.046	0.044	1
pigs	1.54856	1.44176	1.04374	0.0428111	up	4.31297e-06	0.0488013	0.42	0.464	1
parvin	0.435245	0.375199	1.04366	0.042737	up	0.0083093	1	0.151	0.152	1
CG11444	0.315416	0.260395	1.04365	0.0427276	up	0.00296895	1	0.114	0.116	1
Sfxn2	0.19745	0.147531	1.0435	0.0425822	up	0.00333612	1	0.071	0.072	1
pum	1.87588	1.75644	1.04333	0.0424182	up	0.0015166	1	0.493	0.522	1
CG17486	0.249755	0.197854	1.04333	0.0424155	up	0.000298804	1	0.089	0.092	1
Grip	0.278679	0.225617	1.04329	0.0423834	up	0.0157917	1	0.089	0.094	1
CG42392	0.1295	0.0826471	1.04328	0.0423661	up	9.83775e-05	1	0.046	0.046	1
Mdh2	2.06168	1.93469	1.04327	0.0423624	up	4.68815e-07	0.00530464	0.498	0.564	1
srl	0.343023	0.287321	1.04327	0.0423596	up	3.73914e-05	0.423083	0.113	0.124	1
CG31886	0.0940828	0.0487446	1.04323	0.0423225	up	0.201218	1	0.037	0.022	1
RhoGAP5A	0.348812	0.292931	1.04322	0.0423122	up	0.0092549	1	0.12	0.124	1
CG11658	0.142741	0.095434	1.04319	0.0422792	up	0.0678842	1	0.052	0.046	1
l(2)k09022	0.110376	0.0644387	1.04316	0.0422509	up	0.00153327	1	0.039	0.038	1
CG8188	0.211029	0.161005	1.04309	0.0421843	up	0.0148728	1	0.07	0.07	1
CG15239	0.0430608	0	1.04306	0.0421595	up	0.000893754	1	0.015	0	1
hang	0.752952	0.680636	1.04303	0.0421286	up	2.61731e-07	0.00296149	0.238	0.274	1
CG11456	0.0920983	0.0470923	1.04298	0.0420838	up	0.136278	1	0.035	0.022	1
CG17475	0.0470175	0.00388425	1.04297	0.0420689	up	0.0188627	1	0.016	0.002	1
CG12963	0.169013	0.120875	1.04295	0.0420506	up	0.287929	1	0.059	0.05	1
muc	0.376468	0.319799	1.04294	0.0420412	up	9.54911e-06	0.108048	0.124	0.146	1
Rgl	0.199823	0.150429	1.04294	0.0420392	up	0.000232256	1	0.067	0.072	1
Fdh	0.70214	0.632082	1.04293	0.0420298	up	4.28253e-05	0.484568	0.232	0.258	1
Tango10	0.242734	0.19163	1.04289	0.0419917	up	7.2548e-13	8.2088e-09	0.082	0.106	1
CG13101	0.129521	0.0830835	1.04288	0.0419819	up	0.125558	1	0.05	0.036	1
Bub3	0.172139	0.123969	1.04286	0.0419646	up	0.00407945	1	0.055	0.056	1
AP-1sigma	0.54795	0.484425	1.04279	0.0419042	up	0.00138136	1	0.184	0.198	1
Rac1	0.667993	0.599565	1.04278	0.0418891	up	1.05623e-08	0.000119512	0.209	0.252	1
Ugt303B3	0.258559	0.206967	1.04275	0.0418572	up	0.00112881	1	0.091	0.096	1
CG10915	0.104928	0.0596473	1.04273	0.041844	up	0.0535456	1	0.04	0.03	1
CG5823	0.290494	0.237709	1.04265	0.0417633	up	0.000190915	1	0.097	0.106	1
CG10477	0.240948	0.190227	1.04261	0.0417312	up	0.030119	1	0.077	0.068	1
CG8668	0.183349	0.135167	1.04244	0.0415685	up	0.242407	1	0.069	0.058	1
CG4563	0.0610978	0.0179323	1.04241	0.0415306	up	0.0800716	1	0.019	0.008	1
ZAP3	0.686834	0.618243	1.04239	0.0415125	up	5.28991e-05	0.598553	0.222	0.244	1
CHOp24	0.541152	0.478525	1.04236	0.0414852	up	0.00010785	1	0.183	0.2	1
Nacalpha	9.77869	9.34089	1.04234	0.0414652	up	0.434592	1	0.955	0.964	1
Atg10	0.0804335	0.0365676	1.04232	0.0414475	up	0.0388983	1	0.027	0.02	1
Art4	0.0912558	0.046959	1.04231	0.0414394	up	0.026516	1	0.031	0.026	1
Eip93F	6.78443	6.4688	1.04226	0.0413915	up	0.0143248	1	0.875	0.908	1
CG4293	0.142837	0.0965648	1.0422	0.0413317	up	0.0308536	1	0.051	0.044	1
drpr	0.560406	0.497317	1.04213	0.0412711	up	0.000374265	1	0.194	0.208	1
Tsp42En	0.0678921	0.0247729	1.04208	0.0412157	up	0.13095	1	0.023	0.01	1
Irbp18	0.135528	0.089755	1.042	0.0411445	up	0.033577	1	0.047	0.044	1
Flacc	0.29968	0.247303	1.04199	0.0411343	up	0.00039827	1	0.098	0.108	1
Lztr1	0.240501	0.190528	1.04198	0.0411183	up	0.0413658	1	0.085	0.082	1
Rpb10	0.392999	0.337015	1.04187	0.0410198	up	0.00310171	1	0.128	0.138	1
Zip99C	0.249762	0.199577	1.04184	0.0409841	up	0.01442	1	0.09	0.086	1
Med	0.290027	0.238248	1.04182	0.0409653	up	0.000467482	1	0.099	0.108	1
vri	1.63867	1.53296	1.04173	0.040886	up	1.07935e-08	0.000122129	0.414	0.482	1
CG3436	0.0956058	0.0517418	1.04171	0.0408598	up	0.197377	1	0.032	0.02	1
Usp15-31	0.129592	0.0843723	1.0417	0.0408556	up	0.0128425	1	0.046	0.042	1
CG8950	0.091819	0.0481504	1.04166	0.0408181	up	0.118112	1	0.035	0.024	1
su(r)	0.123674	0.0787954	1.0416	0.0407584	up	0.157747	1	0.043	0.034	1
Ltn1	0.217812	0.169206	1.04157	0.0407305	up	0.00498329	1	0.076	0.078	1
CG5021	0.382951	0.327798	1.04154	0.0406975	up	1.09248e-06	0.0123614	0.131	0.15	1
CG5346	0.209566	0.161398	1.04147	0.0406371	up	0.00147257	1	0.076	0.078	1
CG7099	0.0971493	0.0534583	1.04147	0.0406369	up	0.170362	1	0.042	0.024	1
Ack-like	0.333237	0.280181	1.04144	0.040608	up	0.115913	1	0.117	0.112	1
CG18731	0.149223	0.103501	1.04143	0.040599	up	0.0510246	1	0.055	0.05	1
tho2	0.338933	0.285694	1.04141	0.0405738	up	0.0393674	1	0.118	0.118	1
CG3734	0.0723642	0.0297447	1.04139	0.0405548	up	0.1382	1	0.024	0.012	1
su(w[a])	0.494463	0.435123	1.04135	0.0405161	up	0.000383633	1	0.168	0.182	1
ADD1	0.178016	0.131277	1.04131	0.0404842	up	0.0233905	1	0.067	0.064	1
CG14777	0.0914303	0.0481963	1.04125	0.0404182	up	0.121931	1	0.036	0.024	1
Rab9	0.180172	0.133442	1.04123	0.0404018	up	0.0283276	1	0.066	0.062	1
UGP	0.0739638	0.0314549	1.04121	0.040386	up	0.115769	1	0.022	0.014	1
CG3961	0.0610669	0.0191065	1.04117	0.0403486	up	0.0802382	1	0.023	0.01	1
Plod	0.0615464	0.0196419	1.0411	0.0402751	up	0.129989	1	0.02	0.008	1
Hexo1	0.310424	0.258709	1.04109	0.0402645	up	0.000579174	1	0.11	0.118	1
CG10366	0.0534466	0.0119492	1.04101	0.0401889	up	0.0611416	1	0.019	0.006	1
AIMP3	0.40471	0.349577	1.04085	0.0400392	up	0.0699769	1	0.143	0.142	1
Gel	0.18271	0.136304	1.04084	0.0400272	up	0.03389	1	0.059	0.056	1
CG1578	0.672016	0.606421	1.04083	0.0400213	up	0.000287791	1	0.225	0.25	1
CG10778	0.101648	0.0584322	1.04083	0.0400186	up	0.0469607	1	0.036	0.028	1
Oatp30B	0.420443	0.364722	1.04083	0.0400185	up	0.000407793	1	0.137	0.152	1
NC2alpha	0.0742449	0.0321569	1.04078	0.0399673	up	0.198076	1	0.027	0.014	1
CG2162	0.149794	0.104751	1.04077	0.0399633	up	0.0383701	1	0.055	0.048	1
Iswi	0.326189	0.274251	1.04076	0.0399507	up	0.217779	1	0.114	0.106	1
CG9676	0.0642974	0.0226561	1.04072	0.0399116	up	0.112211	1	0.023	0.01	1
CG16896	0.072286	0.03034	1.04071	0.0399039	up	0.0709421	1	0.027	0.016	1
CG13901	0.11948	0.0757201	1.04068	0.0398739	up	0.176443	1	0.043	0.032	1
Mdr49	0.0749897	0.0329947	1.04065	0.039849	up	0.136376	1	0.029	0.016	1
CG14230	0.118593	0.0748985	1.04065	0.0398457	up	0.223707	1	0.044	0.032	1
CG31908	0.313832	0.262528	1.04064	0.039832	up	0.00122251	1	0.112	0.118	1
mAcon1	1.55553	1.45581	1.04061	0.0398024	up	9.7788e-06	0.110647	0.441	0.482	1
msps	0.579483	0.517851	1.0406	0.039802	up	6.04055e-05	0.683488	0.199	0.218	1
CG1815	0.384309	0.3303	1.0406	0.039796	up	0.0024794	1	0.128	0.136	1
CG10126	0.17969	0.13368	1.04058	0.0397827	up	0.0308307	1	0.06	0.058	1
CG7785	0.110374	0.0671241	1.04053	0.0397298	up	0.0958534	1	0.039	0.032	1
Bub1	0.144987	0.100418	1.0405	0.0397035	up	0.00125885	1	0.052	0.052	1
nrv1	0.708531	0.642154	1.04042	0.0396246	up	9.96167e-05	1	0.215	0.24	1
Traf6	0.0899058	0.0475817	1.0404	0.0396069	up	0.151856	1	0.029	0.02	1
blot	0.048242	0.00754717	1.04039	0.0395957	up	0.0486412	1	0.014	0.002	1
Mitf	0.90192	0.828095	1.04038	0.0395894	up	7.14807e-07	0.00808804	0.274	0.316	1
Ctl2	0.562669	0.502044	1.04036	0.0395683	up	1.53253e-05	0.173406	0.187	0.214	1
Traf-like	0.157919	0.112997	1.04036	0.0395682	up	0.0300216	1	0.058	0.056	1
CG32483	0.0864796	0.0443378	1.04035	0.0395598	up	0.193091	1	0.031	0.018	1
Dhfr	0.346815	0.294582	1.04035	0.0395551	up	0.00207474	1	0.124	0.128	1
IntS1	0.169602	0.124242	1.04035	0.0395544	up	0.0303005	1	0.061	0.058	1
KrT95D	0.448748	0.392574	1.04034	0.039546	up	0.00115563	1	0.146	0.16	1
morgue	0.0763827	0.0346726	1.04031	0.039521	up	0.0919772	1	0.027	0.018	1
CG31717	0.305202	0.254652	1.04029	0.0394995	up	0.00119393	1	0.109	0.116	1
retm	0.230002	0.182408	1.04025	0.0394628	up	0.0374347	1	0.08	0.078	1
Tis11	6.3234	6.04042	1.04019	0.0394062	up	0.00517351	1	0.863	0.898	1
CG17597	0.189873	0.143916	1.04018	0.0393897	up	0.0193014	1	0.065	0.062	1
Arv1	0.0625558	0.0215281	1.04016	0.0393775	up	0.106127	1	0.022	0.01	1
Ptth	0.173763	0.128444	1.04016	0.0393752	up	0.0505887	1	0.061	0.058	1
PIG-H	0.0764446	0.0348883	1.04016	0.03937	up	0.0858397	1	0.028	0.02	1
COX5A	2.81091	2.66396	1.04011	0.0393254	up	4.72285e-06	0.0534391	0.62	0.68	1
EloB	0.323091	0.272087	1.0401	0.0393123	up	0.139654	1	0.118	0.112	1
dod	0.473801	0.416994	1.04009	0.0393065	up	0.0133567	1	0.16	0.164	1
l(1)G0320	2.37183	2.24189	1.04008	0.0392979	up	0.00117106	1	0.585	0.616	1
yem	0.0675233	0.0264365	1.04003	0.0392482	up	0.00451269	1	0.024	0.016	1
CG10418	0.261571	0.213037	1.04001	0.0392304	up	9.61738e-05	1	0.091	0.098	1
CG12877	0.104143	0.0616868	1.03999	0.0392105	up	0.274383	1	0.036	0.026	1
Aef1	0.14601	0.101946	1.03999	0.0392083	up	0.0442321	1	0.045	0.042	1
P5cr	0.100295	0.0580009	1.03998	0.0391967	up	0.106794	1	0.039	0.03	1
Cyp6d4	0.209139	0.162684	1.03995	0.039177	up	0.00019237	1	0.071	0.08	1
Bdp1	0.144101	0.100167	1.03993	0.0391572	up	0.000194938	1	0.05	0.054	1
CG6659	0.419471	0.365013	1.0399	0.0391206	up	0.0144156	1	0.143	0.146	1
Ehbp1	0.402882	0.349105	1.03986	0.039088	up	3.12286e-05	0.353351	0.144	0.16	1
Asator	0.111265	0.0686829	1.03985	0.0390725	up	0.154754	1	0.037	0.03	1
Decay	1.00001	0.923386	1.03984	0.0390648	up	4.41931e-07	0.00500045	0.308	0.354	1
Smyd4-4	0.132491	0.0891271	1.03982	0.0390433	up	0.0257447	1	0.052	0.044	1
eIF1	1.76115	1.65568	1.03972	0.0389488	up	7.1421e-06	0.0808129	0.478	0.524	1
wge	0.522118	0.464045	1.03967	0.0388997	up	0.00160159	1	0.184	0.194	1
Hacd2	0.237772	0.190635	1.03959	0.0388259	up	0.0110941	1	0.084	0.086	1
Gpo1	0.217968	0.171659	1.03952	0.038763	up	0.000279187	1	0.083	0.086	1
CG44006	0.0691025	0.0285391	1.03944	0.03868	up	0.0392667	1	0.026	0.016	1
CG8311	0.184235	0.139345	1.0394	0.0386433	up	0.0804129	1	0.067	0.062	1
Alg9	0.188053	0.143042	1.03938	0.0386228	up	0.000181661	1	0.068	0.076	1
hng2	0.0843409	0.0432931	1.03934	0.0385902	up	0.265402	1	0.031	0.018	1
Asph	0.0485899	0.00892768	1.03931	0.0385582	up	0.0638227	1	0.017	0.004	1
CG11601	0.131021	0.0882914	1.03926	0.038512	up	0.0105587	1	0.046	0.044	1
CG31266	0.0454999	0.00605877	1.0392	0.0384547	up	0.0364266	1	0.015	0.002	1
Trp1	0.564373	0.505369	1.0392	0.0384467	up	0.00377191	1	0.194	0.204	1
eIF4H1	2.97472	2.82485	1.03918	0.0384351	up	3.86627e-05	0.437469	0.634	0.692	1
wapl	0.224335	0.178173	1.03918	0.0384334	up	0.0276996	1	0.078	0.08	1
mip120	0.101685	0.0602051	1.03912	0.0383788	up	0.0178776	1	0.037	0.03	1
osa	1.48774	1.39412	1.03911	0.0383608	up	6.9492e-07	0.00786302	0.406	0.462	1
mu2	0.0803641	0.0397182	1.03909	0.0383483	up	0.0174953	1	0.026	0.022	1
CG6254	0.0763271	0.0358864	1.03904	0.038297	up	0.140242	1	0.028	0.018	1
Drak	0.77235	0.705794	1.03902	0.0382757	up	0.000390952	1	0.243	0.268	1
MED6	0.12033	0.0783214	1.03896	0.0382175	up	0.0112446	1	0.046	0.042	1
krz	0.225503	0.179597	1.03892	0.0381785	up	0.0520848	1	0.087	0.082	1
Hil	0.0520255	0.0126209	1.03891	0.0381754	up	0.0644767	1	0.019	0.006	1
sl	0.447146	0.392959	1.0389	0.0381624	up	0.00057915	1	0.153	0.166	1
Phm	0.336328	0.28632	1.03888	0.0381406	up	6.19624e-08	0.000701104	0.109	0.136	1
CG11560	0.0489395	0.0097578	1.0388	0.0380691	up	0.0971357	1	0.015	0.004	1
Diap1	2.72184	2.58283	1.0388	0.0380666	up	2.67804e-07	0.0030302	0.597	0.672	1
Tip60	0.108708	0.0673005	1.0388	0.0380625	up	0.0183294	1	0.038	0.032	1
Tpc1	0.181633	0.137506	1.03879	0.0380594	up	0.0453208	1	0.069	0.064	1
Gip	0.359651	0.308892	1.03878	0.038047	up	0.000147603	1	0.131	0.148	1
CG10175	0.101193	0.0601373	1.03873	0.0379958	up	0.0108436	1	0.037	0.034	1
TM4SF	0.121533	0.0797813	1.03867	0.0379383	up	0.0652623	1	0.042	0.036	1
mRpS25	0.522513	0.465892	1.03863	0.0378986	up	0.000106225	1	0.173	0.196	1
sqd	15.4226	14.812	1.03862	0.0378893	up	0.0435399	1	0.973	0.988	1
CG31360	0.140078	0.0977071	1.0386	0.0378734	up	0.00290954	1	0.054	0.052	1
CG8929	0.585321	0.526428	1.03858	0.0378567	up	6.82833e-09	7.72625e-05	0.182	0.224	1
CG10184	0.659507	0.597937	1.03853	0.0378071	up	2.60415e-05	0.294659	0.209	0.238	1
CG11178	0.0714448	0.0316972	1.03853	0.0378028	up	0.198917	1	0.026	0.014	1
CG1628	0.117472	0.0760427	1.0385	0.0377791	up	0.106453	1	0.039	0.034	1
CG6923	0.220207	0.17498	1.03849	0.0377693	up	0.0722138	1	0.081	0.074	1
Amph	0.141731	0.0994288	1.03848	0.0377546	up	0.00464634	1	0.051	0.05	1
CG10444	0.148734	0.106203	1.03845	0.0377272	up	0.00362182	1	0.052	0.054	1
CG14701	0.0949355	0.0544139	1.03843	0.0377104	up	0.116843	1	0.03	0.026	1
CG9220	0.128127	0.0864435	1.03837	0.0376493	up	0.22807	1	0.045	0.036	1
Chro	0.391051	0.33966	1.03836	0.0376434	up	0.000857978	1	0.135	0.146	1
CG10674	0.50018	0.444771	1.03835	0.0376343	up	7.83955e-05	0.887045	0.181	0.196	1
form3	0.0587756	0.0197634	1.03826	0.0375425	up	0.113944	1	0.021	0.008	1
pck	0.091938	0.0517215	1.03824	0.0375257	up	0.303038	1	0.031	0.018	1
Prosbeta1	1.09762	1.02039	1.03822	0.0375095	up	1.02234e-06	0.0115677	0.332	0.372	1
CG17574	0.53393	0.477482	1.03821	0.0374937	up	0.00234382	1	0.175	0.19	1
TBPH	0.251445	0.205415	1.03819	0.037475	up	2.75015e-07	0.0031118	0.085	0.102	1
Nup93-1	0.324876	0.276152	1.03818	0.03747	up	0.000414396	1	0.108	0.118	1
CG3841	0.0419299	0.00363901	1.03815	0.0374423	up	0.0281141	1	0.015	0.002	1
CG4119	0.255399	0.209275	1.03814	0.0374324	up	0.000501133	1	0.087	0.094	1
CG5830	1.02867	0.954204	1.03811	0.0373993	up	7.40703e-09	8.38106e-05	0.299	0.358	1
CG2698	0.484765	0.430261	1.03811	0.0373993	up	9.13475e-05	1	0.161	0.184	1
hyd	0.665993	0.604838	1.03811	0.0373985	up	0.000246758	1	0.218	0.238	1
COX4	3.75676	3.58219	1.0381	0.0373883	up	7.14105e-05	0.80801	0.721	0.782	1
Pex12	0.0598357	0.0210262	1.03801	0.0373057	up	0.0519936	1	0.02	0.012	1
Best1	0.477853	0.423739	1.03801	0.0373038	up	3.80661e-05	0.430718	0.157	0.174	1
Ggamma1	1.64708	1.55023	1.03798	0.0372757	up	0.00138896	1	0.453	0.478	1
rdog	0.0741707	0.0348703	1.03798	0.0372728	up	0.254506	1	0.026	0.014	1
CG4594	0.146499	0.10456	1.03797	0.0372652	up	0.0198014	1	0.054	0.052	1
CG10672	0.334282	0.285503	1.03795	0.0372432	up	0.000366935	1	0.113	0.126	1
puf	0.389693	0.338932	1.03791	0.0372107	up	0.0011006	1	0.13	0.14	1
CG32473	0.146309	0.104477	1.03787	0.0371753	up	0.132571	1	0.054	0.046	1
Dhod	0.338525	0.289694	1.03786	0.037163	up	0.00119369	1	0.125	0.13	1
SelG	0.310998	0.263189	1.03785	0.0371488	up	0.000817061	1	0.106	0.114	1
VhaAC45	2.5042	2.37651	1.03782	0.0371201	up	0.000999	1	0.568	0.61	1
Muc68D	0.0378098	0	1.03781	0.0371126	up	0.00493175	1	0.011	0	1
SCAP	0.56276	0.505869	1.03778	0.0370835	up	3.84516e-08	0.00043508	0.181	0.22	1
CG10669	0.0501263	0.0119157	1.03776	0.0370652	up	0.128214	1	0.015	0.004	1
CG1139	0.105349	0.0651419	1.03775	0.0370534	up	0.319201	1	0.039	0.026	1
CG3295	0.132074	0.0908963	1.03775	0.0370516	up	0.029243	1	0.049	0.044	1
PIG-K	0.13057	0.0894608	1.03773	0.0370388	up	0.0020415	1	0.046	0.046	1
Nup160	0.107858	0.067601	1.03771	0.0370145	up	0.223305	1	0.039	0.03	1
Asx	0.22322	0.178852	1.03764	0.0369459	up	0.00445236	1	0.078	0.082	1
Gpat4	0.428628	0.37681	1.03764	0.0369451	up	0.0257094	1	0.148	0.148	1
Atf3	1.67346	1.57656	1.03761	0.0369184	up	0.00027639	1	0.43	0.468	1
Coq8	0.111091	0.0708853	1.03754	0.0368566	up	0.00710377	1	0.041	0.036	1
Faf2	0.181794	0.139061	1.03752	0.0368299	up	0.0581939	1	0.065	0.062	1
Atac3	0.0785191	0.0395551	1.03748	0.0367961	up	0.161289	1	0.028	0.018	1
AP-2sigma	0.490945	0.437081	1.03748	0.036796	up	3.45889e-05	0.391374	0.159	0.184	1
Fkbp14	0.278375	0.232209	1.03747	0.0367818	up	0.0021768	1	0.099	0.108	1
CG7706	0.115176	0.0749142	1.03746	0.0367718	up	0.0142704	1	0.039	0.038	1
CG5381	0.158509	0.116694	1.03745	0.0367614	up	0.0122898	1	0.053	0.056	1
Myo28B1	2.00191	1.89359	1.03744	0.0367524	up	5.37506e-05	0.608187	0.48	0.538	1
CG15739	0.0537638	0.0157436	1.03743	0.0367473	up	0.173402	1	0.017	0.006	1
CG32687	0.152344	0.110832	1.03737	0.0366892	up	0.0145272	1	0.053	0.052	1
Nha1	0.0763043	0.0375702	1.03733	0.0366516	up	0.0177451	1	0.027	0.02	1
CG9003	0.482546	0.429233	1.0373	0.0366228	up	0.0529497	1	0.161	0.164	1
PH4alphaEFB	0.287696	0.241439	1.03726	0.0365837	up	0.00306089	1	0.101	0.108	1
l(2)gl	4.35856	4.16623	1.03723	0.0365518	up	2.25179e-05	0.25479	0.761	0.828	1
CG3077	0.0856083	0.0466691	1.0372	0.0365277	up	0.0193201	1	0.032	0.026	1
nopo	0.0627017	0.0246101	1.03718	0.0365024	up	0.0934176	1	0.018	0.014	1
CG10265	0.0399709	0.00272183	1.03715	0.0364746	up	0.0231821	1	0.014	0.002	1
stc	0.118613	0.0785805	1.03712	0.0364433	up	0.0968412	1	0.044	0.036	1
CG3091	0.0637764	0.0257151	1.03711	0.0364352	up	0.215398	1	0.018	0.01	1
l(2)SH0834	0.192802	0.15016	1.03707	0.0364036	up	0.0128867	1	0.076	0.076	1
mspo	0.0610505	0.0231433	1.03705	0.0363799	up	0.142243	1	0.02	0.012	1
ctp	2.93236	2.79187	1.03705	0.0363798	up	1.6021e-07	0.00181278	0.619	0.708	1
CG42674	3.12246	2.97524	1.03703	0.0363645	up	0.000254195	1	0.623	0.676	1
CG11970	0.0765227	0.038115	1.037	0.0363296	up	0.208431	1	0.028	0.018	1
mRpL1	0.29402	0.247865	1.03699	0.0363199	up	0.0444685	1	0.106	0.1	1
CG3277	0.391247	0.341666	1.03696	0.0362888	up	0.144182	1	0.13	0.126	1
jnj	0.0958426	0.0568505	1.03689	0.0362304	up	0.172868	1	0.033	0.026	1
gol	0.0969215	0.057891	1.03689	0.0362303	up	0.319111	1	0.033	0.02	1
CG17514	2.82453	2.68875	1.03681	0.0361477	up	0.00557693	1	0.63	0.674	1
CG6689	0.0775096	0.0393151	1.03675	0.0360905	up	0.00512929	1	0.027	0.024	1
Ced-12	0.11246	0.0730368	1.03674	0.0360813	up	0.238903	1	0.037	0.03	1
put	0.38516	0.336083	1.03673	0.0360734	up	0.0376177	1	0.135	0.138	1
beat-IIIc	0.0522211	0.0149776	1.03669	0.0360367	up	0.133249	1	0.017	0.006	1
CG17977	0.128162	0.0882334	1.03669	0.0360341	up	0.0668413	1	0.045	0.04	1
TTLL4A	0.127757	0.0878863	1.03665	0.035994	up	0.0510251	1	0.046	0.042	1
cm	0.113734	0.0744019	1.03661	0.0359546	up	0.167352	1	0.04	0.034	1
CG11357	0.274631	0.229622	1.0366	0.0359494	up	0.16119	1	0.093	0.092	1
SdhC	1.98606	1.88075	1.03656	0.0359064	up	1.57525e-06	0.0178239	0.518	0.568	1
CG5214	0.958373	0.889339	1.03654	0.035887	up	0.000135574	1	0.297	0.328	1
CG3191	0.130166	0.0904248	1.03645	0.0357975	up	0.431916	1	0.049	0.036	1
CG16749	0.323069	0.27656	1.03643	0.0357856	up	0.000697114	1	0.104	0.118	1
Sec15	0.0641769	0.0267927	1.03641	0.0357615	up	0.103171	1	0.025	0.014	1
for	2.92749	2.78958	1.03639	0.035744	up	4.98024e-05	0.563514	0.599	0.662	1
Ugt303A1	0.161334	0.12057	1.03638	0.0357319	up	0.0762209	1	0.056	0.052	1
CG7084	0.0484405	0.0116635	1.03635	0.0357078	up	0.104498	1	0.016	0.006	1
Poc1	0.15068	0.110343	1.03633	0.0356838	up	0.0992784	1	0.053	0.048	1
CG7218	0.127512	0.087991	1.03633	0.0356808	up	0.0103864	1	0.046	0.044	1
Fancd2	0.0774915	0.0397827	1.03627	0.0356239	up	0.175962	1	0.022	0.018	1
CG3294	0.100496	0.0619891	1.03626	0.0356176	up	0.207689	1	0.036	0.028	1
Pgant5	0.504453	0.451828	1.03625	0.0356063	up	0.0011194	1	0.161	0.178	1
CG9953	0.327047	0.28065	1.03623	0.0355885	up	0.0028973	1	0.121	0.126	1
Etl1	0.225716	0.182887	1.03621	0.0355671	up	0.000766542	1	0.081	0.086	1
jing	0.155926	0.115592	1.03616	0.0355172	up	0.205424	1	0.055	0.05	1
mthl1	0.259988	0.216046	1.03614	0.035498	up	0.000808274	1	0.091	0.1	1
CG3819	0.0747593	0.0372799	1.03613	0.0354949	up	0.262787	1	0.024	0.014	1
CG5521	0.414183	0.364894	1.03611	0.0354757	up	0.0222189	1	0.144	0.146	1
Strn-Mlck	0.0739659	0.0365569	1.03609	0.0354538	up	0.10667	1	0.025	0.018	1
Buffy	0.0511307	0.0145192	1.03609	0.0354517	up	0.143387	1	0.017	0.006	1
mbf1	0.413261	0.364074	1.03606	0.0354239	up	8.93189e-06	0.101064	0.138	0.162	1
CLIP-190	0.984811	0.915743	1.03605	0.0354181	up	0.00435228	1	0.289	0.312	1
CG4830	0.0360354	0	1.03604	0.0354013	up	0.00136686	1	0.014	0	1
CG3638	7.18345	6.89886	1.03603	0.0353956	up	0.0657672	1	0.872	0.9	1
AdSS	2.14467	2.03552	1.03596	0.0353253	up	0.00019209	1	0.538	0.584	1
Zip48C	0.0866037	0.048953	1.03589	0.0352644	up	0.00229868	1	0.029	0.026	1
RYBP	0.146638	0.106912	1.03589	0.0352598	up	0.0471848	1	0.054	0.05	1
CG14856	0.0695172	0.0324636	1.03589	0.0352595	up	0.218093	1	0.025	0.014	1
CG15118	0.196349	0.154911	1.03588	0.0352509	up	0.0576589	1	0.075	0.072	1
ksh	0.332175	0.286064	1.03585	0.0352265	up	0.00126134	1	0.109	0.118	1
kuz	3.89475	3.72539	1.03584	0.0352144	up	0.116381	1	0.72	0.746	1
btl	0.213774	0.171861	1.03577	0.0351413	up	0.00460598	1	0.074	0.076	1
CG13919	0.100606	0.0626322	1.03574	0.0351123	up	0.24374	1	0.036	0.028	1
CG14500	0.150441	0.110842	1.03565	0.0350265	up	0.43094	1	0.052	0.042	1
Girdin	0.0791036	0.0419656	1.03564	0.0350218	up	0.215981	1	0.033	0.02	1
CG11655	0.0496054	0.0135148	1.03561	0.03499	up	0.0233082	1	0.02	0.01	1
Arc2	0.43063	0.381443	1.03561	0.0349863	up	0.15879	1	0.145	0.142	1
Agpat2	0.400245	0.352108	1.0356	0.0349828	up	0.0007789	1	0.131	0.142	1
RpLP1	103.438	99.849	1.03559	0.0349667	up	0.0481168	1	1	1	1
l(1)G0193	0.424816	0.375885	1.03556	0.0349452	up	0.00608988	1	0.149	0.154	1
CG6048	0.0654871	0.0289109	1.03555	0.0349312	up	0.199143	1	0.024	0.014	1
pins	0.167833	0.127776	1.03552	0.034903	up	0.0130521	1	0.062	0.062	1
FRG1	0.107827	0.0698592	1.03549	0.0348736	up	0.319329	1	0.042	0.03	1
Inx2	0.179274	0.13891	1.03544	0.0348272	up	0.0580959	1	0.063	0.062	1
Rpt5	0.34819	0.302065	1.03542	0.0348116	up	0.00207553	1	0.123	0.132	1
Reg-5	0.214673	0.173117	1.03542	0.0348109	up	0.00848505	1	0.065	0.07	1
CG15141	0.0959101	0.0584792	1.03536	0.034752	up	0.0072971	1	0.03	0.03	1
uzip	0.0424913	0.0068852	1.03536	0.0347517	up	0.0664877	1	0.015	0.004	1
DAAM	0.107072	0.0693066	1.03532	0.0347082	up	0.13567	1	0.034	0.03	1
CG7376	0.0756109	0.0389244	1.03531	0.0347029	up	0.273226	1	0.026	0.014	1
Sccpdh1	0.265362	0.222209	1.03531	0.0346985	up	0.0125391	1	0.096	0.1	1
CG14120	0.0570471	0.0210033	1.0353	0.0346934	up	0.137656	1	0.018	0.01	1
CSN8	0.253553	0.210842	1.03527	0.0346652	up	0.00373563	1	0.083	0.09	1
E(spl)mgamma-HLH	0.171937	0.132013	1.03527	0.0346608	up	0.0328274	1	0.027	0.038	1
E2f1	1.10061	1.02905	1.03527	0.0346595	up	7.63047e-08	0.000863388	0.319	0.374	1
CG6656	0.0828808	0.0460435	1.03522	0.03461	up	0.139872	1	0.032	0.022	1
CG6067	0.0482593	0.0126158	1.0352	0.0345941	up	0.105039	1	0.018	0.006	1
MED30	0.053913	0.018112	1.03516	0.03456	up	0.038737	1	0.017	0.012	1
Upf1	0.568076	0.514831	1.03515	0.0345453	up	0.00111463	1	0.197	0.214	1
Exn	0.870229	0.806798	1.03511	0.034505	up	2.74064e-09	3.10104e-05	0.268	0.324	1
Scsalpha1	1.19248	1.11817	1.03508	0.03448	up	0.000983919	1	0.357	0.376	1
Vha14-1	1.21126	1.13633	1.03508	0.0344746	up	1.44499e-08	0.000163501	0.347	0.402	1
CG15255	0.265339	0.222467	1.03507	0.0344693	up	0.0102168	1	0.089	0.092	1
Catsup	0.255306	0.212776	1.03507	0.0344668	up	0.00100648	1	0.092	0.1	1
CG31102	0.0432441	0.00798388	1.03498	0.0343831	up	0.0445946	1	0.017	0.006	1
CG8320	0.13112	0.092939	1.03493	0.0343381	up	0.0826852	1	0.048	0.042	1
CG33941	0.578161	0.524909	1.03492	0.0343258	up	0.000103538	1	0.185	0.208	1
CG33158	0.243907	0.201943	1.03491	0.0343177	up	0.0451242	1	0.09	0.09	1
CG14740	0.0965034	0.0595553	1.03487	0.0342771	up	0.149127	1	0.035	0.028	1
CG43078	0.0996481	0.0626148	1.03485	0.0342576	up	0.0655134	1	0.034	0.03	1
Nulp1	0.345401	0.300095	1.03485	0.0342547	up	0.00252461	1	0.131	0.138	1
CG13392	0.0548136	0.0192962	1.03485	0.0342518	up	0.17548	1	0.019	0.008	1
Naxe	0.0561064	0.0205492	1.03484	0.034248	up	0.0763134	1	0.021	0.012	1
bru2	1.04785	0.979096	1.03474	0.034149	up	0.000178279	1	0.306	0.344	1
CG17292	0.140567	0.102316	1.0347	0.034112	up	0.129995	1	0.053	0.046	1
Capr	0.88034	0.817304	1.03469	0.0340983	up	5.21244e-09	5.89787e-05	0.282	0.33	1
CG42813	0.43126	0.38341	1.03459	0.0340037	up	6.14051e-06	0.0694799	0.14	0.168	1
Jheh1	0.236319	0.194988	1.03459	0.0340024	up	0.129387	1	0.089	0.084	1
EloA	0.113703	0.0764842	1.03457	0.0339899	up	0.26648	1	0.042	0.034	1
twr	0.666874	0.611179	1.03457	0.0339838	up	1.73981e-06	0.0196859	0.221	0.252	1
Ufc1	0.193465	0.153596	1.03456	0.0339768	up	0.151392	1	0.071	0.068	1
ATPsynCF6	3.00913	2.8753	1.03453	0.0339506	up	0.000182134	1	0.649	0.708	1
Dip-C	0.289982	0.247039	1.03444	0.0338562	up	0.0431772	1	0.098	0.102	1
CG33977	0.360395	0.315138	1.03441	0.0338341	up	0.0369274	1	0.124	0.124	1
CG3609	1.21662	1.14289	1.03441	0.0338273	up	0.000171618	1	0.351	0.386	1
bug	0.0712588	0.0356382	1.03439	0.0338165	up	0.0627676	1	0.022	0.018	1
cathD	2.2643	2.15577	1.03439	0.0338118	up	0.00251878	1	0.554	0.59	1
CG33695	0.0898713	0.0536463	1.03438	0.0338027	up	0.137044	1	0.031	0.024	1
CG5618	0.244738	0.203398	1.03435	0.033776	up	5.93461e-06	0.0671501	0.085	0.1	1
Ufd4	0.60596	0.552636	1.03434	0.0337674	up	1.16276e-06	0.0131566	0.204	0.24	1
pgc	0.0666334	0.0312482	1.03431	0.0337374	up	0.113685	1	0.024	0.016	1
Slik	0.633295	0.579328	1.03417	0.0336002	up	2.41406e-07	0.00273151	0.215	0.25	1
Akt1	2.08802	1.9861	1.03413	0.0335624	up	0.00135083	1	0.519	0.552	1
ND-ASHI	0.674344	0.619099	1.03412	0.0335521	up	1.0119e-07	0.00114496	0.221	0.26	1
Inx3	0.81815	0.758207	1.03409	0.0335249	up	2.47265e-05	0.27978	0.266	0.296	1
CG2794	0.0758267	0.0403583	1.03409	0.0335243	up	0.0490087	1	0.029	0.022	1
CG6785	0.0482955	0.0138193	1.03401	0.0334408	up	0.0989034	1	0.014	0.008	1
CG13698	0.284237	0.242027	1.03398	0.03342	up	0.0220841	1	0.095	0.096	1
Sec24CD	0.439376	0.392114	1.03395	0.0333859	up	0.0163486	1	0.159	0.166	1
aph-1	0.148702	0.111011	1.03392	0.0333619	up	0.0124443	1	0.054	0.054	1
CG8531	0.210529	0.17081	1.03392	0.0333615	up	0.0389057	1	0.08	0.078	1
mRpL45	0.288781	0.246568	1.03386	0.0333027	up	0.00643261	1	0.105	0.108	1
CPT2	0.0979234	0.0619733	1.03385	0.0332918	up	0.17508	1	0.035	0.028	1
CG10623	0.160732	0.122763	1.03382	0.0332577	up	0.00650495	1	0.057	0.058	1
slim	0.272015	0.230409	1.03381	0.0332552	up	0.00937751	1	0.097	0.104	1
CG14715	0.518053	0.468428	1.03379	0.0332359	up	0.00143564	1	0.178	0.192	1
Nepl16	0.0380504	0.0041365	1.03377	0.0332163	up	0.046696	1	0.014	0.002	1
CG30022	0.0833405	0.0479615	1.03376	0.0332024	up	0.180316	1	0.031	0.022	1
CG3164	2.75445	2.6322	1.03366	0.0331022	up	2.42318e-05	0.274183	0.61	0.676	1
Sk2	0.104757	0.0687876	1.03365	0.0331004	up	0.325465	1	0.041	0.03	1
Zw10	0.111984	0.0758039	1.03363	0.0330773	up	0.0693027	1	0.038	0.034	1
Sec61alpha	1.34805	1.27166	1.03363	0.0330739	up	3.3548e-06	0.0379596	0.386	0.43	1
sob	0.063906	0.0292966	1.03362	0.0330714	up	0.196809	1	0.026	0.014	1
galla-2	0.0775236	0.0424949	1.0336	0.0330487	up	0.0116804	1	0.025	0.022	1
CG30491	0.0911055	0.0556752	1.03356	0.0330108	up	0.0678039	1	0.032	0.028	1
CG2063	0.274539	0.233194	1.03353	0.0329773	up	0.000136599	1	0.096	0.11	1
Vps13	0.644832	0.591504	1.03351	0.0329584	up	5.03439e-06	0.0569641	0.207	0.242	1
Irp-1B	0.413738	0.367905	1.03351	0.0329564	up	2.30323e-07	0.00260611	0.138	0.166	1
CG13742	0.0601659	0.0257996	1.0335	0.032953	up	0.0894645	1	0.024	0.014	1
CG18213	0.0761281	0.0412629	1.03348	0.0329353	up	0.138467	1	0.028	0.02	1
Hmu	0.416927	0.371046	1.03346	0.0329166	up	2.70619e-06	0.0306205	0.146	0.172	1
Saf-B	0.795459	0.737334	1.03346	0.0329087	up	2.10674e-05	0.238378	0.251	0.286	1
CG8353	0.0832782	0.0482609	1.03341	0.0328593	up	0.109935	1	0.029	0.022	1
jigr1	0.252289	0.211882	1.03334	0.0327991	up	0.17454	1	0.087	0.086	1
CG8111	0.197996	0.159342	1.03334	0.0327973	up	0.000749421	1	0.07	0.076	1
BEAF-32	0.288165	0.246611	1.03333	0.0327906	up	0.00303526	1	0.099	0.108	1
Naa80	0.108834	0.0731524	1.03325	0.0327082	up	0.159639	1	0.036	0.03	1
Axud1	0.338785	0.295714	1.03324	0.0327011	up	0.00099057	1	0.122	0.13	1
CG7791	0.14914	0.112183	1.03323	0.032689	up	0.0854569	1	0.053	0.05	1
sicily	0.147908	0.11105	1.03317	0.0326359	up	0.0368953	1	0.054	0.05	1
ZnT41F	0.208135	0.169355	1.03316	0.0326261	up	0.00756553	1	0.074	0.078	1
Npc1a	0.527693	0.47866	1.03316	0.0326228	up	8.18209e-05	0.925804	0.172	0.194	1
Rrp6	0.0668149	0.0325941	1.03314	0.0326033	up	0.219612	1	0.021	0.014	1
mt:CoII	408.846	395.715	1.0331	0.0325627	up	0.0422657	1	1	1	1
Nfs1	0.29263	0.25125	1.03307	0.0325358	up	0.00475107	1	0.096	0.106	1
CG16868	0.105135	0.0697977	1.03303	0.032498	up	0.154778	1	0.036	0.03	1
CG7458	0.11815	0.082445	1.03299	0.032453	up	0.137092	1	0.041	0.036	1
AOX1	0.740557	0.68503	1.03295	0.032422	up	0.000168696	1	0.236	0.264	1
MED10	0.224807	0.185752	1.03294	0.0324062	up	0.022878	1	0.079	0.08	1
AnxB11	0.481616	0.434418	1.0329	0.032374	up	0.00184932	1	0.158	0.174	1
Klp31E	0.0776464	0.0433308	1.03289	0.0323611	up	0.350343	1	0.03	0.018	1
CG11695	0.0851477	0.0507032	1.03278	0.0322565	up	0.140979	1	0.032	0.024	1
CG31265	0.0356355	0.00276702	1.03278	0.032252	up	0.0379768	1	0.013	0.002	1
CG4036	0.112408	0.0772093	1.03268	0.0321537	up	0.041056	1	0.042	0.04	1
egl	0.178812	0.141541	1.03265	0.0321281	up	3.87749e-06	0.0438737	0.062	0.076	1
cv	0.0715343	0.0376669	1.03264	0.0321167	up	0.324016	1	0.021	0.016	1
Gorab	0.103632	0.0687695	1.03262	0.0320988	up	0.251457	1	0.039	0.03	1
dah	0.0355444	0.00283889	1.03261	0.0320924	up	0.0548397	1	0.012	0.002	1
ph-d	0.13024	0.0945548	1.0326	0.0320827	up	0.097025	1	0.044	0.044	1
Lint-1	0.0807862	0.0466629	1.0326	0.0320819	up	0.049255	1	0.025	0.024	1
l(3)psg2	0.159911	0.12332	1.03257	0.0320549	up	0.0201568	1	0.054	0.056	1
CG31974	0.133734	0.0979732	1.03257	0.0320506	up	0.0162379	1	0.045	0.046	1
CG11755	0.0860527	0.0517985	1.03257	0.0320482	up	0.0934851	1	0.031	0.026	1
Plekhm1	0.107462	0.0726664	1.03244	0.0319237	up	0.0630395	1	0.042	0.036	1
Epg5	0.198302	0.160742	1.03236	0.0318461	up	0.00402202	1	0.072	0.078	1
CG7369	0.13735	0.101701	1.03236	0.0318454	up	0.00054373	1	0.051	0.054	1
tyn	0.0621713	0.0289058	1.03233	0.0318193	up	0.104605	1	0.022	0.016	1
SelR	0.346156	0.304039	1.0323	0.031787	up	0.0990494	1	0.125	0.124	1
CG10663	0.0469403	0.0141849	1.0323	0.0317867	up	0.124529	1	0.018	0.008	1
SKIP	0.332088	0.290425	1.03229	0.031776	up	0.00334985	1	0.111	0.122	1
Vps28	0.520759	0.473199	1.03228	0.0317734	up	0.000727172	1	0.174	0.194	1
CG7789	0.139552	0.10392	1.03228	0.0317677	up	0.0201941	1	0.05	0.052	1
CG11353	0.0480415	0.015296	1.03225	0.031743	up	0.112591	1	0.02	0.008	1
CG5885	0.806707	0.750347	1.0322	0.0316917	up	2.7264e-05	0.308492	0.252	0.29	1
l(3)neo43	0.0811045	0.0473929	1.03219	0.031679	up	0.277417	1	0.031	0.022	1
Su(var)2-HP2	0.216071	0.178186	1.03216	0.0316495	up	0.00233648	1	0.076	0.08	1
CG6000	0.0854875	0.0516739	1.03215	0.0316461	up	0.15789	1	0.031	0.024	1
Top3alpha	0.148759	0.11298	1.03215	0.0316406	up	0.0179031	1	0.05	0.05	1
rb	0.175384	0.138808	1.03212	0.0316128	up	0.00177521	1	0.057	0.064	1
CG7069	0.0737627	0.0403542	1.03211	0.0316079	up	0.134306	1	0.024	0.02	1
CG16953	0.264419	0.225085	1.03211	0.0316026	up	0.0707937	1	0.097	0.098	1
MFS10	0.0756343	0.0421796	1.0321	0.0315963	up	0.0695261	1	0.028	0.022	1
CG18067	0.156384	0.120428	1.03209	0.0315872	up	0.0949282	1	0.054	0.052	1
GABPI	0.13756	0.102198	1.03208	0.0315788	up	0.041254	1	0.05	0.05	1
CG8299	0.0536334	0.0209027	1.03206	0.0315573	up	0.230051	1	0.018	0.008	1
STUB1	0.067009	0.0338672	1.03206	0.031553	up	0.124067	1	0.025	0.018	1
CG10075	0.155969	0.120076	1.03205	0.0315424	up	0.014501	1	0.055	0.056	1
MED14	0.224485	0.186467	1.03204	0.0315404	up	0.000479191	1	0.073	0.082	1
Rab32	0.107459	0.0730799	1.03204	0.0315349	up	0.144039	1	0.037	0.034	1
TBCB	0.281376	0.241634	1.03201	0.0315065	up	0.000816238	1	0.103	0.116	1
CG6332	0.0666457	0.0336031	1.03197	0.031468	up	0.118119	1	0.021	0.016	1
CG4607	0.155	0.119276	1.03192	0.0314183	up	0.116704	1	0.052	0.048	1
csw	0.554359	0.506322	1.03189	0.0313925	up	5.02491e-06	0.0568569	0.179	0.212	1
CG5541	0.422987	0.379023	1.03188	0.0313827	up	1.81132e-09	2.04951e-05	0.143	0.18	1
CG12947	0.104186	0.0701022	1.03185	0.0313543	up	0.0558641	1	0.036	0.032	1
Ubc7	0.223734	0.185984	1.03183	0.0313344	up	0.000796223	1	0.074	0.082	1
CG12975	0.100105	0.0662502	1.03175	0.0312575	up	0.212028	1	0.033	0.028	1
CG8229	0.0943862	0.0607316	1.03173	0.0312348	up	0.206986	1	0.033	0.028	1
Aasdh	0.0751905	0.0421326	1.03172	0.0312286	up	0.237327	1	0.023	0.018	1
mRpL24	0.218928	0.181482	1.03169	0.031202	up	0.0911981	1	0.079	0.074	1
Act57B	0.0316798	0	1.03168	0.0311884	up	0.00320997	1	0.012	0	1
CG12531	0.0441488	0.0121139	1.03165	0.0311609	up	0.117053	1	0.017	0.006	1
CG13689	0.0606749	0.0281332	1.03165	0.0311607	up	0.262075	1	0.022	0.012	1
CG3678	0.108611	0.0746009	1.03165	0.0311586	up	0.017732	1	0.037	0.036	1
Mrp4	0.0780015	0.0449503	1.03163	0.0311395	up	0.119269	1	0.025	0.02	1
CG10914	0.0394898	0.00762424	1.03162	0.0311347	up	0.0265862	1	0.014	0.006	1
CG6966	0.429818	0.386001	1.03161	0.031124	up	3.67184e-05	0.415468	0.144	0.164	1
CG3815	0.0976006	0.0639652	1.03161	0.0311239	up	0.00913765	1	0.035	0.034	1
FBXO11	0.571881	0.523744	1.03159	0.0311029	up	4.60375e-06	0.0520915	0.181	0.216	1
Gli	0.33512	0.2944	1.03146	0.0309738	up	0.0308046	1	0.115	0.118	1
CG3358	0.090198	0.0569655	1.03144	0.0309573	up	0.190775	1	0.034	0.026	1
CG4186	0.0569311	0.0247413	1.03141	0.0309293	up	0.160506	1	0.021	0.012	1
otk	0.0825607	0.0496078	1.0314	0.0309127	up	0.0979352	1	0.027	0.026	1
mei-218	0.0559596	0.0238184	1.03139	0.0309107	up	0.166872	1	0.02	0.012	1
CG34376	0.310244	0.270384	1.03138	0.0308941	up	0.00934699	1	0.108	0.114	1
eIF3e	1.89291	1.80494	1.03136	0.0308811	up	0.0019515	1	0.495	0.536	1
CG7810	0.0431887	0.0114702	1.03136	0.0308772	up	0.196943	1	0.014	0.006	1
CG11134	0.276114	0.237317	1.03136	0.0308738	up	0.00693945	1	0.1	0.106	1
CG31673	0.255253	0.2171	1.03135	0.0308664	up	0.00100359	1	0.09	0.1	1
CG15343	0.0521813	0.0202223	1.03133	0.0308449	up	0.117066	1	0.016	0.012	1
Gabat	0.0936399	0.0604419	1.03131	0.0308258	up	0.0837432	1	0.031	0.028	1
apt	2.81255	2.69691	1.03128	0.0307995	up	0.00296112	1	0.615	0.656	1
CG30373	0.287422	0.248388	1.03127	0.0307888	up	0.0736214	1	0.098	0.1	1
Phf7	0.0353958	0.00402334	1.03125	0.0307685	up	0.0624535	1	0.013	0.002	1
CG5009	0.0789985	0.0463224	1.03123	0.0307518	up	0.268172	1	0.03	0.02	1
TrpRS	0.147305	0.112588	1.0312	0.0307268	up	0.00843944	1	0.053	0.056	1
Prosbeta5	1.17931	1.11337	1.0312	0.0307264	up	0.00896129	1	0.35	0.368	1
CG32066	0.954858	0.895787	1.03116	0.0306836	up	9.87462e-06	0.111731	0.3	0.34	1
CkIIalpha-i3	0.0386518	0.00727447	1.03115	0.0306754	up	0.109643	1	0.014	0.004	1
ham	0.0311441	0	1.03114	0.0306689	up	0.00493175	1	0.011	0	1
kek1	0.0542024	0.0223804	1.03113	0.0306509	up	0.183475	1	0.017	0.006	1
tra2	0.167364	0.132142	1.03111	0.0306372	up	0.0116586	1	0.056	0.06	1
stwl	0.133769	0.099561	1.03111	0.0306369	up	0.0151646	1	0.047	0.048	1
m-cup	0.354195	0.313398	1.03106	0.0305895	up	0.000773642	1	0.118	0.134	1
CG1882	0.316937	0.277264	1.03106	0.0305886	up	0.000600119	1	0.105	0.124	1
CaMKII	0.996413	0.936356	1.03102	0.0305443	up	7.77997e-06	0.0880304	0.296	0.338	1
mRpS21	0.437004	0.393797	1.031	0.0305293	up	2.90727e-05	0.328957	0.143	0.166	1
CG11710	0.0775116	0.0451175	1.031	0.0305249	up	0.0548112	1	0.029	0.024	1
Kmn2	0.0645048	0.0325068	1.03099	0.0305201	up	0.0202049	1	0.022	0.018	1
MBD-R2	0.131563	0.0975535	1.03099	0.0305163	up	0.0050827	1	0.045	0.048	1
CG40228	0.195164	0.159266	1.03097	0.0304964	up	0.0640964	1	0.069	0.07	1
CG3770	0.673014	0.62277	1.03096	0.0304927	up	1.30911e-05	0.148126	0.22	0.252	1
CG32813	0.589794	0.542055	1.03096	0.0304888	up	0.00108585	1	0.2	0.218	1
CG33156	0.0538242	0.0221814	1.03096	0.0304867	up	0.259275	1	0.018	0.01	1
jumu	0.222582	0.185876	1.03095	0.0304828	up	0.0184597	1	0.072	0.074	1
GckIII	0.166862	0.131867	1.03092	0.0304489	up	0.0189977	1	0.058	0.06	1
ppl	0.0928995	0.0601357	1.03091	0.0304373	up	0.353022	1	0.039	0.03	1
meigo	0.0834369	0.0509684	1.03089	0.0304263	up	0.434291	1	0.031	0.02	1
blp	0.109656	0.0764063	1.03089	0.0304223	up	0.0177928	1	0.041	0.04	1
CG5070	0.0629911	0.0311434	1.03089	0.0304185	up	0.274557	1	0.022	0.014	1
del	0.0524951	0.0209669	1.03088	0.0304135	up	0.18024	1	0.019	0.01	1
Kmn1	0.0510941	0.0196746	1.03081	0.0303481	up	0.127025	1	0.017	0.01	1
RpS28b	42.181	40.8903	1.03081	0.0303444	up	0.408664	1	1	1	1
Gdh	0.347323	0.307061	1.0308	0.0303382	up	0.0190914	1	0.107	0.118	1
Atet	0.372462	0.331456	1.0308	0.0303329	up	0.0669968	1	0.12	0.124	1
Ih	0.515281	0.470018	1.03079	0.0303264	up	0.00793599	1	0.163	0.178	1
CG33978	0.041932	0.0108093	1.03079	0.0303254	up	0.207163	1	0.013	0.006	1
Dhc62B	0.0500718	0.0187136	1.03078	0.0303179	up	0.233568	1	0.018	0.008	1
Moe	7.84318	7.5791	1.03078	0.0303177	up	0.110316	1	0.922	0.942	1
fs(1)K10	0.0497449	0.0184264	1.03075	0.0302885	up	0.254987	1	0.017	0.008	1
HisRS	0.484078	0.439802	1.03075	0.0302879	up	4.68958e-07	0.00530626	0.161	0.196	1
Pdss2	0.0898268	0.0573178	1.03075	0.0302834	up	0.350136	1	0.038	0.028	1
ACXD	0.0368739	0.00595714	1.03073	0.0302708	up	0.0919392	1	0.013	0.004	1
MEP-1	0.0718046	0.0398578	1.03072	0.0302598	up	0.0734723	1	0.024	0.022	1
BTBD9	0.0755207	0.0434637	1.03072	0.0302592	up	0.0221666	1	0.026	0.024	1
CG15534	0.0801431	0.0479753	1.0307	0.0302335	up	0.13485	1	0.027	0.022	1
lt	0.341321	0.301422	1.03066	0.0301971	up	0.0132627	1	0.12	0.128	1
CG3156	0.0529001	0.0216417	1.0306	0.0301376	up	0.0332746	1	0.017	0.014	1
Arp1	0.372685	0.331948	1.03058	0.0301264	up	8.7125e-05	0.985819	0.128	0.146	1
Rab8	0.454242	0.411128	1.03055	0.030095	up	0.00621268	1	0.158	0.16	1
CG10237	0.0455947	0.0146016	1.03055	0.0300899	up	0.179099	1	0.017	0.008	1
CG30343	0.0666763	0.0350701	1.03054	0.0300783	up	0.229912	1	0.03	0.016	1
Nup58	0.0816805	0.0496382	1.03053	0.0300704	up	0.206313	1	0.028	0.022	1
Rbcn-3B	0.391211	0.350021	1.03051	0.0300544	up	0.0514221	1	0.13	0.136	1
CG10747	0.0729066	0.0411472	1.0305	0.0300482	up	0.40829	1	0.024	0.016	1
Cep135	0.0909215	0.0586486	1.03049	0.0300296	up	0.112073	1	0.033	0.028	1
brk	0.284565	0.246599	1.03046	0.0300012	up	0.0183009	1	0.091	0.098	1
bol	0.185868	0.150843	1.03043	0.0299798	up	0.111865	1	0.064	0.062	1
Ttc19	0.0648762	0.0334256	1.03043	0.0299794	up	0.234933	1	0.023	0.016	1
TBCC	0.137335	0.103762	1.03042	0.0299627	up	0.0344466	1	0.045	0.048	1
CG31998	0.74977	0.698199	1.03037	0.0299161	up	1.05774e-05	0.119684	0.241	0.278	1
usp	0.172007	0.137476	1.03036	0.0299058	up	0.00537237	1	0.057	0.066	1
CG5114	0.116954	0.0840463	1.03036	0.0299047	up	0.00589035	1	0.042	0.044	1
Pih1D1	0.168584	0.134238	1.03028	0.0298319	up	0.0108316	1	0.06	0.064	1
CG17168	0.0702054	0.0387572	1.03027	0.0298256	up	0.164306	1	0.026	0.02	1
Lnk	0.350901	0.311211	1.03027	0.0298212	up	7.79261e-05	0.881734	0.124	0.14	1
HP1b	0.26687	0.229652	1.03027	0.0298176	up	0.0128412	1	0.094	0.102	1
mRpL35	0.290621	0.252706	1.03027	0.0298171	up	0.129692	1	0.101	0.1	1
CG1907	0.249723	0.213039	1.03024	0.0297938	up	0.00270949	1	0.086	0.094	1
CG11248	0.0622981	0.0311682	1.03019	0.0297422	up	0.125614	1	0.019	0.016	1
Mbs	0.724585	0.674083	1.03017	0.029721	up	0.00190124	1	0.24	0.26	1
CG11399	0.0776387	0.0461163	1.03013	0.0296877	up	0.226594	1	0.028	0.022	1
CG17272	0.870575	0.815869	1.03013	0.0296817	up	0.00633895	1	0.288	0.306	1
CG31710	0.179574	0.145079	1.03012	0.029679	up	0.0295987	1	0.061	0.066	1
CG17985	0.0785337	0.0469957	1.03012	0.0296776	up	0.113096	1	0.028	0.024	1
CG12004	0.41841	0.37694	1.03012	0.0296729	up	0.000141538	1	0.147	0.164	1
POLDIP2	0.10042	0.0682544	1.03011	0.0296662	up	0.114502	1	0.037	0.032	1
Miro	0.211346	0.175948	1.0301	0.0296574	up	0.00213218	1	0.074	0.08	1
CG6230	0.111967	0.0795373	1.03004	0.029598	up	0.378856	1	0.046	0.036	1
Adgf-A	0.290673	0.253047	1.03003	0.0295855	up	0.0193642	1	0.103	0.11	1
fz4	0.388128	0.347681	1.03001	0.0295711	up	6.49209e-05	0.73458	0.128	0.152	1
CG15891	0.282278	0.244951	1.02998	0.0295421	up	0.00854385	1	0.099	0.11	1
Tm2	0.046199	0.0157516	1.02998	0.0295348	up	0.337228	1	0.013	0.006	1
Ube3a	0.104014	0.0719537	1.02991	0.0294697	up	0.129327	1	0.037	0.032	1
CG4813	0.0298953	0	1.0299	0.0294571	up	0.00759348	1	0.01	0	1
Mat1	0.0987383	0.0668471	1.02989	0.0294548	up	0.0130351	1	0.035	0.034	1
CG14647	0.136443	0.103486	1.02987	0.029429	up	0.353202	1	0.049	0.042	1
nonA	0.661408	0.613282	1.02983	0.0293952	up	0.000918341	1	0.199	0.224	1
Ncoa6	1.01302	0.954739	1.02981	0.0293779	up	2.90726e-05	0.328956	0.289	0.328	1
CG31674	0.104101	0.0721523	1.0298	0.0293631	up	0.0626072	1	0.035	0.034	1
CG32706	0.0989576	0.0671624	1.02979	0.0293589	up	0.250506	1	0.036	0.03	1
CG10353	0.105203	0.0732556	1.02977	0.029332	up	0.0891771	1	0.037	0.036	1
CG4768	0.308193	0.270397	1.02975	0.0293172	up	0.0172069	1	0.11	0.116	1
Galphaq	0.753086	0.702466	1.02973	0.0292995	up	8.09789e-10	9.16276e-06	0.243	0.298	1
CG6841	0.245195	0.209246	1.02973	0.0292947	up	7.50589e-06	0.0849291	0.08	0.098	1
CG14626	0.0662468	0.035495	1.0297	0.0292652	up	0.301878	1	0.023	0.016	1
Mfap1	0.056989	0.0265077	1.02969	0.0292618	up	0.0314541	1	0.019	0.016	1
VhaPPA1-1	1.50078	1.4287	1.02968	0.0292444	up	1.01268e-05	0.114585	0.43	0.474	1
Dok	0.505307	0.461926	1.02967	0.0292422	up	0.00103324	1	0.168	0.19	1
CG10462	0.178278	0.144358	1.02964	0.0292101	up	0.0992839	1	0.061	0.06	1
CG5028	0.86539	0.811699	1.02964	0.0292053	up	3.01491e-08	0.000341137	0.281	0.332	1
CG7504	0.108027	0.0761414	1.02963	0.0291986	up	0.168523	1	0.032	0.034	1
fal	0.159718	0.126346	1.02963	0.0291981	up	0.0145972	1	0.063	0.064	1
Nelf-E	0.0998347	0.0681946	1.02962	0.0291899	up	0.414408	1	0.038	0.03	1
CG11504	0.0536569	0.0233652	1.0296	0.0291705	up	0.290964	1	0.019	0.01	1
Hmgcr	0.0571369	0.0267695	1.02958	0.0291468	up	0.168383	1	0.019	0.014	1
ND-SGDH	1.33808	1.27095	1.02956	0.0291342	up	3.1324e-06	0.0354431	0.374	0.42	1
Leash	0.0900151	0.0587408	1.02954	0.0291113	up	0.347599	1	0.032	0.026	1
CG5255	0.0530372	0.0228336	1.02953	0.0291017	up	0.247219	1	0.02	0.012	1
CG18766	0.165754	0.13233	1.02952	0.0290912	up	0.00068456	1	0.055	0.064	1
ND-B22	1.64212	1.56639	1.02951	0.0290825	up	3.93978e-06	0.0445786	0.449	0.504	1
Egfr	3.30288	3.17964	1.02949	0.0290606	up	2.97849e-05	0.337016	0.652	0.714	1
CROT	0.149912	0.117065	1.0294	0.0289802	up	0.0123193	1	0.054	0.056	1
CG42806	0.260913	0.224897	1.0294	0.0289796	up	1.55035e-10	1.75422e-06	0.088	0.118	1
CG6356	0.056633	0.0264718	1.02938	0.0289599	up	0.317781	1	0.021	0.012	1
CG8568	0.0624941	0.0321744	1.02937	0.0289514	up	0.323266	1	0.022	0.012	1
Setd3	0.176884	0.143308	1.02937	0.0289446	up	0.0909399	1	0.065	0.062	1
CG4896	0.180354	0.146701	1.02935	0.0289256	up	0.0123092	1	0.063	0.068	1
Arc42	0.35349	0.314917	1.02934	0.0289131	up	0.000183464	1	0.124	0.14	1
CG10433	0.353138	0.314577	1.02933	0.028912	up	0.242633	1	0.119	0.118	1
Ero1L	0.0834415	0.0525667	1.02933	0.0289109	up	0.458465	1	0.032	0.022	1
CG30109	0.173276	0.139841	1.02933	0.0289107	up	0.00623032	1	0.063	0.068	1
Ugt35C1	0.0646614	0.0343409	1.02931	0.0288925	up	0.373832	1	0.023	0.016	1
CG4991	0.0293125	0	1.02931	0.0288911	up	0.0117226	1	0.009	0	1
AGO2	2.24934	2.15693	1.02927	0.028851	up	6.34789e-09	7.18264e-05	0.532	0.62	1
Pcmt	0.63202	0.585726	1.02919	0.0287757	up	0.0282838	1	0.207	0.216	1
CG7322	0.195032	0.161167	1.02916	0.0287476	up	0.0102434	1	0.072	0.076	1
cad	0.0918535	0.0609518	1.02913	0.0287103	up	0.472708	1	0.032	0.026	1
Thor	6.07083	5.87078	1.02912	0.0287002	up	0.218594	1	0.774	0.79	1
CG9921	0.184286	0.150791	1.02911	0.0286908	up	0.0642609	1	0.067	0.068	1
Mlc-c	2.55171	2.45129	1.0291	0.0286826	up	0.00895386	1	0.611	0.634	1
EndoB	0.0370613	0.0077419	1.02909	0.0286789	up	0.0874399	1	0.016	0.004	1
CG17593	0.141156	0.108903	1.02908	0.0286697	up	0.104206	1	0.054	0.052	1
CG1909	0.0452275	0.0156963	1.02907	0.0286602	up	0.236084	1	0.017	0.008	1
CG42524	0.0563485	0.026506	1.02907	0.0286573	up	0.143893	1	0.022	0.014	1
CG33506	0.0860682	0.0554154	1.02904	0.0286296	up	0.15345	1	0.032	0.026	1
Arfip	0.120377	0.0887702	1.02903	0.0286163	up	0.369509	1	0.045	0.042	1
Irbp	0.0510868	0.0214392	1.02903	0.0286121	up	0.354883	1	0.017	0.008	1
CG11723	0.0619059	0.0319542	1.02902	0.028611	up	0.15943	1	0.023	0.016	1
vap	0.275068	0.239129	1.029	0.0285908	up	0.000303948	1	0.096	0.11	1
CG32022	0.103267	0.0721894	1.02898	0.0285727	up	0.0578304	1	0.038	0.036	1
CG6729	0.0702004	0.0400561	1.02898	0.0285712	up	0.332744	1	0.025	0.014	1
Slbp	0.0809502	0.0505061	1.02898	0.0285685	up	0.29726	1	0.03	0.022	1
Not10	0.0811992	0.0507659	1.02896	0.0285514	up	0.0177625	1	0.026	0.026	1
emp	0.0908826	0.0601777	1.02896	0.0285506	up	0.242259	1	0.034	0.028	1
Sbf	0.0896697	0.059032	1.02893	0.0285193	up	0.100212	1	0.032	0.028	1
CG44251	0.747167	0.698071	1.02891	0.0285025	up	1.03434e-07	0.00117036	0.241	0.284	1
Hrd3	0.13766	0.105692	1.02891	0.028502	up	0.0441194	1	0.047	0.048	1
CYLD	0.122643	0.0910975	1.02891	0.0285014	up	0.079221	1	0.045	0.042	1
CG15432	0.111855	0.0806464	1.02888	0.0284702	up	0.0192709	1	0.042	0.042	1
Rcd1	0.324049	0.28689	1.02888	0.0284661	up	0.00200944	1	0.111	0.122	1
kcc	0.533735	0.490709	1.02886	0.0284542	up	0.000133097	1	0.175	0.198	1
CG3703	0.053689	0.024131	1.02886	0.0284529	up	0.322788	1	0.018	0.01	1
Gasz	0.0517174	0.0222387	1.02884	0.0284294	up	0.0312063	1	0.018	0.014	1
JIL-1	0.562431	0.518721	1.02878	0.0283743	up	0.000307203	1	0.19	0.208	1
Mink	0.153939	0.121686	1.02875	0.0283476	up	0.000309042	1	0.052	0.06	1
Jon44E	0.0814457	0.051228	1.02875	0.0283397	up	0.458061	1	0.03	0.02	1
CG4407	0.101907	0.0711682	1.0287	0.0282922	up	0.192034	1	0.035	0.03	1
CG14232	0.0954014	0.0648569	1.02868	0.0282805	up	0.0631942	1	0.036	0.032	1
Tango4	0.149403	0.117358	1.02868	0.0282759	up	0.000591898	1	0.052	0.06	1
CG9018	0.128264	0.0968292	1.02866	0.028257	up	0.148275	1	0.046	0.046	1
Ggt-1	0.0329432	0.00417101	1.02865	0.0282498	up	0.087867	1	0.012	0.002	1
THADA	0.0858705	0.0556584	1.02862	0.0282173	up	0.29677	1	0.034	0.028	1
CG5850	0.138097	0.106459	1.02859	0.0281935	up	0.178598	1	0.052	0.048	1
prel	0.436857	0.396924	1.02859	0.0281854	up	0.000246884	1	0.148	0.168	1
CG2681	0.120613	0.0894705	1.02859	0.0281844	up	0.0802627	1	0.042	0.04	1
SLC5A11	0.134064	0.102568	1.02857	0.0281651	up	0.0132498	1	0.046	0.048	1
miple1	0.0544466	0.0252041	1.02852	0.0281244	up	0.412368	1	0.018	0.01	1
strat	0.206916	0.173476	1.0285	0.0280984	up	0.159105	1	0.072	0.07	1
CG4459	0.0408638	0.0120286	1.02849	0.0280941	up	0.203539	1	0.014	0.006	1
mRpL27	0.590854	0.546786	1.02849	0.028092	up	0.0941673	1	0.207	0.21	1
yps	2.67618	2.57439	1.02848	0.0280797	up	0.000623397	1	0.599	0.646	1
Irp-1A	0.230551	0.196497	1.02846	0.0280639	up	0.0209368	1	0.083	0.088	1
Strica	0.110613	0.0798909	1.02845	0.0280519	up	0.430381	1	0.041	0.032	1
Vha100-2	1.07936	1.02195	1.0284	0.0280012	up	0.0211204	1	0.333	0.348	1
CG7772	0.0567976	0.027617	1.0284	0.0280006	up	0.329945	1	0.022	0.012	1
eIF2D	0.138341	0.106912	1.02839	0.027998	up	0.141942	1	0.054	0.05	1
poe	1.26746	1.20494	1.02835	0.0279583	up	0.000123653	1	0.359	0.406	1
CREG	0.0409505	0.012284	1.02832	0.0279251	up	0.188401	1	0.016	0.006	1
Vhl	0.0428217	0.014181	1.02824	0.0278488	up	0.176449	1	0.018	0.008	1
slpr	0.879832	0.828226	1.02823	0.0278362	up	5.45566e-08	0.000617307	0.274	0.328	1
CG17490	0.0964269	0.0663295	1.02823	0.0278342	up	0.314141	1	0.037	0.03	1
CG4452	0.329475	0.292992	1.02822	0.0278252	up	0.00472326	1	0.111	0.122	1
Atg18a	0.354277	0.31712	1.02821	0.0278205	up	0.000121488	1	0.122	0.142	1
CG5377	0.0351408	0.00674354	1.02821	0.0278165	up	0.0943226	1	0.015	0.004	1
Mef2	0.558855	0.516245	1.0281	0.027715	up	4.49597e-08	0.000508719	0.186	0.224	1
Cchl	0.411261	0.372729	1.02807	0.0276823	up	0.00227344	1	0.139	0.148	1
CG10516	0.0301275	0.00200783	1.02806	0.0276768	up	0.0275848	1	0.014	0.002	1
CG14196	0.0791834	0.0497406	1.02805	0.0276616	up	0.163323	1	0.029	0.024	1
P5CDh1	0.0641159	0.0350894	1.02804	0.0276565	up	0.216045	1	0.025	0.018	1
Pex14	0.250572	0.216473	1.02803	0.027645	up	0.00286688	1	0.088	0.096	1
CG8323	0.0486153	0.0200458	1.02801	0.027623	up	0.0647673	1	0.016	0.012	1
Dredd	0.158118	0.126646	1.02793	0.0275505	up	0.563735	1	0.056	0.044	1
jagn	0.236016	0.202443	1.02792	0.0275375	up	0.0148212	1	0.09	0.096	1
CG14894	0.110152	0.0800028	1.02792	0.0275338	up	0.162064	1	0.044	0.038	1
Tat	0.194846	0.162397	1.02792	0.0275327	up	0.0147322	1	0.063	0.072	1
lds	0.15066	0.119448	1.02788	0.0274998	up	0.333181	1	0.054	0.048	1
vib	0.840127	0.79022	1.02788	0.0274958	up	2.71903e-06	0.0307658	0.255	0.294	1
sotv	0.0404495	0.0122344	1.02787	0.0274926	up	0.127668	1	0.016	0.008	1
Sec16	0.510737	0.469865	1.02781	0.0274268	up	3.33807e-06	0.0377703	0.169	0.198	1
Cyp4ac3	0.0397261	0.0116198	1.02778	0.0274046	up	0.144997	1	0.012	0.006	1
CSN6	0.135762	0.105063	1.02778	0.0274015	up	0.0611227	1	0.046	0.046	1
Vps60	0.608984	0.565494	1.02778	0.0274009	up	0.000582968	1	0.205	0.226	1
CG4199	0.114505	0.0843896	1.02777	0.0273935	up	0.0405107	1	0.038	0.038	1
vers	0.0670263	0.0382053	1.02776	0.027382	up	0.0540449	1	0.023	0.02	1
Ctr9	0.230748	0.197562	1.02771	0.0273342	up	0.0803457	1	0.078	0.08	1
Rtca	0.0759717	0.0469689	1.0277	0.027325	up	0.25908	1	0.027	0.02	1
Nca	0.210211	0.177591	1.0277	0.0273233	up	0.0978547	1	0.08	0.078	1
CG3448	0.0399576	0.0119297	1.0277	0.0273208	up	0.0727863	1	0.015	0.008	1
CG5447	0.154569	0.123455	1.0277	0.0273186	up	0.248834	1	0.054	0.054	1
btsz	0.713686	0.667532	1.02768	0.0273021	up	0.000829495	1	0.219	0.252	1
CG32448	0.263581	0.229553	1.02768	0.0272993	up	2.09067e-06	0.0236559	0.089	0.112	1
CG42541	0.124684	0.0944053	1.02767	0.0272906	up	0.378242	1	0.045	0.04	1
beat-IIa	0.0336747	0.00586439	1.02765	0.0272729	up	0.103024	1	0.013	0.004	1
CG11454	0.13297	0.102489	1.02765	0.0272718	up	0.375486	1	0.052	0.046	1
snk	0.0627542	0.0341769	1.02763	0.027258	up	0.317401	1	0.022	0.016	1
kar	0.630024	0.586223	1.02761	0.027239	up	3.46193e-05	0.391717	0.206	0.236	1
CG31678	0.124412	0.0942204	1.02759	0.027218	up	0.0322457	1	0.045	0.044	1
Sec31	0.364708	0.328113	1.02755	0.0271817	up	1.90811e-05	0.215902	0.124	0.148	1
Pi4KIIalpha	0.0977203	0.0682883	1.02755	0.0271779	up	0.387051	1	0.039	0.032	1
Dyb	0.117912	0.0879463	1.02754	0.0271708	up	0.534522	1	0.046	0.038	1
CG18004	0.0826988	0.0536937	1.02753	0.027155	up	0.275039	1	0.032	0.024	1
mRNA-cap	0.169065	0.137775	1.0275	0.0271293	up	0.0261933	1	0.058	0.062	1
Eogt	0.0462776	0.0182757	1.0275	0.0271279	up	0.137504	1	0.018	0.01	1
GXIVsPLA2	0.0438857	0.0159547	1.02749	0.0271212	up	0.197882	1	0.016	0.008	1
CG33926	0.226161	0.19339	1.02746	0.0270906	up	0.0090706	1	0.062	0.078	1
CG34293	0.0587969	0.0304997	1.02746	0.0270895	up	0.294061	1	0.023	0.014	1
PEK	0.163893	0.132842	1.02741	0.0270409	up	0.224197	1	0.059	0.056	1
CG5287	0.0877105	0.0587027	1.0274	0.0270308	up	0.561803	1	0.037	0.03	1
ssp3	0.126228	0.0962074	1.02739	0.0270179	up	0.00505634	1	0.043	0.048	1
Tes	0.0987957	0.069526	1.02737	0.0269992	up	0.305623	1	0.038	0.032	1
Top1	1.20269	1.14402	1.02737	0.0269981	up	2.50114e-06	0.0283004	0.352	0.408	1
Ankle2	0.296968	0.262425	1.02736	0.0269941	up	0.00195449	1	0.102	0.116	1
aub	0.0513401	0.0233452	1.02736	0.0269888	up	0.295666	1	0.018	0.008	1
RpS18	60.7708	59.1286	1.02731	0.0269453	up	0.32924	1	1	1	1
bves	0.117637	0.0879296	1.02731	0.0269406	up	0.04938	1	0.043	0.042	1
klu	3.35341	3.23775	1.02729	0.0269263	up	0.00103236	1	0.636	0.688	1
CG9253	0.325078	0.289876	1.02729	0.0269253	up	1.20396e-05	0.136228	0.108	0.132	1
Ttd14	0.168904	0.137904	1.02724	0.0268787	up	0.0338251	1	0.055	0.06	1
CRAT	0.113492	0.0839747	1.02723	0.0268668	up	0.241675	1	0.041	0.036	1
bbc	0.327797	0.292643	1.0272	0.026832	up	0.00412226	1	0.114	0.124	1
Dhit	0.914167	0.863501	1.02719	0.0268255	up	0.000447521	1	0.257	0.296	1
PDCD-5	0.216401	0.184243	1.02716	0.0267932	up	0.305442	1	0.08	0.076	1
GIIIspla2	0.0465634	0.0189078	1.02714	0.0267806	up	0.201442	1	0.019	0.008	1
CG1646	0.429182	0.391468	1.0271	0.0267432	up	1.02484e-05	0.115961	0.146	0.174	1
crp	1.35539	1.29325	1.0271	0.026738	up	2.23277e-05	0.252638	0.367	0.408	1
cyc	0.280283	0.246534	1.02707	0.0267146	up	8.33039e-05	0.942583	0.094	0.112	1
CG31793	0.0367711	0.00944632	1.02707	0.0267092	up	0.207347	1	0.013	0.004	1
PIG-Q	0.0657944	0.037706	1.02707	0.026708	up	0.0345018	1	0.026	0.022	1
trbd	0.0443952	0.0168872	1.02705	0.0266917	up	0.228823	1	0.018	0.008	1
Dad	0.529941	0.489687	1.02702	0.0266631	up	0.00458007	1	0.175	0.19	1
az2	0.0270172	0	1.02702	0.0266587	up	0.00759348	1	0.01	0	1
gce	1.71862	1.64716	1.027	0.0266374	up	2.85399e-06	0.0322929	0.439	0.5	1
Cfp1	0.080426	0.0520791	1.02694	0.0265871	up	0.439688	1	0.03	0.022	1
mip40	0.0831565	0.0547463	1.02694	0.0265792	up	0.164777	1	0.028	0.024	1
Npc2a	3.54201	3.42294	1.02692	0.0265646	up	0.00018013	1	0.649	0.714	1
CG32284	0.0369857	0.00985411	1.02687	0.0265123	up	0.159156	1	0.013	0.006	1
TH1	0.294405	0.260594	1.02682	0.0264681	up	0.00947795	1	0.104	0.112	1
CG4266	0.270891	0.237705	1.02681	0.0264597	up	0.000444207	1	0.094	0.106	1
Adar	0.503906	0.464694	1.02677	0.026419	up	0.000307425	1	0.17	0.192	1
spn-A	0.0465386	0.0192705	1.02675	0.026401	up	0.318359	1	0.017	0.008	1
Cyp6t1	0.0588965	0.0313413	1.02672	0.0263671	up	0.297557	1	0.018	0.014	1
Spf45	0.216281	0.184645	1.02671	0.0263547	up	0.00166132	1	0.078	0.086	1
CG9664	0.0487348	0.0214869	1.02667	0.0263252	up	0.341842	1	0.018	0.01	1
btz	0.134959	0.105492	1.02666	0.0263067	up	0.0331973	1	0.052	0.05	1
Gpdh1	0.827361	0.779963	1.02663	0.0262803	up	0.00159381	1	0.259	0.284	1
mRpL40	0.23614	0.204098	1.02661	0.0262623	up	1.77633e-05	0.200991	0.082	0.1	1
CG7971	0.512602	0.473443	1.02658	0.0262295	up	1.49184e-05	0.168802	0.171	0.198	1
Den1	0.0769408	0.0490637	1.02657	0.0262264	up	0.389391	1	0.029	0.022	1
CG32109	0.150274	0.120557	1.02652	0.026174	up	0.0314443	1	0.053	0.054	1
S6KL	0.214391	0.183039	1.0265	0.0261561	up	0.0759621	1	0.079	0.08	1
CG32276	0.928966	0.879171	1.0265	0.0261536	up	3.56018e-05	0.402834	0.288	0.328	1
Hr78	0.153802	0.124025	1.02649	0.0261465	up	0.241226	1	0.061	0.056	1
CG2182	0.748273	0.703196	1.02647	0.0261224	up	1.13512e-07	0.00128439	0.232	0.278	1
Pbgs	0.0731061	0.0454383	1.02647	0.0261212	up	0.580607	1	0.025	0.018	1
Acox57D-d	0.12171	0.0927962	1.02646	0.0261143	up	0.270649	1	0.045	0.04	1
CG10646	0.0477334	0.0207349	1.02645	0.0261064	up	0.308784	1	0.018	0.01	1
CG11396	0.0317241	0.00515014	1.02644	0.0260944	up	0.0788247	1	0.013	0.004	1
AdamTS-B	0.041254	0.0144448	1.02643	0.0260843	up	0.360251	1	0.011	0.006	1
ome	0.0779213	0.0501699	1.02643	0.0260825	up	0.520887	1	0.03	0.022	1
CG14757	0.0428209	0.0159752	1.02642	0.0260805	up	0.260629	1	0.017	0.008	1
CG31431	0.115359	0.0866752	1.0264	0.0260537	up	0.561439	1	0.045	0.036	1
pita	0.169943	0.139858	1.02639	0.0260516	up	0.00541034	1	0.058	0.064	1
Tomosyn	0.267899	0.235326	1.02637	0.0260267	up	0.00329724	1	0.094	0.102	1
ca	0.175235	0.145045	1.02637	0.0260239	up	0.0110491	1	0.067	0.07	1
Dis3l2	0.166179	0.136223	1.02636	0.0260224	up	0.017971	1	0.061	0.064	1
CG3663	0.180511	0.150302	1.02626	0.0259225	up	0.00794512	1	0.066	0.07	1
CG2991	0.322485	0.288648	1.02626	0.0259187	up	0.00485644	1	0.113	0.122	1
Ire1	0.178823	0.148704	1.02622	0.0258827	up	0.0805952	1	0.062	0.066	1
neb	0.045036	0.0183523	1.0262	0.0258654	up	0.337315	1	0.015	0.008	1
CG14322	0.121916	0.0932698	1.0262	0.0258653	up	0.0328146	1	0.043	0.044	1
FucTB	0.0345808	0.00817159	1.0262	0.0258579	up	0.175431	1	0.013	0.004	1
Aatf	0.0925243	0.0646419	1.02619	0.0258524	up	0.0535073	1	0.034	0.032	1
trsn	0.240026	0.208386	1.02618	0.025847	up	0.00171636	1	0.086	0.096	1
Ptp36E	0.114373	0.0860109	1.02612	0.0257807	up	0.00101878	1	0.039	0.046	1
Tsp42Eg	0.0261047	0	1.0261	0.0257698	up	0.0117226	1	0.009	0	1
alpha-Man-IIb	0.0335568	0.00726687	1.0261	0.0257654	up	0.177985	1	0.012	0.004	1
Cyp12b2	0.0585019	0.0316036	1.02607	0.0257401	up	0.335807	1	0.02	0.014	1
Usp39	0.0722114	0.0449708	1.02607	0.0257342	up	0.00196006	1	0.025	0.028	1
Acn	0.786792	0.741409	1.02606	0.0257275	up	0.000363602	1	0.252	0.286	1
CG5758	0.16787	0.138223	1.02605	0.0257134	up	0.359103	1	0.055	0.05	1
Pdp	0.159084	0.129671	1.02604	0.0257041	up	0.263678	1	0.062	0.058	1
unc-45	0.103493	0.0755096	1.02602	0.0256857	up	0.0215733	1	0.035	0.036	1
OtopLc	0.0477132	0.0211447	1.02602	0.0256857	up	0.35691	1	0.017	0.008	1
CG31612	0.0290072	0.00291333	1.02602	0.0256854	up	0.0911787	1	0.011	0.002	1
CG42792	0.0396284	0.0132658	1.02602	0.0256847	up	0.320087	1	0.011	0.004	1
UBL3	0.416608	0.380709	1.026	0.0256679	up	0.0025317	1	0.154	0.168	1
Mccc2	0.134932	0.10619	1.02598	0.0256513	up	0.0274546	1	0.051	0.052	1
Ars2	0.689986	0.647198	1.02598	0.0256443	up	0.000340209	1	0.228	0.252	1
CG32369	5.73372	5.56348	1.02594	0.0256064	up	0.0268384	1	0.825	0.86	1
ABCA	0.160334	0.131016	1.02592	0.0255911	up	0.353947	1	0.06	0.054	1
Rm62	6.23686	6.05418	1.0259	0.0255672	up	0.000366401	1	0.864	0.914	1
RagA-B	0.166977	0.137548	1.02587	0.025542	up	0.0527919	1	0.061	0.06	1
Miga	0.0638865	0.0370586	1.02587	0.0255403	up	0.281255	1	0.021	0.02	1
msl-3	0.0757353	0.0486337	1.02584	0.0255163	up	0.110985	1	0.025	0.024	1
Gr61a	0.0640452	0.0372612	1.02582	0.0254941	up	0.213614	1	0.025	0.02	1
disp	0.143409	0.114638	1.02581	0.0254846	up	0.0100408	1	0.053	0.056	1
LpR1	0.0468593	0.0205277	1.0258	0.0254747	up	0.349445	1	0.017	0.008	1
CalpA	0.157522	0.128472	1.02574	0.0254171	up	0.0772687	1	0.058	0.06	1
dap	0.623159	0.582425	1.02574	0.0254157	up	7.39004e-05	0.836183	0.195	0.224	1
PR-Set7	0.175534	0.146046	1.02573	0.0254047	up	0.0730982	1	0.063	0.068	1
CG6999	0.100932	0.0733684	1.02568	0.0253551	up	0.191284	1	0.035	0.032	1
CG3402	0.102364	0.074777	1.02567	0.0253434	up	0.168062	1	0.039	0.034	1
LysP	0.0619655	0.0354211	1.02564	0.0253132	up	0.686272	1	0.018	0.014	1
Nmnat	0.0494787	0.0232671	1.02562	0.0252931	up	0.274696	1	0.019	0.012	1
CG11125	0.0526289	0.0263711	1.02558	0.0252614	up	0.0467753	1	0.019	0.016	1
arr	0.626478	0.585927	1.02557	0.0252479	up	8.01085e-05	0.906427	0.203	0.234	1
Slc25A46a	0.0318271	0.00610228	1.02557	0.0252474	up	0.14094	1	0.012	0.004	1
MESK2	5.30269	5.14569	1.02555	0.025225	up	0.0303237	1	0.778	0.814	1
CG9240	0.218796	0.18848	1.02551	0.0251888	up	0.260122	1	0.082	0.076	1
lambdaTry	0.199213	0.169399	1.0255	0.0251754	up	0.0401108	1	0.067	0.07	1
trc	0.121476	0.0936286	1.02546	0.0251442	up	0.00916515	1	0.044	0.046	1
CG12766	0.0453033	0.0193824	1.02543	0.0251101	up	0.260259	1	0.015	0.01	1
CG2233	0.041086	0.0152762	1.02542	0.0251038	up	0.238992	1	0.016	0.008	1
Arl2	0.139386	0.11115	1.02541	0.0250941	up	0.000274833	1	0.05	0.058	1
Eglp4	0.0313419	0.00578386	1.02541	0.0250936	up	0.110201	1	0.013	0.004	1
CG6293	0.0282968	0.00282048	1.0254	0.0250873	up	0.163211	1	0.009	0.002	1
Mdh1	1.1617	1.10816	1.0254	0.0250816	up	1.13971e-09	1.28958e-05	0.347	0.41	1
CG1636	0.106487	0.0790876	1.02539	0.0250745	up	0.0941666	1	0.04	0.038	1
dve	0.613364	0.573438	1.02538	0.0250585	up	0.00107598	1	0.184	0.206	1
Rbp9	0.0280075	0.00258967	1.02535	0.0250361	up	0.0783546	1	0.011	0.002	1
Glg1	0.239234	0.208621	1.02533	0.0250132	up	0.0192708	1	0.081	0.094	1
Rrp4	0.268848	0.237533	1.0253	0.0249899	up	0.110587	1	0.088	0.09	1
CG9272	0.0479913	0.0221267	1.0253	0.0249899	up	0.32376	1	0.019	0.01	1
up	0.0645011	0.0382512	1.02528	0.0249685	up	0.0232431	1	0.02	0.02	1
Bsg25D	0.223313	0.193157	1.02527	0.0249597	up	0.0131204	1	0.084	0.092	1
wds	0.421104	0.386097	1.02526	0.0249419	up	0.00028098	1	0.141	0.164	1
robo1	0.132366	0.104474	1.02525	0.0249398	up	0.55791	1	0.05	0.042	1
Hmgcl	0.0719862	0.0455874	1.02525	0.0249343	up	0.198412	1	0.028	0.024	1
CG17600	0.0559839	0.0299833	1.02524	0.0249303	up	0.039364	1	0.022	0.018	1
CG9399	0.0896599	0.0628318	1.02524	0.0249288	up	0.227015	1	0.031	0.028	1
UK114	0.183564	0.15444	1.02523	0.0249143	up	0.0171493	1	0.062	0.066	1
Cap-D2	0.0529233	0.0270186	1.02522	0.0249104	up	0.2736	1	0.016	0.012	1
CG8078	0.0622987	0.0361748	1.02521	0.0248992	up	0.180119	1	0.02	0.018	1
SerRS	0.30395	0.271895	1.0252	0.0248899	up	0.183606	1	0.113	0.11	1
CG17996	0.227374	0.19721	1.0252	0.0248832	up	0.0691115	1	0.081	0.082	1
CG1847	0.0745704	0.048174	1.02518	0.0248714	up	0.238207	1	0.027	0.022	1
Hip14	0.120866	0.0933423	1.02517	0.0248626	up	0.0512582	1	0.043	0.044	1
Kap-alpha3	0.853204	0.80771	1.02517	0.0248549	up	2.76441e-06	0.0312793	0.27	0.316	1
CG5734	0.22257	0.192568	1.02516	0.0248462	up	0.243051	1	0.081	0.08	1
smo	0.0430041	0.0174151	1.02515	0.0248399	up	0.448	1	0.013	0.006	1
CG33213	0.0291122	0.00387147	1.02514	0.0248325	up	0.201675	1	0.009	0.002	1
CG10512	0.264338	0.23334	1.02513	0.0248229	up	0.0333791	1	0.092	0.098	1
futsch	0.0520275	0.0262491	1.02512	0.0248087	up	0.475674	1	0.018	0.012	1
Snm1	0.0309418	0.00570317	1.0251	0.0247858	up	0.11968	1	0.012	0.004	1
dnt	0.0827057	0.0562098	1.02509	0.0247764	up	0.0127617	1	0.03	0.03	1
CG5188	0.0755019	0.0491994	1.02507	0.02476	up	0.53673	1	0.029	0.02	1
Dlg5	0.313384	0.281281	1.02505	0.0247461	up	0.00223695	1	0.112	0.126	1
me31B	0.384516	0.350734	1.02501	0.0247024	up	0.0130596	1	0.14	0.15	1
Abi	0.208625	0.179155	1.02499	0.0246846	up	5.60829e-05	0.634578	0.077	0.09	1
Mal-A1	0.928501	0.881511	1.02497	0.0246681	up	0.000106137	1	0.27	0.308	1
Atg6	0.103839	0.0769473	1.02497	0.0246634	up	0.657325	1	0.039	0.03	1
Fas3	1.1926	1.13923	1.02495	0.0246437	up	0.0346385	1	0.278	0.294	1
COX8	3.58474	3.47317	1.02494	0.024637	up	0.00226519	1	0.697	0.744	1
mor	0.329847	0.297506	1.02493	0.0246195	up	6.66642e-05	0.754305	0.111	0.132	1
CG31229	0.144034	0.116245	1.02489	0.02459	up	0.636859	1	0.054	0.048	1
Sur-8	0.198925	0.169808	1.02489	0.0245856	up	0.048057	1	0.075	0.078	1
Notum	0.0361132	0.0109528	1.02489	0.0245832	up	0.213654	1	0.011	0.006	1
CG8397	0.1421	0.114369	1.02489	0.024581	up	0.00662712	1	0.05	0.056	1
CG17264	0.033732	0.00866084	1.02486	0.024552	up	0.211297	1	0.013	0.004	1
CG11050	0.768049	0.725246	1.02481	0.0245067	up	9.48859e-05	1	0.237	0.27	1
Efhc1.1	0.0338716	0.00888253	1.02477	0.0244672	up	0.296299	1	0.011	0.004	1
CG5589	0.0620097	0.036359	1.02475	0.0244495	up	0.271592	1	0.024	0.018	1
CG3792	0.123091	0.0959691	1.02475	0.0244456	up	0.238942	1	0.044	0.04	1
Uch	0.725323	0.683749	1.02469	0.0243913	up	2.06703e-07	0.00233885	0.242	0.284	1
Ku80	0.0708906	0.0450944	1.02468	0.0243834	up	0.452643	1	0.025	0.02	1
Grip163	0.0558955	0.0304824	1.02466	0.0243622	up	0.368707	1	0.021	0.014	1
PPP1R15	0.0714093	0.0456409	1.02464	0.0243449	up	0.420621	1	0.025	0.02	1
Sec3	0.114261	0.0874774	1.02463	0.0243309	up	0.36159	1	0.039	0.036	1
mri	0.375514	0.342463	1.02462	0.0243212	up	0.000203197	1	0.12	0.144	1
Nsun5	0.198322	0.169563	1.02459	0.0242918	up	0.0234643	1	0.073	0.076	1
SCCRO	0.116101	0.0893178	1.02459	0.0242896	up	0.14412	1	0.046	0.044	1
sov	0.472332	0.437026	1.02457	0.0242722	up	0.000140129	1	0.161	0.186	1
Cpr	0.175247	0.147073	1.02456	0.0242653	up	0.120645	1	0.064	0.064	1
CG14174	0.0324774	0.00774121	1.02455	0.0242498	up	0.385612	1	0.009	0.004	1
chico	0.157297	0.129606	1.02451	0.0242181	up	0.00838849	1	0.057	0.062	1
ND-B16.6	1.23763	1.18412	1.0245	0.0242041	up	2.08722e-08	0.000236169	0.362	0.428	1
Gyf	0.801521	0.758453	1.02449	0.0241969	up	9.94932e-05	1	0.255	0.288	1
Set1	0.703889	0.663215	1.02445	0.0241605	up	7.19301e-09	8.13889e-05	0.214	0.266	1
Tcs3	0.110277	0.0837787	1.02445	0.0241554	up	0.401716	1	0.041	0.036	1
Galphaf	0.092777	0.0667023	1.02444	0.0241502	up	0.117023	1	0.034	0.032	1
CG13663	0.0515099	0.0264399	1.02442	0.0241308	up	0.421109	1	0.018	0.01	1
Rdl	0.0244197	0	1.02442	0.0241263	up	0.0117226	1	0.009	0	1
CG30479	0.0312515	0.00668767	1.0244	0.0241077	up	0.195298	1	0.01	0.004	1
CG1647	0.0547417	0.0296248	1.02439	0.0241014	up	0.107274	1	0.019	0.016	1
Hmgs	0.282718	0.252184	1.02438	0.0240923	up	0.0566672	1	0.104	0.108	1
Rbpn-5	0.0874469	0.0615619	1.02438	0.0240913	up	0.368617	1	0.033	0.028	1
EbpIII	0.0243831	0	1.02438	0.0240906	up	0.0181558	1	0.008	0	1
Phax	0.078071	0.052412	1.02438	0.0240887	up	0.458154	1	0.029	0.024	1
CG8187	0.093579	0.0675517	1.02438	0.0240879	up	0.448061	1	0.039	0.032	1
CG34347	0.295893	0.265074	1.02436	0.0240691	up	6.35621e-06	0.0719205	0.092	0.116	1
Mo25	0.350137	0.318103	1.0243	0.024013	up	0.00123463	1	0.122	0.138	1
CG14985	0.0998034	0.0737219	1.02429	0.0240005	up	0.0944248	1	0.036	0.034	1
CG13623	0.0945887	0.0686786	1.02425	0.0239558	up	0.334165	1	0.036	0.034	1
Pex1	0.0420485	0.0173952	1.02423	0.0239429	up	0.296162	1	0.017	0.008	1
rig	0.154611	0.127333	1.0242	0.0239086	up	0.0719378	1	0.052	0.054	1
stac	0.122966	0.096454	1.02418	0.0238917	up	0.166059	1	0.042	0.042	1
TpnC47D	0.0241698	0	1.02417	0.0238823	up	0.0181558	1	0.008	0	1
CG18135	0.353836	0.321957	1.02411	0.0238288	up	0.136756	1	0.112	0.116	1
DCTN4-p62	0.0599332	0.0349852	1.0241	0.0238187	up	0.122617	1	0.02	0.018	1
CG30183	0.151559	0.124468	1.02409	0.0238063	up	0.06119	1	0.055	0.058	1
csul	0.0839852	0.0584981	1.02408	0.0237932	up	0.240491	1	0.03	0.026	1
Gs1l	0.304277	0.27361	1.02408	0.0237931	up	0.00583449	1	0.109	0.122	1
ova	0.239008	0.209878	1.02408	0.0237922	up	0.00564963	1	0.084	0.092	1
mRpL32	0.124682	0.0982605	1.02406	0.0237725	up	0.00362829	1	0.045	0.05	1
Zw	0.0660801	0.0410556	1.02404	0.0237532	up	0.0373259	1	0.024	0.024	1
CG5235	0.059498	0.0346457	1.02402	0.0237361	up	0.435686	1	0.023	0.014	1
Jwa	1.03373	0.986128	1.02397	0.0236829	up	1.57556e-09	1.78275e-05	0.301	0.374	1
CG2691	0.227694	0.199005	1.02393	0.0236457	up	0.000178975	1	0.083	0.094	1
CG7879	0.199249	0.171248	1.02391	0.0236252	up	0.0314474	1	0.072	0.08	1
CG18428	0.301213	0.270882	1.02387	0.0235856	up	0.00124013	1	0.1	0.116	1
Fsn	0.215051	0.186756	1.02384	0.0235622	up	0.00102473	1	0.074	0.084	1
CG3168	0.0917191	0.0663548	1.02379	0.0235075	up	0.179191	1	0.031	0.03	1
XNP	0.219075	0.190773	1.02377	0.0234898	up	0.00259859	1	0.081	0.088	1
bon	0.181666	0.154275	1.02373	0.0234522	up	0.0105417	1	0.061	0.068	1
Pten	0.172367	0.145205	1.02372	0.0234409	up	0.0406005	1	0.057	0.064	1
Alg11	0.252753	0.223741	1.02371	0.0234307	up	0.00760796	1	0.093	0.1	1
CG1888	0.110378	0.0846712	1.0237	0.0234235	up	0.160476	1	0.041	0.038	1
rad50	0.488181	0.45378	1.02366	0.0233873	up	1.56764e-07	0.00177378	0.162	0.2	1
CG8204	0.0757108	0.0508776	1.02363	0.0233561	up	0.450306	1	0.025	0.022	1
Iru	0.174934	0.147877	1.02357	0.0232981	up	0.344519	1	0.065	0.062	1
l(1)G0004	0.280449	0.250978	1.02356	0.0232855	up	9.88315e-05	1	0.099	0.114	1
hbs	0.0461573	0.0220787	1.02356	0.0232853	up	0.407797	1	0.018	0.01	1
Mthfs	0.177762	0.150668	1.02355	0.0232733	up	0.638263	1	0.068	0.058	1
Hipk	2.9361	2.84563	1.02352	0.0232519	up	4.01255e-05	0.45402	0.618	0.682	1
Grip128	0.0696797	0.045113	1.02351	0.0232343	up	0.362444	1	0.027	0.022	1
qm	0.187638	0.160363	1.02351	0.0232335	up	0.00585167	1	0.069	0.076	1
plx	0.0352525	0.0115072	1.02348	0.0232038	up	0.266679	1	0.015	0.006	1
HIP	0.139458	0.113348	1.02345	0.0231807	up	0.00551703	1	0.052	0.056	1
CG31997	0.0459379	0.0219751	1.02345	0.0231768	up	0.370648	1	0.014	0.006	1
CG31370	0.082341	0.0575523	1.02344	0.0231693	up	0.336224	1	0.03	0.026	1
IKKbeta	0.176375	0.149466	1.02341	0.0231395	up	0.0626509	1	0.06	0.064	1
Rbf	0.2283	0.200215	1.0234	0.0231305	up	0.00509461	1	0.075	0.084	1
Elp3	0.0491516	0.0251634	1.0234	0.0231298	up	0.360382	1	0.018	0.012	1
Ugt35A1	0.655018	0.617215	1.02338	0.0231063	up	2.08045e-06	0.0235403	0.216	0.254	1
CG8516	0.0939535	0.068979	1.02336	0.0230942	up	0.0714595	1	0.034	0.032	1
capu	0.223187	0.195263	1.02336	0.0230931	up	0.00668864	1	0.08	0.09	1
RhoGAP1A	0.229672	0.201639	1.02333	0.0230612	up	0.0187907	1	0.079	0.086	1
ZIPIC	0.0414589	0.01772	1.02333	0.0230577	up	0.396593	1	0.013	0.008	1
CG5674	0.171991	0.145318	1.02329	0.0230213	up	0.000402143	1	0.063	0.074	1
CG4553	0.0598331	0.0357622	1.02324	0.0229739	up	0.441527	1	0.023	0.016	1
CG34229	0.0508973	0.02704	1.02323	0.0229635	up	0.117508	1	0.018	0.014	1
Ublcp1	0.0906509	0.0659153	1.02321	0.0229408	up	0.134454	1	0.029	0.03	1
Reg-2	0.0656904	0.0415312	1.0232	0.022931	up	0.04221	1	0.022	0.022	1
[truncated: 7,707 more rows]

## Sheet: cluster2
gene_symbol	avg.exp.S3	avg.exp.S2	avg_FC	avg_logFC	up_down	p_val	p_val_adj	pct.1	pct.2	cluster.num
MtnB	11.3208	0.962409	6.27842	1.83712	up	3.31238e-67	3.74795e-63	0.737	0.202	2
CG12374	11.127	0.985539	6.10767	1.80955	up	7.86448e-85	8.89866e-81	0.795	0.146	2
E(spl)mgamma-HLH	3.69174	0.0174717	4.61118	1.52848	up	0.00209754	1	0.043	0.009	2
Jon25Bii	3.79552	0.0638696	4.50762	1.50577	up	3.21876e-48	3.64203e-44	0.452	0.013	2
Jon25Bi	3.59739	0.0846462	4.23861	1.44424	up	4.53761e-45	5.1343e-41	0.432	0.013	2
Jon65Aiv	25.7171	6.47339	3.57496	1.27395	up	1.16284e-90	1.31575e-86	0.961	0.652	2
CG12057	4.62294	0.716847	3.27516	1.18637	up	2.01507e-28	2.28006e-24	0.433	0.077	2
Jon65Aiii	16.448	4.479	3.18451	1.1583	up	4.77668e-62	5.40482e-58	0.903	0.532	2
E(spl)malpha-BFM	4.67869	0.783281	3.1844	1.15826	up	6.88172e-09	7.78667e-05	0.264	0.112	2
MtnA	94.4156	32.6649	2.83427	1.04178	up	3.5027e-101	3.96331e-97	0.999	0.97	2
CG14645	1.91888	0.104883	2.6418	0.971462	up	1.69179e-09	1.91426e-05	0.159	0.03	2
E(spl)mbeta-HLH	9.24109	2.90112	2.62517	0.965144	up	5.94519e-10	6.72699e-06	0.523	0.361	2
betaTry	31.3538	11.3867	2.61198	0.96011	up	3.63212e-82	4.10974e-78	0.984	0.79	2
LysD	5.33717	1.43942	2.59782	0.954673	up	1.23656e-24	1.39917e-20	0.565	0.262	2
Mco4	1.54804	0	2.54804	0.935324	up	0.234172	1	0.004	0	2
alphaTry	24.4213	9.08059	2.5218	0.924974	up	2.3317e-62	2.63832e-58	0.966	0.777	2
Ag5r	1.70367	0.134186	2.38379	0.868693	up	0.742041	1	0.023	0.021	2
yip7	12.348	4.80796	2.29822	0.832135	up	4.18148e-37	4.73135e-33	0.84	0.485	2
Jon99Ciii	2.38056	0.472066	2.29647	0.831374	up	2.92224e-14	3.30651e-10	0.308	0.09	2
glec	5.5535	1.86708	2.28577	0.826705	up	3.16779e-17	3.58436e-13	0.538	0.283	2
Rbfox1	4.9583	1.65858	2.24116	0.806994	up	3.74725e-19	4.24002e-15	0.55	0.283	2
fru	7.32981	2.79537	2.19473	0.786059	up	1.00592e-18	1.1382e-14	0.608	0.335	2
sty	5.40087	2.04913	2.09925	0.741579	up	2.68552e-14	3.03867e-10	0.538	0.326	2
E(spl)m3-HLH	3.8991	1.36779	2.06906	0.727093	up	5.43791e-06	0.06153	0.324	0.258	2
mira	4.09443	1.53749	2.00766	0.696972	up	3.96855e-10	4.49042e-06	0.43	0.27	2
ed	3.34995	1.21419	1.96458	0.67528	up	2.98685e-10	3.37962e-06	0.369	0.172	2
CG33258	1.15157	0.130403	1.90336	0.643623	up	0.500675	1	0.021	0.021	2
CG34401	3.75842	1.51627	1.89106	0.637139	up	3.19139e-13	3.61105e-09	0.448	0.3	2
CG13315	11.8606	5.82963	1.88306	0.6329	up	7.69276e-21	8.70435e-17	0.822	0.575	2
Jon99Fi	2.77835	1.01007	1.87971	0.631119	up	1.76323e-07	0.0019951	0.294	0.142	2
esg	5.40339	2.46393	1.84859	0.614423	up	2.46694e-08	0.000279134	0.517	0.361	2
Diedel3	2.3263	0.809632	1.83811	0.608737	up	1.41948e-09	1.60614e-05	0.323	0.172	2
CG31077	0.805871	0	1.80587	0.591043	up	0.386493	1	0.003	0	2
CG1648	4.25984	1.94304	1.78721	0.580658	up	7.92631e-12	8.96862e-08	0.509	0.335	2
Sirup	2.16515	0.773156	1.78504	0.57944	up	0.00200835	1	0.187	0.124	2
CG18180	1.19292	0.229874	1.78305	0.578324	up	6.48485e-07	0.00733761	0.154	0.039	2
msi	2.64398	1.04478	1.78209	0.577787	up	9.78636e-09	0.000110733	0.355	0.215	2
scyl	6.00829	2.94818	1.77507	0.573839	up	5.05934e-12	5.72464e-08	0.57	0.348	2
CG14125	0.769202	0	1.7692	0.570529	up	0.0929592	1	0.008	0	2
Pdcd4	5.73495	2.8183	1.76386	0.567506	up	1.30534e-11	1.477e-07	0.605	0.399	2
Tet	19.4464	10.6327	1.75767	0.563987	up	3.27707e-21	3.70801e-17	0.887	0.734	2
RpS29	39.6784	22.4713	1.73312	0.549921	up	1.03743e-36	1.17385e-32	0.967	0.91	2
RapGAP1	3.42593	1.55937	1.72931	0.54772	up	3.29155e-10	3.72439e-06	0.435	0.288	2
hdc	20.1495	11.2746	1.72303	0.544083	up	7.35875e-19	8.32642e-15	0.887	0.777	2
aqz	43.7008	24.9473	1.72276	0.543925	up	4.85643e-31	5.49505e-27	0.984	0.953	2
bun	15.5956	8.66092	1.71781	0.54105	up	4.92712e-19	5.57504e-15	0.858	0.794	2
Bace	7.2419	3.8017	1.71646	0.540262	up	1.36071e-13	1.53965e-09	0.653	0.425	2
CG11911	1.71774	0.593878	1.70512	0.533633	up	3.19745e-06	0.0361791	0.198	0.086	2
Traf4	1.39169	0.403349	1.70427	0.533139	up	1.98784e-07	0.00224924	0.204	0.094	2
PGRP-LC	2.87447	1.29589	1.68756	0.523285	up	1.51987e-11	1.71974e-07	0.387	0.3	2
LysB	1.18434	0.296257	1.68511	0.521831	up	9.02124e-07	0.0102075	0.177	0.06	2
RpL38	30.0427	17.4693	1.68077	0.519252	up	1.25362e-30	1.41847e-26	0.939	0.867	2
Egfr	3.68485	1.80273	1.67153	0.51374	up	4.73704e-12	5.35996e-08	0.442	0.313	2
Eip75B	9.1366	5.10706	1.65982	0.506707	up	1.79356e-12	2.02942e-08	0.692	0.562	2
Oatp74D	1.42883	0.464763	1.65817	0.505715	up	4.39015e-06	0.0496746	0.187	0.107	2
Gadd45	2.83649	1.31761	1.65537	0.504022	up	2.62759e-06	0.0297312	0.324	0.249	2
apt	3.17801	1.54075	1.6444	0.497375	up	4.00703e-08	0.000453396	0.418	0.283	2
MtnC	3.55784	1.77953	1.63979	0.494568	up	2.60037e-08	0.000294231	0.433	0.305	2
LysE	1.02791	0.236801	1.63964	0.494479	up	3.09577e-06	0.0350286	0.158	0.047	2
CG8560	1.0585	0.263104	1.62971	0.488405	up	0.000155072	1	0.135	0.064	2
ATP8B	1.54291	0.568046	1.6217	0.483478	up	5.3977e-08	0.000610749	0.242	0.146	2
CG5107	1.15342	0.328623	1.62079	0.482912	up	9.72785e-06	0.110071	0.175	0.069	2
Jon99Cii	2.90103	1.42667	1.60756	0.47472	up	6.46041e-07	0.00730995	0.342	0.236	2
robo2	4.15437	2.23631	1.59267	0.46541	up	1.54688e-07	0.0017503	0.465	0.343	2
RpL27A	67.7027	42.4652	1.58064	0.457828	up	5.58414e-39	6.31845e-35	0.987	0.991	2
His4r	12.564	7.58577	1.57983	0.457315	up	1.61584e-17	1.82833e-13	0.813	0.725	2
Dsp1	4.49386	2.48598	1.57599	0.454882	up	3.93139e-11	4.44836e-07	0.525	0.442	2
CG7542	1.1437	0.363721	1.57195	0.452316	up	3.44592e-05	0.389906	0.172	0.073	2
tna	3.21274	1.68652	1.5681	0.449867	up	5.28531e-06	0.0598033	0.409	0.275	2
CG30460	3.32164	1.7982	1.54444	0.43466	up	2.61193e-06	0.0295539	0.416	0.283	2
unk	1.47221	0.610462	1.53509	0.42859	up	1.07703e-05	0.121866	0.227	0.137	2
Oda	20.821	13.2626	1.52995	0.425234	up	1.0228e-20	1.1573e-16	0.943	0.897	2
CG8661	1.96883	0.944145	1.52706	0.423345	up	0.00015136	1	0.257	0.189	2
RpL37a	65.8838	42.981	1.52074	0.4192	up	6.64396e-34	7.51764e-30	0.996	0.97	2
CG13868	6.07461	3.67642	1.51283	0.413979	up	1.31728e-06	0.014905	0.558	0.476	2
CG34324	0.57581	0.0418309	1.51254	0.41379	up	1.2487e-07	0.0014129	0.089	0.004	2
raskol	1.97456	0.978322	1.50358	0.407847	up	1.14373e-08	0.000129413	0.295	0.24	2
CG44085	2.83128	1.54952	1.50275	0.407295	up	1.73569e-05	0.196393	0.349	0.266	2
mgl	2.32027	1.22613	1.4915	0.399781	up	4.92717e-05	0.55751	0.309	0.227	2
trn	2.67378	1.47236	1.48594	0.396048	up	1.13385e-05	0.128295	0.334	0.262	2
nkd	1.97974	1.00561	1.4857	0.395885	up	7.3854e-05	0.835658	0.271	0.163	2
CG10725	0.47736	0	1.47736	0.390257	up	0.0108047	1	0.017	0	2
CG6357	1.85394	0.932399	1.47689	0.389938	up	3.04997e-05	0.345104	0.275	0.197	2
RpS28b	31.2714	20.8808	1.47487	0.388573	up	4.84832e-20	5.48587e-16	0.962	0.91	2
Nplp2	1.2869	0.55224	1.47329	0.387499	up	0.344125	1	0.091	0.086	2
zfh2	2.1655	1.14983	1.47244	0.386921	up	1.93033e-06	0.0218417	0.309	0.245	2
epsilonTry	2.17933	1.16003	1.47189	0.386548	up	0.000198242	1	0.308	0.206	2
CG10472	8.07718	5.22564	1.45803	0.377087	up	8.94182e-07	0.0101177	0.651	0.489	2
REPTOR-BP	1.74859	0.885658	1.45763	0.376811	up	7.70058e-06	0.087132	0.252	0.206	2
His3.3B	8.6263	5.60857	1.45664	0.376132	up	4.71193e-12	5.33155e-08	0.726	0.695	2
CAP	2.93338	1.70521	1.454	0.374317	up	3.77909e-06	0.0427604	0.393	0.305	2
DOR	3.40418	2.03412	1.45155	0.372632	up	2.47166e-05	0.279669	0.41	0.326	2
Jon65Aii	1.81447	0.942457	1.44892	0.370819	up	0.000730871	1	0.239	0.172	2
CG43658	19.8199	13.3818	1.44766	0.369946	up	1.14092e-14	1.29096e-10	0.904	0.815	2
RpS27	59.465	40.7855	1.44703	0.369516	up	2.21895e-25	2.51075e-21	0.996	0.991	2
Cbl	7.05854	4.58045	1.44407	0.367462	up	1.35868e-05	0.153735	0.573	0.519	2
Gs2	1.49109	0.730644	1.4394	0.364228	up	0.000274784	1	0.225	0.142	2
mamo	18.978	12.8847	1.43885	0.363843	up	3.35863e-09	3.80029e-05	0.837	0.76	2
CG18404	0.500191	0.0452277	1.43528	0.361358	up	2.52019e-05	0.28516	0.076	0.009	2
E23	1.90666	1.02816	1.43315	0.359874	up	4.56236e-05	0.516231	0.284	0.206	2
fng	2.32808	1.32596	1.43084	0.358264	up	1.28942e-05	0.145898	0.325	0.258	2
Thor	5.9591	3.86544	1.43031	0.357893	up	1.76129e-05	0.199291	0.548	0.481	2
emc	2.41441	1.38773	1.42998	0.357662	up	3.12284e-05	0.353349	0.324	0.279	2
CG11791	1.56614	0.795077	1.42954	0.357354	up	1.06009e-05	0.119949	0.239	0.189	2
Mes2	1.28053	0.59714	1.42788	0.356193	up	8.74431e-05	0.989418	0.2	0.133	2
hid	1.22553	0.561661	1.4251	0.354244	up	0.000185265	1	0.162	0.129	2
myo	1.02079	0.42104	1.42205	0.352098	up	1.5477e-05	0.175122	0.177	0.129	2
yuri	1.66515	0.874399	1.42187	0.351974	up	3.48675e-06	0.0394526	0.264	0.202	2
CG10283	1.1266	0.49805	1.41958	0.350359	up	0.000150098	1	0.187	0.129	2
CG9674	7.02796	4.66363	1.41746	0.348866	up	4.4954e-09	5.08655e-05	0.663	0.614	2
Tsp42Ea	4.22535	2.70485	1.41041	0.34388	up	1.31523e-06	0.0148818	0.491	0.425	2
Unr	5.88605	3.88467	1.40973	0.343396	up	8.07001e-09	9.13121e-05	0.612	0.588	2
pyd	2.06806	1.18172	1.40625	0.34093	up	2.8889e-06	0.0326879	0.292	0.227	2
Tep2	1.35376	0.674494	1.40565	0.340502	up	0.00196579	1	0.209	0.133	2
CG7084	0.403569	0	1.40357	0.339018	up	0.000895539	1	0.028	0	2
noc	1.79842	0.997834	1.40073	0.33699	up	4.97738e-06	0.056319	0.263	0.219	2
CG43218	0.440223	0.0318216	1.39581	0.333472	up	0.00150219	1	0.046	0.017	2
Tis11	7.33068	4.96852	1.39577	0.333445	up	9.1455e-08	0.00103481	0.681	0.648	2
Tollo	0.984297	0.424764	1.39272	0.331258	up	0.00207309	1	0.147	0.086	2
osp	2.91572	1.81582	1.39062	0.329747	up	2.7536e-06	0.0311569	0.396	0.33	2
Gdh	0.747461	0.259198	1.38776	0.327689	up	0.000208771	1	0.119	0.077	2
RpL40	44.1508	31.5618	1.38662	0.326868	up	6.32307e-17	7.15456e-13	0.983	0.974	2
dmGlut	0.536138	0.109908	1.38402	0.324994	up	0.00149142	1	0.074	0.021	2
lcs	1.63505	0.909253	1.38015	0.32219	up	0.00558064	1	0.23	0.167	2
CG32521	0.748865	0.267824	1.37942	0.321665	up	0.000229646	1	0.137	0.073	2
dap	0.927321	0.397546	1.37908	0.321413	up	0.000895493	1	0.148	0.094	2
RpL28	48.6176	35.0004	1.37825	0.320815	up	4.3221e-21	4.89045e-17	0.979	0.97	2
Cirl	7.12051	4.9018	1.37594	0.319136	up	9.55962e-06	0.108167	0.621	0.554	2
Blimp-1	2.74616	1.72783	1.37331	0.317224	up	1.25932e-07	0.00142493	0.361	0.343	2
CG34220	0.367136	0	1.36714	0.312718	up	1.54529e-06	0.0174849	0.056	0	2
RpL32	49.5773	36.0237	1.36608	0.311945	up	8.08939e-21	9.15314e-17	0.989	0.983	2
RpS3	24.6093	17.7559	1.3654	0.311446	up	1.08527e-11	1.22798e-07	0.943	0.893	2
bmm	1.23332	0.636984	1.36429	0.310636	up	0.00206226	1	0.188	0.124	2
cwo	6.52172	4.51958	1.36273	0.309492	up	1.5317e-07	0.00173312	0.631	0.588	2
Btnd	0.361369	0	1.36137	0.308491	up	0.0386786	1	0.012	0	2
Tctp	9.57283	6.78392	1.35829	0.306227	up	3.24151e-09	3.66776e-05	0.755	0.721	2
RpS24	16.0731	11.582	1.35694	0.305234	up	2.78355e-14	3.14959e-10	0.867	0.863	2
Hsp26	1.37511	0.751266	1.35623	0.304706	up	0.000387582	1	0.136	0.155	2
Mctp	1.12959	0.570316	1.35615	0.304653	up	0.000773893	1	0.178	0.129	2
Hsp68	0.51295	0.119834	1.35105	0.300881	up	0.324741	1	0.04	0.026	2
CG9360	1.67135	0.982617	1.34739	0.298167	up	4.13341e-05	0.467695	0.236	0.219	2
Jon25Biii	6.54765	4.6042	1.34678	0.29772	up	1.03132e-05	0.116693	0.575	0.412	2
RpL36A	42.5203	31.316	1.34671	0.297667	up	2.52179e-14	2.85341e-10	0.981	0.97	2
CG12934	0.446403	0.079194	1.34026	0.292866	up	0.912248	1	0.011	0.009	2
REPTOR	3.96914	2.70988	1.33943	0.292248	up	1.24586e-06	0.0140969	0.457	0.429	2
CG4297	1.13275	0.594974	1.33717	0.290556	up	0.000748846	1	0.172	0.129	2
CG17571	2.2559	1.43753	1.33574	0.289482	up	0.00791874	1	0.279	0.21	2
RpL34b	32.2375	23.8877	1.3355	0.289304	up	8.90012e-16	1.00705e-11	0.971	0.957	2
for	3.19122	2.14133	1.33422	0.288346	up	1.59379e-07	0.00180337	0.411	0.378	2
egr	0.600069	0.200116	1.33326	0.287629	up	0.00416156	1	0.105	0.056	2
how	0.691917	0.270773	1.33141	0.286237	up	0.00343118	1	0.12	0.064	2
RpL24-like	2.93129	1.95281	1.33137	0.28621	up	1.23698e-06	0.0139964	0.419	0.391	2
CG9682	0.35914	0.0213322	1.33075	0.285745	up	0.0121061	1	0.039	0.009	2
RpS15	63.908	47.8269	1.32935	0.28469	up	2.7373e-20	3.09726e-16	0.996	0.996	2
RpL35	32.2839	24.0547	1.32845	0.284013	up	4.67869e-13	5.29394e-09	0.963	0.944	2
olf186-M	1.60504	0.961304	1.32822	0.283838	up	8.17241e-05	0.924708	0.222	0.202	2
boi	0.495575	0.12705	1.32698	0.282907	up	0.000718935	1	0.085	0.047	2
upd2	3.86404	2.66664	1.32657	0.282595	up	0.00112731	1	0.364	0.292	2
RpS25	44.3878	33.2145	1.32657	0.282593	up	2.28693e-18	2.58766e-14	0.984	0.987	2
CG3726	0.705502	0.286762	1.32542	0.281731	up	0.0156265	1	0.111	0.064	2
RpL31	44.5841	33.3963	1.32526	0.281612	up	1.63222e-15	1.84686e-11	0.983	0.987	2
Mkp3	7.31679	5.27568	1.32524	0.281595	up	7.51455e-06	0.0850272	0.58	0.571	2
RpL36	51.9908	38.9879	1.32517	0.28154	up	1.64521e-16	1.86156e-12	0.986	0.991	2
Pdp1	18.6609	13.8448	1.32443	0.280984	up	3.14627e-10	3.56001e-06	0.908	0.854	2
RpS8	30.8904	23.1223	1.32203	0.279169	up	3.03342e-15	3.43232e-11	0.961	0.983	2
mthl3	0.819382	0.376465	1.32178	0.278979	up	0.00694888	1	0.128	0.086	2
sta	43.8718	32.9497	1.32171	0.278929	up	2.68697e-14	3.04031e-10	0.987	0.979	2
RpLP2	68.6622	51.7398	1.32087	0.278288	up	2.49447e-18	2.82249e-14	0.996	1	2
RpL29	38.8177	29.1498	1.32066	0.278133	up	1.17394e-14	1.32831e-10	0.97	0.966	2
Jon99Ci	0.839971	0.393487	1.32041	0.277941	up	0.00929704	1	0.13	0.09	2
Dscam1	2.06794	1.32492	1.31959	0.27732	up	4.25444e-05	0.48139	0.305	0.258	2
RpL27	41.6881	31.3839	1.31819	0.276259	up	2.34179e-15	2.64973e-11	0.978	0.979	2
RpL14	38.1713	28.7595	1.31626	0.274797	up	2.09456e-18	2.36999e-14	0.979	0.987	2
RpL18A	41.9424	31.6769	1.31415	0.27319	up	1.0762e-13	1.21772e-09	0.977	0.97	2
RpS20	36.6575	27.6954	1.31232	0.271797	up	1.37999e-15	1.56145e-11	0.968	0.97	2
Hml	0.312272	0	1.31227	0.27176	up	0.234172	1	0.004	0	2
rut	0.939061	0.477806	1.31212	0.271645	up	0.00267155	1	0.147	0.12	2
peb	11.9999	8.91153	1.3116	0.271245	up	5.5306e-08	0.000625787	0.761	0.781	2
RpS21	58.3197	44.2821	1.31	0.27003	up	1.65997e-13	1.87826e-09	0.994	0.991	2
cer	0.730383	0.321423	1.30948	0.269634	up	0.0010289	1	0.143	0.099	2
RpL26	40.9225	31.0206	1.30923	0.269443	up	6.84126e-15	7.74088e-11	0.975	0.974	2
Ac76E	0.381335	0.0565863	1.30736	0.268007	up	0.000641221	1	0.07	0.026	2
mlt	1.59439	0.986349	1.30611	0.267053	up	0.0164226	1	0.218	0.167	2
Hsp23	0.633869	0.251572	1.30545	0.266551	up	0.123002	1	0.057	0.056	2
CG17646	0.960399	0.501775	1.30539	0.2665	up	0.000142176	1	0.141	0.129	2
tara	2.01488	1.31454	1.30258	0.264347	up	0.00245833	1	0.291	0.227	2
RpS15Aa	16.8249	12.686	1.30242	0.264223	up	5.22435e-09	5.91135e-05	0.881	0.863	2
Gclc	1.13463	0.639928	1.30166	0.26364	up	0.0159016	1	0.178	0.129	2
fok	10.6833	7.9779	1.30134	0.263396	up	0.000307198	1	0.718	0.721	2
CG13360	0.539771	0.183988	1.30049	0.262745	up	0.00481976	1	0.091	0.052	2
Myc	15.4012	11.6232	1.29929	0.26182	up	2.51194e-06	0.0284226	0.858	0.833	2
Hex-A	6.98371	5.14699	1.2988	0.26144	up	5.12308e-06	0.0579676	0.631	0.601	2
CG7766	0.823496	0.404879	1.29797	0.260804	up	8.81222e-07	0.00997103	0.151	0.137	2
fkh	6.98914	5.15838	1.29728	0.260268	up	9.60159e-07	0.0108642	0.657	0.618	2
DCP2	1.316	0.785675	1.29699	0.260044	up	3.94305e-06	0.0446156	0.213	0.193	2
lin-28	0.464933	0.130626	1.29568	0.259038	up	0.0169064	1	0.057	0.039	2
Mad	3.01602	2.10135	1.29493	0.258456	up	6.9312e-05	0.784265	0.417	0.399	2
vri	2.37423	1.60587	1.29486	0.258403	up	1.67962e-07	0.00190049	0.317	0.343	2
kek5	4.3695	3.14869	1.29426	0.257942	up	2.66195e-07	0.003012	0.525	0.519	2
CG3168	0.317375	0.0178976	1.29421	0.257902	up	0.136352	1	0.021	0.004	2
mura	2.72045	1.8758	1.29371	0.257513	up	2.94865e-07	0.0033364	0.37	0.356	2
RpS18	46.1187	35.4222	1.29368	0.257493	up	3.67692e-15	4.16044e-11	0.989	0.996	2
RpS11	49.8864	38.3428	1.29341	0.257281	up	9.344e-17	1.05727e-12	0.987	0.974	2
thetaTry	0.437731	0.113665	1.29099	0.255409	up	0.00648289	1	0.069	0.021	2
CG8620	5.80963	4.28114	1.28942	0.254196	up	0.00268229	1	0.438	0.438	2
RpS26	67.522	52.1608	1.28896	0.253834	up	1.12848e-18	1.27688e-14	0.995	0.996	2
RpL9	25.3764	19.4824	1.28776	0.252902	up	2.857e-12	3.2327e-08	0.944	0.94	2
CG10512	0.458411	0.134043	1.28603	0.251559	up	0.001326	1	0.08	0.047	2
CG11155	1.1836	0.699818	1.28461	0.250452	up	0.0116464	1	0.171	0.137	2
CanA-14F	2.13178	1.43819	1.28447	0.250345	up	0.011482	1	0.289	0.262	2
CG17633	3.60268	2.58413	1.28419	0.250125	up	0.0187421	1	0.395	0.313	2
Ppn	0.283974	0	1.28397	0.24996	up	0.386493	1	0.003	0	2
CG43055	0.897356	0.477854	1.28386	0.24987	up	0.00149285	1	0.138	0.116	2
pix	1.83168	1.2065	1.28334	0.249465	up	2.36071e-06	0.0267114	0.295	0.279	2
CG15098	7.65062	5.74668	1.2822	0.248581	up	0.000214674	1	0.68	0.622	2
RpL17	46.0958	35.7421	1.28179	0.24826	up	1.85898e-13	2.10343e-09	0.982	0.996	2
RpS9	29.4926	22.7918	1.28164	0.248141	up	1.63451e-12	1.84945e-08	0.952	0.966	2
Peritrophin-15a	1.37956	0.857076	1.28135	0.247911	up	0.0334954	1	0.178	0.137	2
foxo	1.22653	0.737716	1.2813	0.247872	up	0.0033302	1	0.199	0.159	2
mt:ATPase6	402.757	314.406	1.28012	0.246953	up	1.79413e-30	2.03006e-26	1	1	2
CG10527	1.47595	0.935798	1.27903	0.246105	up	6.20739e-05	0.702367	0.233	0.21	2
Su(z)2	0.495673	0.170873	1.2774	0.244826	up	0.0192861	1	0.081	0.043	2
RpLP1	78.3439	61.1324	1.27701	0.244523	up	7.2315e-14	8.18244e-10	0.998	1	2
Dif	1.98962	1.34173	1.27667	0.244256	up	0.000232807	1	0.278	0.262	2
Arc2	0.82004	0.426265	1.27609	0.243799	up	0.0183733	1	0.096	0.086	2
Xpc	0.636011	0.283204	1.27494	0.242901	up	0.000202286	1	0.108	0.09	2
Cyp1	14.1215	10.8663	1.27433	0.242418	up	9.3255e-05	1	0.865	0.807	2
CG5767	0.799412	0.413046	1.27343	0.241712	up	0.00607885	1	0.116	0.073	2
brat	5.13518	3.81804	1.27338	0.241674	up	2.59365e-07	0.00293471	0.544	0.532	2
sgg	7.44068	5.63023	1.27306	0.241424	up	0.000141134	1	0.66	0.648	2
CG32091	1.20417	0.732292	1.2724	0.240908	up	0.0107212	1	0.16	0.142	2
Atg18b	0.373611	0.0800513	1.2718	0.240434	up	0.0110284	1	0.063	0.021	2
CG40178	1.07445	0.631565	1.27145	0.240155	up	2.40567e-05	0.272201	0.17	0.163	2
Orcokinin	2.40528	1.67833	1.27142	0.240132	up	0.000991949	1	0.273	0.275	2
RpL41	121.871	95.6489	1.27131	0.240051	up	1.21481e-13	1.37456e-09	0.999	1	2
Sema1a	1.01829	0.588552	1.27052	0.239429	up	0.019628	1	0.167	0.116	2
CG5162	0.270429	0	1.27043	0.239355	up	0.234172	1	0.004	0	2
RpL30	23.8608	18.5778	1.26985	0.238899	up	3.5021e-10	3.96262e-06	0.95	0.936	2
Sam-S	2.46721	1.73158	1.26931	0.238471	up	1.93131e-07	0.00218528	0.361	0.369	2
Eip71CD	0.496763	0.180644	1.26775	0.237245	up	0.0135592	1	0.083	0.034	2
Magi	0.673067	0.319874	1.2676	0.237122	up	0.0356573	1	0.106	0.073	2
Ccdc85	0.303955	0.0292968	1.26684	0.236526	up	0.00210748	1	0.049	0.017	2
CG34325	2.11817	1.4625	1.26627	0.236073	up	5.36599e-05	0.607162	0.3	0.292	2
CG8299	0.363838	0.0773476	1.26592	0.235801	up	0.277385	1	0.029	0.013	2
Rcd1	0.505262	0.189247	1.26573	0.235647	up	0.00422651	1	0.072	0.056	2
trx	1.59305	1.0535	1.26275	0.233289	up	2.931e-07	0.00331643	0.24	0.249	2
spen	11.1397	8.61417	1.26269	0.233243	up	5.98975e-06	0.0677741	0.809	0.777	2
RpL12	46.1206	36.3246	1.26246	0.233059	up	1.03929e-11	1.17596e-07	0.986	0.983	2
msps	0.663537	0.320197	1.26007	0.231165	up	0.0218676	1	0.121	0.073	2
Jon99Fii	0.579546	0.25366	1.25995	0.23107	up	0.00435813	1	0.093	0.06	2
tim	2.84266	2.04993	1.25992	0.231046	up	1.09229e-05	0.123592	0.38	0.356	2
AGO2	2.00329	1.3969	1.25299	0.225532	up	7.24601e-07	0.00819886	0.3	0.318	2
Chs2	0.599592	0.277726	1.25191	0.224667	up	0.0156804	1	0.097	0.06	2
Nap1	6.32959	4.85618	1.2516	0.224423	up	5.10793e-08	0.000577962	0.642	0.657	2
RpL6	29.3193	23.2291	1.25136	0.224231	up	7.07012e-09	7.99984e-05	0.961	0.953	2
Bacc	11.4242	8.93268	1.25084	0.223814	up	0.0202586	1	0.775	0.742	2
pAbp	33.6059	26.6777	1.25032	0.223398	up	8.42163e-08	0.000952908	0.97	0.987	2
RpS16	37.1364	29.5114	1.2499	0.223067	up	9.02914e-11	1.02165e-06	0.981	0.974	2
CG6295	2.04886	1.44024	1.24941	0.222672	up	0.0179206	1	0.277	0.236	2
CG34026	0.595581	0.277463	1.24902	0.222362	up	0.0404607	1	0.097	0.069	2
RpS10b	26.6471	21.1399	1.24874	0.222138	up	2.80196e-07	0.00317041	0.946	0.914	2
Non1	6.57996	5.07196	1.24835	0.221826	up	2.27674e-06	0.0257613	0.645	0.648	2
Alp10	0.442647	0.155682	1.24831	0.221788	up	0.0188266	1	0.076	0.047	2
RpS2	39.0867	31.1132	1.24829	0.221778	up	1.03546e-08	0.000117162	0.982	0.974	2
CG11403	0.362012	0.0925223	1.24667	0.220474	up	0.011405	1	0.064	0.03	2
CG15096	0.4466	0.161024	1.24597	0.219914	up	0.0266125	1	0.068	0.039	2
sbb	5.24259	4.01595	1.24455	0.218772	up	0.000151255	1	0.57	0.532	2
CG12576	1.2891	0.843363	1.24181	0.216566	up	0.000132979	1	0.207	0.197	2
Cubn	0.431877	0.153579	1.24125	0.216117	up	0.185836	1	0.033	0.043	2
RpS12	32.8977	26.3126	1.2411	0.216	up	6.45553e-12	7.30443e-08	0.958	0.966	2
rau	0.58679	0.278626	1.24101	0.215927	up	0.0570153	1	0.096	0.056	2
RpL21	29.8054	23.8255	1.24088	0.215819	up	9.3156e-10	1.05406e-05	0.97	0.948	2
RpS27A	59.085	47.5329	1.23803	0.213518	up	3.04406e-11	3.44435e-07	0.995	0.996	2
Ten-m	0.633052	0.319244	1.23787	0.213392	up	0.0878642	1	0.102	0.064	2
Glut4EF	3.92241	2.9769	1.23775	0.213297	up	0.000611858	1	0.447	0.403	2
lbm	0.724745	0.394197	1.23709	0.21276	up	0.06665	1	0.109	0.082	2
wb	1.68757	1.17384	1.23632	0.212143	up	8.02848e-06	0.0908423	0.247	0.245	2
Df31	7.51389	5.88888	1.23589	0.211791	up	1.95652e-05	0.22138	0.683	0.639	2
Mur18B	0.235529	0	1.23553	0.211499	up	0.0744324	1	0.009	0	2
CG31324	2.21438	1.60371	1.23454	0.210698	up	0.000145963	1	0.274	0.283	2
CG11486	5.23121	4.05258	1.23327	0.209673	up	8.22691e-08	0.000930875	0.585	0.597	2
Jon65Ai	0.634098	0.325032	1.23325	0.209654	up	0.0131367	1	0.102	0.082	2
RpS30	33.143	26.7045	1.2324	0.208964	up	5.99353e-13	6.78168e-09	0.963	0.996	2
CG10068	0.43867	0.16743	1.23234	0.208914	up	0.00276347	1	0.069	0.056	2
CG32264	4.86012	3.75719	1.23184	0.208513	up	0.00209014	1	0.524	0.485	2
eIF3m	2.03974	1.46815	1.23159	0.208304	up	2.61974e-05	0.296423	0.315	0.318	2
Abd-B	0.504217	0.222376	1.23057	0.207476	up	0.153647	1	0.066	0.047	2
gce	1.92627	1.37843	1.23034	0.207288	up	0.00716118	1	0.271	0.253	2
TyrR	1.42842	0.974408	1.22995	0.206971	up	0.00520249	1	0.204	0.193	2
elB	1.49185	1.02655	1.2296	0.206691	up	0.00020376	1	0.24	0.223	2
RpL23A	28.5577	23.0925	1.22684	0.204442	up	1.5449e-05	0.174805	0.966	0.944	2
Pvf2	0.249803	0.0188154	1.22672	0.204345	up	0.005479	1	0.042	0.009	2
Ubr1	0.980841	0.614844	1.22665	0.204283	up	0.00116279	1	0.161	0.155	2
sbr	0.717397	0.400667	1.22613	0.203861	up	0.00111428	1	0.118	0.107	2
Cyp4e2	0.544122	0.26016	1.22534	0.203217	up	0.00875165	1	0.094	0.077	2
CG32486	0.821032	0.486333	1.22518	0.203091	up	0.00349314	1	0.135	0.124	2
CG42788	0.524629	0.245725	1.22389	0.202033	up	0.00413257	1	0.097	0.077	2
Thd1	1.47992	1.02694	1.22348	0.201697	up	6.70713e-05	0.758912	0.214	0.215	2
N	3.91488	3.01754	1.22335	0.201596	up	0.0135841	1	0.491	0.412	2
RpL24	26.5796	21.5598	1.22251	0.200909	up	4.01439e-07	0.00454228	0.955	0.94	2
cic	5.61673	4.41545	1.22182	0.200345	up	8.32233e-09	9.41671e-05	0.591	0.631	2
NFAT	1.37003	0.940062	1.22163	0.200183	up	7.17694e-06	0.081207	0.222	0.227	2
RpS7	31.167	25.3353	1.22144	0.20003	up	3.06101e-07	0.00346354	0.955	0.957	2
RpL37A	39.7795	32.3872	1.22141	0.200005	up	6.11437e-11	6.91841e-07	0.984	0.987	2
RpL23	33.1607	26.9815	1.22083	0.199532	up	2.82369e-06	0.03195	0.976	0.948	2
CG10077	1.76023	1.26114	1.22073	0.199448	up	0.000441532	1	0.281	0.266	2
ect	0.269115	0.0398848	1.22044	0.19921	up	0.0124213	1	0.043	0.009	2
pdgy	0.591947	0.304501	1.22035	0.199137	up	0.00208907	1	0.074	0.086	2
flfl	0.922243	0.575268	1.22026	0.199067	up	7.37282e-05	0.834235	0.16	0.163	2
sick	0.375353	0.127124	1.22023	0.199041	up	0.00109365	1	0.071	0.06	2
Nrt	1.75379	1.26088	1.21802	0.197223	up	0.00579785	1	0.243	0.215	2
alpha-Cat	0.709593	0.403725	1.2179	0.197126	up	4.23917e-07	0.00479662	0.117	0.137	2
RpL10Ab	45.6982	37.3592	1.21739	0.196711	up	7.2368e-11	8.18844e-07	0.988	1	2
fus	1.68799	1.20801	1.21738	0.196702	up	0.00229384	1	0.27	0.249	2
CG17754	0.565126	0.285768	1.21727	0.19661	up	0.000947776	1	0.104	0.086	2
Hsc70-4	13.1646	10.6457	1.21629	0.195809	up	0.000146557	1	0.837	0.807	2
CG11893	0.498947	0.233171	1.21552	0.195175	up	0.0286023	1	0.065	0.064	2
Sin3A	1.20401	0.814954	1.21436	0.194216	up	8.63686e-09	9.7726e-05	0.202	0.232	2
ken	0.897145	0.563303	1.21355	0.193549	up	8.76122e-05	0.991332	0.148	0.15	2
Stat92E	6.4906	5.17906	1.21226	0.192484	up	2.23701e-05	0.253118	0.64	0.644	2
RpL34a	3.78391	2.94697	1.21205	0.19231	up	0.000821384	1	0.496	0.485	2
RpL7	30.854	25.2829	1.21197	0.192244	up	1.7137e-08	0.000193905	0.965	0.961	2
Taf4	1.04616	0.688963	1.21149	0.191849	up	0.00202207	1	0.183	0.163	2
Akt1	1.96663	1.44897	1.21138	0.191759	up	0.000990074	1	0.309	0.288	2
Pp2C1	1.10507	0.738601	1.21078	0.191268	up	7.82984e-05	0.885946	0.181	0.185	2
mbl	6.62891	5.30813	1.20938	0.190106	up	0.00135396	1	0.642	0.588	2
CG10543	1.00022	0.65533	1.20835	0.189255	up	0.00230673	1	0.167	0.159	2
Syp	7.07797	5.68615	1.20817	0.189103	up	4.25942e-06	0.0481953	0.68	0.708	2
CG17224	0.588581	0.314925	1.20812	0.189062	up	0.00965006	1	0.093	0.082	2
CG7530	0.542104	0.27677	1.20782	0.188814	up	0.00303891	1	0.09	0.086	2
RasGAP1	0.68906	0.39861	1.20767	0.188694	up	1.16965e-05	0.132346	0.111	0.124	2
mam	0.782439	0.476161	1.20748	0.188538	up	0.000772338	1	0.125	0.129	2
CG32284	0.25327	0.0379278	1.20747	0.18853	up	0.0992821	1	0.032	0.013	2
Bap111	0.320209	0.0937377	1.20706	0.188189	up	0.0153608	1	0.057	0.03	2
fl(2)d	0.51649	0.256933	1.2065	0.187724	up	0.048215	1	0.085	0.069	2
sog	0.965094	0.628886	1.2064	0.187644	up	0.0762513	1	0.158	0.107	2
whd	0.872772	0.553628	1.20542	0.186827	up	0.00865615	1	0.149	0.137	2
CG44325	0.421501	0.181219	1.20342	0.185167	up	0.0276967	1	0.063	0.056	2
CG1806	0.276382	0.0614576	1.20248	0.184387	up	0.0260343	1	0.052	0.017	2
fiz	0.586898	0.319855	1.20233	0.18426	up	0.110852	1	0.074	0.073	2
wake	1.82349	1.34854	1.20223	0.184179	up	0.00375563	1	0.283	0.253	2
CG1146	1.45674	1.04401	1.20192	0.183923	up	0.00611718	1	0.231	0.21	2
Lrch	2.84584	2.20003	1.20181	0.183833	up	0.00862782	1	0.382	0.365	2
cv-2	0.648444	0.372022	1.20147	0.183546	up	0.220232	1	0.089	0.069	2
mt:Cyt-b	194.291	161.815	1.19946	0.181873	up	4.57824e-16	5.18027e-12	1	1	2
RpL39	50.9968	42.3584	1.19923	0.181681	up	8.02e-07	0.00907463	0.988	0.991	2
Ip259	2.95386	2.29765	1.19899	0.181483	up	7.36741e-05	0.833623	0.436	0.412	2
Xrp1	14.6796	12.0823	1.19854	0.181106	up	0.000164686	1	0.866	0.867	2
RpL5	15.1193	12.4504	1.19843	0.18101	up	0.00120609	1	0.88	0.837	2
Mipp1	0.279066	0.0680279	1.1976	0.180316	up	0.0316925	1	0.053	0.026	2
kuz	3.6874	2.91538	1.19718	0.179965	up	0.000330932	1	0.444	0.468	2
CG8952	0.421628	0.187672	1.19699	0.179807	up	0.0217254	1	0.074	0.056	2
RpL18	33.2277	27.6061	1.19652	0.179415	up	4.11648e-07	0.0046578	0.972	0.979	2
Naprt	0.324177	0.106729	1.19648	0.179382	up	0.0124479	1	0.053	0.039	2
AdSS	2.80607	2.18288	1.1958	0.178812	up	4.41241e-06	0.0499264	0.397	0.421	2
Kr-h1	0.618462	0.353642	1.19564	0.178678	up	0.0381094	1	0.101	0.073	2
poe	1.54935	1.13259	1.19543	0.178503	up	6.4598e-08	0.000730927	0.248	0.283	2
jumu	0.316769	0.10206	1.19483	0.178	up	0.0461351	1	0.06	0.034	2
LRR	1.63978	1.20956	1.19471	0.177901	up	1.208e-06	0.0136685	0.243	0.279	2
shn	3.83207	3.04515	1.19453	0.177756	up	6.57844e-05	0.744351	0.48	0.485	2
Rpb12	0.307318	0.0950586	1.19383	0.17717	up	0.00832988	1	0.048	0.047	2
tai	2.76816	2.16265	1.19146	0.175177	up	4.2127e-06	0.0476667	0.396	0.429	2
CG14500	0.41525	0.18855	1.19074	0.174572	up	0.00351421	1	0.06	0.06	2
CG8468	0.291727	0.0863442	1.18906	0.173162	up	0.021659	1	0.048	0.013	2
Cf2	0.907377	0.604575	1.18871	0.172871	up	0.000184763	1	0.146	0.163	2
CG10462	0.27892	0.0758953	1.1887	0.172863	up	0.0847103	1	0.043	0.017	2
CG45060	2.25883	1.74176	1.18859	0.172767	up	0.00231339	1	0.231	0.266	2
mt:ND6	52.9631	44.4121	1.1883	0.172521	up	4.45948e-06	0.050459	0.997	0.987	2
magu	0.19311	0.00467165	1.18756	0.171902	up	0.0265568	1	0.022	0.004	2
Timp	1.02406	0.704802	1.18727	0.171655	up	0.0271763	1	0.176	0.15	2
Mlp60A	0.236017	0.0414615	1.18681	0.171269	up	0.175664	1	0.026	0.009	2
eEF5	12.9297	10.7403	1.18648	0.170993	up	7.89048e-05	0.892808	0.822	0.811	2
RpS23	26.0483	21.799	1.18638	0.170907	up	2.12614e-06	0.0240572	0.948	0.957	2
FER	1.72552	1.29753	1.18628	0.170826	up	9.78474e-05	1	0.262	0.279	2
ogre	0.235109	0.0416765	1.18569	0.170328	up	0.21821	1	0.024	0.009	2
pum	2.71524	2.13481	1.18515	0.169873	up	0.000405666	1	0.36	0.373	2
CG9003	0.753755	0.481183	1.18402	0.168918	up	0.0201861	1	0.129	0.112	2
fray	1.49867	1.11038	1.18399	0.168891	up	4.001e-06	0.0452714	0.255	0.275	2
CG10803	1.18448	0.845306	1.1838	0.168732	up	0.00917273	1	0.185	0.185	2
CenG1A	0.79029	0.513666	1.18275	0.167843	up	0.014001	1	0.128	0.116	2
Klp98A	0.445383	0.222064	1.18274	0.167833	up	0.150406	1	0.083	0.056	2
chico	0.274666	0.0778524	1.1826	0.167714	up	0.0723661	1	0.045	0.026	2
Hipk	3.0813	2.4522	1.18223	0.167403	up	2.78346e-07	0.00314948	0.398	0.446	2
CG12384	4.82065	3.93093	1.18044	0.165885	up	4.3899e-05	0.496717	0.567	0.588	2
CG31689	0.790162	0.51707	1.18001	0.165526	up	0.0110412	1	0.125	0.116	2
CG17233	0.394303	0.181811	1.1798	0.165347	up	0.0307459	1	0.067	0.056	2
pds5	0.615582	0.370591	1.17875	0.164453	up	0.0073087	1	0.109	0.107	2
EDTP	0.988934	0.688239	1.17811	0.163913	up	0.00214093	1	0.163	0.163	2
Hs6st	0.196041	0.0152463	1.17808	0.163886	up	0.0161833	1	0.032	0.004	2
CalpB	1.8424	1.41302	1.17794	0.163771	up	0.00811061	1	0.302	0.27	2
CG32369	5.53772	4.55232	1.17748	0.163372	up	0.0178341	1	0.568	0.554	2
CG31635	1.25694	0.916787	1.17746	0.163361	up	0.00386536	1	0.201	0.193	2
chrb	1.52378	1.14345	1.17744	0.163343	up	0.0515464	1	0.218	0.206	2
CG14812	0.486424	0.263803	1.17615	0.162248	up	0.0123525	1	0.1	0.086	2
l(3)L1231	2.61162	2.07166	1.17579	0.161937	up	7.3352e-05	0.829977	0.385	0.386	2
rad50	0.57553	0.34095	1.17494	0.161213	up	0.0215234	1	0.092	0.086	2
wde	0.357517	0.155446	1.17489	0.161171	up	0.0470064	1	0.06	0.047	2
PH4alphaEFB	0.353067	0.151667	1.17488	0.161164	up	0.18198	1	0.065	0.039	2
CG9021	0.522205	0.295782	1.17474	0.161046	up	0.268718	1	0.067	0.056	2
Chd64	9.9819	8.35016	1.17451	0.160855	up	4.41125e-05	0.499133	0.762	0.785	2
RpS14a	15.7644	13.2762	1.17429	0.160665	up	0.000207355	1	0.877	0.854	2
vari	0.239616	0.0557001	1.17421	0.160598	up	0.0539349	1	0.044	0.021	2
CG16989	0.331499	0.134155	1.174	0.160418	up	0.0514106	1	0.054	0.043	2
kibra	2.49748	1.97948	1.17386	0.160295	up	0.000109802	1	0.348	0.361	2
RpS13	24.1632	20.439	1.17371	0.160171	up	9.12922e-05	1	0.943	0.927	2
bip2	1.28121	0.943934	1.1735	0.159994	up	1.3164e-07	0.00148951	0.193	0.24	2
CG32772	0.306808	0.113864	1.17322	0.159753	up	0.0445043	1	0.053	0.039	2
Scp2	0.187439	0.0128	1.17243	0.15908	up	0.496454	1	0.012	0.004	2
RhoBTB	0.441574	0.229816	1.17219	0.158871	up	0.0189706	1	0.081	0.069	2
CG7523	0.580952	0.348997	1.17195	0.158666	up	0.00957502	1	0.105	0.099	2
eIF4A	20.3844	17.252	1.17162	0.158385	up	0.000303593	1	0.926	0.936	2
AMPdeam	3.54064	2.87971	1.17036	0.157308	up	1.99504e-05	0.225739	0.439	0.481	2
Nacalpha	8.28079	6.93134	1.17014	0.157125	up	0.0075618	1	0.738	0.717	2
Not3	0.623533	0.387594	1.17003	0.157033	up	0.00682988	1	0.111	0.107	2
vtd	0.60054	0.368097	1.1699	0.15692	up	3.93492e-05	0.445237	0.117	0.129	2
da	1.24295	0.917513	1.16972	0.156762	up	1.78759e-06	0.0202266	0.198	0.227	2
CG12643	0.441114	0.232156	1.16959	0.156651	up	0.00532749	1	0.081	0.082	2
Sirt1	1.07139	0.771569	1.16924	0.156353	up	0.00045382	1	0.173	0.193	2
CHES-1-like	1.78443	1.38152	1.16918	0.156304	up	2.33794e-07	0.00264538	0.277	0.318	2
Ggt-1	0.16881	0	1.16881	0.155986	up	0.00576795	1	0.02	0	2
Daxx	0.663265	0.423206	1.16867	0.15587	up	0.0420658	1	0.113	0.099	2
RpL8	34.8842	29.7274	1.16782	0.155143	up	4.53646e-06	0.05133	0.973	0.979	2
PGRP-LF	0.242008	0.0638499	1.16747	0.154835	up	0.0311374	1	0.044	0.026	2
nahoda	0.236533	0.0596866	1.16689	0.154338	up	0.137916	1	0.039	0.017	2
eEF1alpha1	71.2911	60.9708	1.16654	0.154038	up	9.14176e-07	0.0103439	0.999	0.996	2
Jon44E	0.295249	0.111437	1.16538	0.153049	up	0.208778	1	0.041	0.03	2
MtnE	7.10283	5.9553	1.16499	0.15271	up	3.80158e-06	0.0430148	0.639	0.605	2
trio	4.05334	3.33775	1.16497	0.152693	up	4.07527e-06	0.0461117	0.51	0.558	2
Dek	1.0884	0.79314	1.16466	0.152432	up	3.36128e-07	0.00380329	0.184	0.227	2
RpS19a	23.719	20.2304	1.16432	0.152138	up	7.10572e-07	0.00804012	0.935	0.961	2
CG4751	0.253792	0.0770337	1.16412	0.151962	up	0.0324925	1	0.045	0.03	2
mdy	0.229269	0.0561644	1.1639	0.151776	up	0.111783	1	0.039	0.017	2
mbc	0.715305	0.474211	1.16354	0.151468	up	0.000696137	1	0.115	0.124	2
Not1	5.81481	4.85797	1.16334	0.151295	up	7.74504e-06	0.0876351	0.617	0.674	2
E(Pc)	0.597344	0.373345	1.1631	0.151093	up	0.0144494	1	0.099	0.094	2
RpL10	34.1935	29.2645	1.16286	0.150886	up	3.70928e-06	0.0419705	0.965	0.97	2
sima	1.27926	0.960568	1.16255	0.150618	up	9.36726e-05	1	0.204	0.227	2
rst	0.293956	0.113163	1.16241	0.150499	up	0.114994	1	0.051	0.026	2
CG10553	0.166859	0.00390061	1.16232	0.150422	up	0.320939	1	0.01	0.004	2
cher	1.47942	1.13327	1.16226	0.15037	up	0.0175864	1	0.224	0.219	2
Plp	0.644632	0.41514	1.16217	0.150288	up	0.0109301	1	0.112	0.107	2
Nipped-A	1.74945	1.36697	1.16159	0.14979	up	0.0155666	1	0.264	0.27	2
Ate1	0.478373	0.272755	1.16155	0.149758	up	0.0776264	1	0.079	0.073	2
RhoGAP18B	4.57302	3.79843	1.16143	0.149648	up	0.000218243	1	0.526	0.528	2
CG15279	0.160912	0	1.16091	0.149206	up	0.0386786	1	0.012	0	2
per	0.296191	0.116778	1.16065	0.148982	up	0.00778722	1	0.05	0.047	2
LTV1	1.17518	0.874134	1.16063	0.148963	up	0.048784	1	0.2	0.172	2
kirre	0.278483	0.101801	1.16036	0.148728	up	0.192805	1	0.039	0.026	2
simj	0.52173	0.311863	1.15998	0.148399	up	0.00552538	1	0.089	0.09	2
CG6903	0.547143	0.333883	1.15988	0.148315	up	0.00473477	1	0.088	0.09	2
mei-P26	3.30639	2.71371	1.15959	0.148067	up	0.000117547	1	0.422	0.451	2
Dys	3.51584	2.89616	1.15905	0.147599	up	0.00122473	1	0.428	0.438	2
CG4004	0.296411	0.118586	1.15897	0.147534	up	0.0887123	1	0.057	0.026	2
miple2	2.81347	2.29094	1.15878	0.147364	up	2.28359e-06	0.0258389	0.403	0.425	2
HDAC6	0.483597	0.280799	1.15834	0.146985	up	0.136322	1	0.057	0.064	2
vnd	0.422766	0.228968	1.15769	0.146428	up	0.0193712	1	0.078	0.077	2
CG3335	0.341473	0.159031	1.15741	0.146184	up	0.0952093	1	0.057	0.047	2
CG30122	1.1729	0.877809	1.15714	0.145955	up	3.51617e-06	0.0397854	0.191	0.219	2
CG42255	0.156865	0	1.15686	0.145713	up	0.299278	1	0.004	0	2
CG7326	0.181652	0.021554	1.15672	0.145589	up	0.0435284	1	0.03	0.013	2
nrv2	0.48604	0.284784	1.15665	0.145524	up	0.0321767	1	0.086	0.077	2
CG5059	1.41068	1.08495	1.15623	0.145167	up	0.0112192	1	0.229	0.215	2
CG13324	0.861001	0.609677	1.15613	0.145081	up	0.000263844	1	0.076	0.142	2
Btk29A	0.629506	0.40965	1.15597	0.144936	up	0.0126849	1	0.117	0.116	2
RpL13A	30.7138	26.4349	1.15596	0.144933	up	1.18241e-07	0.0013379	0.961	0.983	2
Octbeta2R	0.349869	0.167757	1.15595	0.144923	up	0.123664	1	0.065	0.034	2
CG4045	0.266294	0.0956697	1.15573	0.144729	up	0.10004	1	0.051	0.026	2
brk	0.392286	0.204846	1.15557	0.144595	up	0.205914	1	0.064	0.047	2
RpL13	27.4033	23.5795	1.15557	0.144592	up	0.000105277	1	0.959	0.961	2
Usp7	1.44255	1.11379	1.15553	0.144559	up	1.24889e-05	0.141312	0.24	0.266	2
RhoGAP71E	1.64487	1.29104	1.15444	0.143615	up	0.0170988	1	0.246	0.249	2
Sox100B	0.829081	0.584976	1.15401	0.143245	up	0.00505838	1	0.148	0.142	2
Atg1	0.802928	0.56241	1.15394	0.143182	up	0.00147888	1	0.14	0.146	2
MFS14	1.63112	1.28045	1.15377	0.143037	up	2.59494e-05	0.293617	0.233	0.266	2
Pits	5.50124	4.63489	1.15375	0.143015	up	7.7293e-06	0.0874571	0.584	0.644	2
Alp9	0.42266	0.233156	1.15367	0.142952	up	0.200314	1	0.072	0.047	2
CG43736	2.26704	1.83202	1.15361	0.142895	up	6.67761e-05	0.755572	0.326	0.335	2
Rab14	0.551696	0.345389	1.15334	0.142665	up	2.8834e-06	0.0326257	0.099	0.133	2
CG14650	0.573534	0.364538	1.15316	0.142508	up	0.00266326	1	0.099	0.099	2
wap	0.65763	0.437611	1.15304	0.142406	up	0.0104462	1	0.114	0.107	2
CG8223	0.438411	0.247852	1.15271	0.142116	up	0.148343	1	0.089	0.06	2
r	0.468888	0.274477	1.15254	0.14197	up	0.00227671	1	0.092	0.099	2
Alp5	0.461535	0.268117	1.15252	0.141954	up	0.103326	1	0.083	0.064	2
Pvf3	0.35098	0.172212	1.1525	0.141938	up	0.310017	1	0.045	0.039	2
Ubi-p5E	5.15584	4.34179	1.15239	0.141841	up	0.000100314	1	0.557	0.567	2
C3G	0.836898	0.594019	1.15237	0.14182	up	9.84231e-07	0.0111366	0.143	0.176	2
CG4364	1.66197	1.31063	1.15205	0.141545	up	2.197e-05	0.248591	0.272	0.296	2
RpLP0	18.8353	16.2234	1.15164	0.141191	up	0.00586351	1	0.929	0.906	2
pxb	0.278063	0.109943	1.15147	0.141037	up	0.172747	1	0.046	0.03	2
CG10433	0.328087	0.153925	1.15093	0.14057	up	0.0500036	1	0.055	0.056	2
Dyrk2	1.25632	0.961729	1.15017	0.139907	up	0.000159564	1	0.217	0.223	2
CG32040	0.174174	0.0208747	1.15016	0.139905	up	0.00902154	1	0.036	0.004	2
mub	0.838755	0.598725	1.15014	0.139883	up	0.0124828	1	0.149	0.15	2
slim	0.30827	0.137513	1.15011	0.139861	up	0.105477	1	0.063	0.03	2
dj-1beta	0.652031	0.43665	1.14992	0.139691	up	1.52414e-05	0.172457	0.12	0.15	2
siz	1.10239	0.82856	1.14975	0.139547	up	0.000409149	1	0.185	0.193	2
CG42238	0.501952	0.306969	1.14919	0.139055	up	0.0880332	1	0.08	0.069	2
Paip2	0.938759	0.687291	1.14904	0.138924	up	0.00653166	1	0.145	0.15	2
Tre1	0.791085	0.55916	1.14875	0.138674	up	0.0279855	1	0.141	0.133	2
CG3638	6.45698	5.4923	1.14859	0.138534	up	5.04571e-06	0.0570923	0.62	0.674	2
CG3906	0.148577	0	1.14858	0.138524	up	0.00204368	1	0.024	0	2
CG9776	0.69006	0.471493	1.14853	0.138487	up	0.00198267	1	0.12	0.124	2
CG5254	0.662895	0.449406	1.14729	0.137407	up	0.00532789	1	0.109	0.112	2
Mthfs	0.246385	0.0866408	1.14701	0.137156	up	0.245601	1	0.04	0.026	2
CG3770	0.514326	0.32029	1.14696	0.137119	up	0.145707	1	0.1	0.082	2
cg	1.11163	0.841586	1.14664	0.136833	up	0.000372174	1	0.18	0.202	2
CG31259	0.186177	0.0351997	1.14584	0.136141	up	0.0611428	1	0.034	0.017	2
pain	0.495526	0.305453	1.1456	0.135928	up	0.00287282	1	0.087	0.094	2
Rab40	0.244328	0.0865914	1.14517	0.13555	up	0.0322523	1	0.047	0.039	2
CG8177	3.24735	2.70949	1.145	0.135401	up	0.000367737	1	0.384	0.438	2
CG13895	0.153229	0.00752164	1.14462	0.135072	up	0.021689	1	0.029	0.004	2
RpII215	2.30536	1.88777	1.1446	0.135058	up	6.1244e-09	6.92976e-05	0.331	0.403	2
CG17765	1.284	0.996091	1.14423	0.134736	up	0.00244171	1	0.219	0.223	2
Trf4-1	0.771962	0.548792	1.14409	0.134612	up	0.0206736	1	0.138	0.133	2
tra	0.210317	0.0579674	1.144	0.134533	up	0.0704716	1	0.039	0.026	2
Piezo	0.308275	0.144143	1.14345	0.134053	up	0.243753	1	0.049	0.03	2
rgr	0.432112	0.25256	1.14335	0.133961	up	0.0551891	1	0.062	0.06	2
CG31272	0.143343	0	1.14334	0.133956	up	0.146277	1	0.006	0	2
CG14207	0.612943	0.410852	1.14324	0.133867	up	9.83231e-05	1	0.109	0.129	2
yata	0.310176	0.146144	1.14312	0.133758	up	0.00755877	1	0.062	0.064	2
p130CAS	0.719767	0.504711	1.14292	0.133588	up	2.77494e-05	0.313985	0.129	0.15	2
Lam	2.12284	1.73237	1.14291	0.133575	up	0.000354967	1	0.318	0.352	2
puc	4.23867	3.58489	1.14259	0.133302	up	1.24007e-06	0.0140314	0.476	0.545	2
cdi	2.71475	2.25185	1.14235	0.133087	up	0.0124883	1	0.333	0.348	2
CG15093	0.477778	0.293829	1.14217	0.132933	up	0.0102362	1	0.078	0.086	2
CG1774	0.141863	0	1.14186	0.132661	up	0.00309182	1	0.022	0	2
CG8155	0.208914	0.0592182	1.14133	0.132191	up	0.0534655	1	0.035	0.026	2
tamo	0.932145	0.693126	1.14117	0.132054	up	0.0012336	1	0.153	0.172	2
sno	1.008	0.759965	1.14093	0.131848	up	0.00422553	1	0.163	0.172	2
Zyx	0.437127	0.259893	1.14067	0.131619	up	0.103402	1	0.081	0.069	2
scramb2	0.681586	0.474287	1.14061	0.131563	up	0.0423982	1	0.128	0.12	2
Clamp	0.333355	0.16981	1.1398	0.130857	up	0.0215098	1	0.056	0.052	2
Maf1	1.11371	0.85588	1.13892	0.130084	up	1.04443e-07	0.00118177	0.189	0.24	2
wun2	2.37235	1.96165	1.13867	0.129863	up	0.00462724	1	0.333	0.352	2
mrt	0.286463	0.130076	1.13839	0.129611	up	0.226329	1	0.048	0.03	2
ND-15	1.80799	1.46685	1.13829	0.129524	up	1.07653e-05	0.121809	0.299	0.348	2
CG7728	0.219677	0.071723	1.13805	0.129319	up	0.0945203	1	0.04	0.03	2
cu	0.626769	0.429814	1.13775	0.129052	up	0.334262	1	0.108	0.082	2
CG16898	0.262408	0.109645	1.13767	0.128981	up	0.248645	1	0.04	0.03	2
Nelf-A	0.252066	0.100664	1.13756	0.128882	up	0.0100614	1	0.048	0.047	2
CG8209	0.3753	0.209607	1.13698	0.128376	up	0.00691136	1	0.071	0.082	2
Gmap	7.72802	6.67696	1.13691	0.128315	up	0.00405652	1	0.663	0.674	2
CG34125	0.62744	0.431574	1.13682	0.128234	up	2.64956e-05	0.299797	0.121	0.142	2
CG3918	0.298068	0.142913	1.13575	0.127297	up	0.203362	1	0.055	0.039	2
Pmp70	0.86316	0.640584	1.13567	0.127222	up	0.0169459	1	0.139	0.146	2
Nrg	3.05776	2.57326	1.13559	0.127153	up	0.000122887	1	0.382	0.421	2
Rm62	6.55745	5.65574	1.13548	0.127055	up	0.000597771	1	0.683	0.704	2
Kyat	0.353921	0.192814	1.13506	0.126689	up	0.0119178	1	0.068	0.069	2
CG7518	0.71403	0.510658	1.13462	0.126302	up	0.000116291	1	0.126	0.15	2
CG17508	1.4922	1.19775	1.13398	0.125732	up	0.00178424	1	0.246	0.258	2
CG3961	0.220384	0.0767182	1.13343	0.125248	up	0.279293	1	0.033	0.021	2
Dl	3.05971	2.5829	1.13308	0.124939	up	1.8946e-05	0.214374	0.27	0.326	2
CG14818	1.15492	0.901967	1.133	0.124867	up	5.22315e-07	0.00591	0.202	0.24	2
Ubi-p63E	4.49731	3.85866	1.13144	0.123495	up	0.0107208	1	0.539	0.536	2
CG3198	0.607802	0.421355	1.13118	0.123258	up	0.0710931	1	0.107	0.099	2
spi	0.559638	0.378943	1.13104	0.123137	up	0.00318105	1	0.1	0.107	2
NaCP60E	0.234442	0.0915393	1.13092	0.123031	up	0.172119	1	0.037	0.026	2
Tmhs	0.221189	0.0799706	1.13076	0.122891	up	0.0833347	1	0.046	0.034	2
GILT1	0.709274	0.511624	1.13075	0.122884	up	0.00432698	1	0.118	0.133	2
CG9328	0.379108	0.219714	1.13068	0.12282	up	0.12861	1	0.065	0.052	2
mahe	1.70364	1.39175	1.1304	0.122572	up	8.71627e-07	0.00986246	0.253	0.309	2
Ulp1	0.420219	0.257405	1.12948	0.121761	up	0.00222933	1	0.075	0.086	2
ca	0.295803	0.147304	1.12943	0.121716	up	0.00379858	1	0.048	0.06	2
CG15531	0.190819	0.0543791	1.1294	0.121689	up	0.0265875	1	0.031	0.026	2
CG10916	0.250619	0.107535	1.12919	0.121502	up	0.322379	1	0.037	0.03	2
l(1)G0469	5.39254	4.66257	1.12891	0.121254	up	8.04998e-05	0.910855	0.541	0.571	2
CG4230	0.211692	0.0736006	1.12862	0.120999	up	0.128152	1	0.04	0.03	2
Rab35	0.664952	0.47564	1.12829	0.120704	up	0.010031	1	0.119	0.112	2
Slip1	0.281714	0.135981	1.12829	0.120701	up	0.0187493	1	0.053	0.052	2
CG17528	0.497963	0.327787	1.12817	0.120593	up	0.0113681	1	0.083	0.09	2
Sps2	0.345723	0.193105	1.12792	0.120372	up	0.100209	1	0.069	0.056	2
CG5098	0.140086	0.0112142	1.12744	0.119952	up	0.0713968	1	0.025	0.009	2
Clk	0.266141	0.12325	1.12721	0.119747	up	0.18931	1	0.046	0.021	2
CG13658	0.336813	0.186489	1.1267	0.119289	up	0.132299	1	0.056	0.052	2
Mco1	0.126352	0	1.12635	0.118984	up	0.0597329	1	0.01	0	2
CG32170	1.38018	1.11328	1.12629	0.118933	up	3.8742e-07	0.00438366	0.227	0.279	2
Mink	0.194664	0.0611123	1.12586	0.118547	up	0.137096	1	0.037	0.026	2
CG5697	0.140198	0.0128	1.12579	0.118483	up	0.402133	1	0.013	0.004	2
CG42672	0.240596	0.102563	1.12519	0.117954	up	0.0247168	1	0.044	0.047	2
CG6695	0.433673	0.274209	1.12515	0.117914	up	0.000278845	1	0.076	0.086	2
alc	0.789061	0.590621	1.12476	0.117567	up	5.89961e-07	0.00667541	0.132	0.18	2
CG4752	0.297583	0.153706	1.12471	0.117524	up	0.0475867	1	0.057	0.056	2
CG6277	0.197346	0.0647775	1.1245	0.117342	up	0.300622	1	0.028	0.013	2
Vang	0.39485	0.240476	1.12445	0.117291	up	0.335506	1	0.068	0.052	2
Rga	0.462391	0.300546	1.12444	0.117288	up	0.00618431	1	0.083	0.09	2
Ras64B	0.26181	0.122339	1.12427	0.117132	up	0.0900277	1	0.054	0.043	2
Ns2	0.39677	0.242494	1.12417	0.117042	up	0.0260163	1	0.068	0.073	2
CG14441	1.26385	1.01398	1.12407	0.116954	up	0.0459742	1	0.213	0.206	2
CG31288	0.189368	0.0582153	1.12394	0.116838	up	0.200009	1	0.024	0.021	2
Picot	0.674458	0.490233	1.12362	0.116557	up	0.161249	1	0.104	0.099	2
Hlc	0.673152	0.489133	1.12357	0.116515	up	0.127423	1	0.12	0.116	2
ct	0.160644	0.0330002	1.12357	0.116508	up	0.230486	1	0.022	0.009	2
crc	1.22986	0.984993	1.12336	0.116322	up	4.33846e-05	0.490897	0.212	0.24	2
CG17119	0.131111	0.00736798	1.12284	0.115859	up	0.0570928	1	0.024	0.004	2
Dronc	0.266637	0.128117	1.12279	0.115816	up	0.0566785	1	0.049	0.043	2
RpS4	27.3751	24.2854	1.12219	0.115285	up	0.000387642	1	0.956	0.966	2
CG1815	0.451296	0.293543	1.12195	0.115072	up	0.0257819	1	0.083	0.082	2
Col4a1	0.159973	0.0339001	1.12194	0.115059	up	0.706811	1	0.006	0.009	2
CG8613	0.146901	0.0224036	1.12177	0.114907	up	0.157292	1	0.025	0.009	2
Lk6	7.34053	6.43881	1.12122	0.114415	up	0.000463901	1	0.675	0.721	2
Alp6	0.294755	0.154826	1.12117	0.114372	up	0.211989	1	0.051	0.034	2
mthl5	0.311719	0.170393	1.12075	0.113999	up	0.0478695	1	0.052	0.056	2
gzl	0.73885	0.552068	1.12034	0.113636	up	0.200879	1	0.127	0.12	2
St3	0.242274	0.109115	1.12006	0.113382	up	0.18903	1	0.042	0.034	2
wkd	0.274235	0.137785	1.11993	0.113263	up	0.00483197	1	0.047	0.056	2
CG8818	0.390947	0.242133	1.11981	0.113155	up	0.00481954	1	0.078	0.086	2
Ppa	3.86383	3.34356	1.11978	0.113132	up	4.45968e-05	0.504613	0.48	0.511	2
CG10405	0.119718	0	1.11972	0.113077	up	0.184576	1	0.005	0	2
Rack1	24.2156	21.5199	1.1197	0.113061	up	0.000534889	1	0.954	0.97	2
CG13917	1.49659	1.2301	1.1195	0.112881	up	0.000470656	1	0.228	0.258	2
DnaJ-1	0.994973	0.782125	1.11944	0.112824	up	0.0156229	1	0.157	0.163	2
Nc73EF	1.46572	1.20338	1.11906	0.112492	up	1.01457e-06	0.0114798	0.232	0.292	2
Nipped-B	2.86685	2.45576	1.11896	0.112397	up	0.000226698	1	0.391	0.429	2
odd	0.133227	0.0128268	1.11888	0.112324	up	0.0938164	1	0.022	0.004	2
CG2519	0.351427	0.208372	1.11839	0.111887	up	0.026805	1	0.062	0.064	2
RpS5a	18.4784	16.4167	1.11838	0.111878	up	0.0227245	1	0.918	0.923	2
Rab19	0.150083	0.0288755	1.11781	0.111368	up	0.10932	1	0.029	0.017	2
CG6607	0.164733	0.0421514	1.11762	0.111205	up	0.104348	1	0.031	0.021	2
Gnf1	0.231697	0.102304	1.11738	0.110991	up	0.295345	1	0.038	0.026	2
Inx2	0.248019	0.11702	1.11728	0.110893	up	0.280757	1	0.044	0.034	2
Mrtf	0.982625	0.774524	1.11727	0.110889	up	0.00563736	1	0.166	0.176	2
bwa	0.117264	0	1.11726	0.110883	up	0.0133349	1	0.016	0	2
casp	0.259586	0.127812	1.11684	0.110504	up	0.199292	1	0.044	0.039	2
RhoGAP5A	0.336906	0.197124	1.11676	0.110436	up	0.232013	1	0.063	0.052	2
Rab4	0.778029	0.593151	1.11605	0.109792	up	0.00821129	1	0.14	0.146	2
Bmcp	0.35319	0.212527	1.11601	0.109758	up	0.210151	1	0.053	0.052	2
RpS14b	6.15546	5.41196	1.11596	0.109712	up	0.000276929	1	0.64	0.67	2
Psc	0.968	0.763956	1.11567	0.109459	up	0.0188105	1	0.162	0.176	2
CG4119	0.230925	0.103547	1.11543	0.109237	up	0.0099751	1	0.042	0.047	2
CG5080	0.115374	0	1.11537	0.10919	up	0.299278	1	0.004	0	2
Drat	0.856243	0.664635	1.11511	0.108949	up	0.12771	1	0.137	0.124	2
Zip99C	0.420998	0.274502	1.11494	0.108804	up	0.184014	1	0.075	0.073	2
olf186-F	0.287673	0.155094	1.11478	0.108655	up	0.287226	1	0.05	0.039	2
DIP-alpha	0.123288	0.00807497	1.11429	0.108218	up	0.0773672	1	0.022	0.004	2
Adi1	0.569434	0.408491	1.11427	0.108196	up	1.87892e-05	0.2126	0.109	0.142	2
CG6340	0.473813	0.32282	1.11415	0.108088	up	0.0144916	1	0.083	0.09	2
E(bx)	0.865286	0.67458	1.11388	0.107852	up	6.93536e-06	0.0784736	0.146	0.18	2
CG6418	0.169265	0.0497901	1.11381	0.107785	up	0.0813336	1	0.03	0.026	2
CG3262	0.480432	0.32931	1.11368	0.107674	up	0.00151897	1	0.092	0.103	2
slif	0.305515	0.172388	1.11355	0.107555	up	0.38657	1	0.054	0.039	2
btl	0.218356	0.0941266	1.11354	0.107546	up	0.234491	1	0.035	0.026	2
Hil	0.137379	0.0218877	1.11302	0.107075	up	0.273067	1	0.019	0.009	2
Cpsf5	0.639753	0.473477	1.11285	0.106921	up	0.00598564	1	0.108	0.124	2
RpL22	23.1068	20.6708	1.11241	0.106529	up	0.00016601	1	0.935	0.957	2
CG16721	0.143984	0.0283843	1.11241	0.106528	up	0.137554	1	0.027	0.009	2
Corp	0.168669	0.0508696	1.1121	0.106248	up	0.413214	1	0.024	0.013	2
CG9498	0.116837	0.0042756	1.11208	0.106234	up	0.428685	1	0.007	0.004	2
Alp4	0.117563	0.00505935	1.11194	0.106104	up	0.455045	1	0.009	0.004	2
CG3734	0.273087	0.144939	1.11193	0.106094	up	0.194556	1	0.045	0.043	2
CG14696	0.60283	0.441528	1.1119	0.106067	up	0.0473651	1	0.111	0.107	2
sl	0.425102	0.281736	1.11185	0.106028	up	0.00249285	1	0.077	0.09	2
CG43051	1.90435	1.6125	1.11171	0.1059	up	1.92258e-05	0.21754	0.278	0.339	2
PAPLA1	0.313184	0.181323	1.11162	0.105819	up	0.000607026	1	0.055	0.073	2
CG18745	0.783933	0.604969	1.11151	0.105716	up	0.000352438	1	0.125	0.155	2
CG6845	0.443614	0.298854	1.11145	0.105667	up	0.234928	1	0.076	0.069	2
Atg8a	4.20384	3.68287	1.11125	0.105486	up	3.18527e-06	0.0360413	0.51	0.562	2
Prp3	0.191212	0.0719561	1.11125	0.105486	up	0.0408537	1	0.035	0.034	2
CG32767	2.05416	1.7485	1.11121	0.105449	up	0.000814612	1	0.301	0.322	2
CG9394	0.454257	0.308719	1.11121	0.105446	up	0.0231439	1	0.078	0.082	2
CG10383	0.389113	0.250317	1.11101	0.105268	up	0.0531921	1	0.072	0.073	2
ttv	0.408147	0.267484	1.11098	0.105241	up	0.0646035	1	0.074	0.077	2
Grip	0.317512	0.185915	1.11097	0.105231	up	0.163637	1	0.053	0.052	2
CG42541	0.233669	0.110475	1.11094	0.105205	up	0.336004	1	0.038	0.03	2
CG12355	0.229827	0.107157	1.1108	0.105078	up	0.0687479	1	0.043	0.043	2
eIF3g1	2.2375	1.91494	1.11066	0.104953	up	0.000142727	1	0.359	0.391	2
RpL19	42.2603	37.9511	1.11063	0.10493	up	0.00308041	1	0.985	0.979	2
maf-S	0.659124	0.493983	1.11054	0.104844	up	0.0119799	1	0.124	0.133	2
CG5270	0.168533	0.0525111	1.11023	0.10457	up	0.281032	1	0.031	0.017	2
CG31886	0.178269	0.0617394	1.10975	0.104138	up	0.0378139	1	0.027	0.034	2
CG7324	0.47606	0.330249	1.10961	0.10401	up	0.122406	1	0.085	0.082	2
RpL7A	27.4412	24.6323	1.10958	0.103985	up	0.00370907	1	0.967	0.974	2
CG6686	0.407156	0.268287	1.10949	0.103903	up	0.0187026	1	0.065	0.077	2
AnxB9	3.07403	2.67342	1.10906	0.103509	up	3.66819e-07	0.00415055	0.411	0.464	2
CG15019	0.769822	0.595978	1.10893	0.103392	up	1.09075e-05	0.123419	0.147	0.176	2
CG8562	0.97142	0.778179	1.10867	0.103164	up	0.280218	1	0.132	0.133	2
elav	0.942759	0.752478	1.10858	0.103079	up	0.00170319	1	0.146	0.167	2
CG2493	0.125664	0.0156694	1.1083	0.102825	up	0.0542825	1	0.026	0.004	2
rl	1.68255	1.42068	1.10818	0.102718	up	0.00517415	1	0.266	0.288	2
hwt	0.286009	0.160667	1.10799	0.102549	up	0.0189079	1	0.046	0.056	2
Diap2	0.565207	0.412737	1.10793	0.102489	up	0.0295009	1	0.093	0.107	2
spel1	0.170197	0.0562827	1.10784	0.102416	up	0.205623	1	0.036	0.017	2
insc	1.91723	1.63572	1.1068	0.101477	up	0.00364632	1	0.306	0.309	2
Cyp9c1	0.948981	0.760993	1.10675	0.101429	up	0.00120261	1	0.17	0.193	2
Actn	0.261814	0.140314	1.10655	0.101247	up	0.350806	1	0.045	0.03	2
tws	0.910364	0.726567	1.10645	0.101159	up	5.25996e-05	0.595164	0.157	0.197	2
tap	0.106175	0	1.10618	0.100908	up	0.0133349	1	0.016	0	2
CG5728	0.203364	0.0880078	1.10602	0.100772	up	0.0738053	1	0.035	0.039	2
CG4538	0.839504	0.663234	1.10598	0.100732	up	8.96959e-05	1	0.149	0.176	2
CG11699	0.370239	0.239039	1.10589	0.100649	up	0.00536958	1	0.078	0.09	2
CG13806	0.10576	0	1.10576	0.100533	up	0.146277	1	0.006	0	2
CG13252	2.68233	2.33039	1.10568	0.100457	up	3.45616e-05	0.391065	0.374	0.416	2
CG9344	0.646434	0.489138	1.10563	0.100414	up	3.55785e-05	0.402571	0.131	0.159	2
RpS15Ab	0.523485	0.378238	1.10539	0.100195	up	0.00526185	1	0.1	0.116	2
Fbl6	0.295637	0.172522	1.105	0.0998453	up	0.0616147	1	0.053	0.052	2
CG14273	0.104844	0	1.10484	0.0997042	up	0.299278	1	0.004	0	2
Crtc	2.284	1.97328	1.1045	0.0993965	up	2.71887e-07	0.00307641	0.326	0.395	2
Mob4	0.28224	0.160941	1.10448	0.0993782	up	0.0221666	1	0.061	0.06	2
CG32368	0.372643	0.242845	1.10444	0.0993351	up	0.260438	1	0.063	0.06	2
ttk	1.57723	1.33356	1.10442	0.0993176	up	0.000316152	1	0.227	0.275	2
CG32243	0.270841	0.150735	1.10437	0.0992773	up	0.0464678	1	0.048	0.052	2
comm	0.104352	0	1.10435	0.0992589	up	0.0108047	1	0.017	0	2
Zcchc7	0.422558	0.288197	1.1043	0.0992134	up	0.26507	1	0.075	0.073	2
CG15514	0.17321	0.0624484	1.10425	0.0991679	up	0.153977	1	0.034	0.026	2
CanB2	0.784572	0.616179	1.10419	0.0991142	up	0.00061062	1	0.142	0.167	2
Poc1	0.167596	0.0574991	1.10411	0.0990399	up	0.264488	1	0.033	0.021	2
CG6330	0.601873	0.450919	1.10404	0.0989758	up	0.0119289	1	0.105	0.107	2
CG11077	0.491114	0.350891	1.1038	0.0987592	up	0.175646	1	0.092	0.094	2
E(var)3-9	0.2626	0.143942	1.10373	0.0986932	up	0.0715361	1	0.049	0.047	2
U2af50	0.489767	0.350432	1.10318	0.0981954	up	0.0601259	1	0.087	0.094	2
CG5961	0.172173	0.0626463	1.10307	0.0980974	up	0.211699	1	0.04	0.021	2
CG10631	0.305025	0.183093	1.10306	0.0980898	up	0.378417	1	0.052	0.047	2
CG15743	0.137656	0.0313639	1.10306	0.0980877	up	0.369686	1	0.022	0.013	2
CG4830	0.102965	0	1.10297	0.0980021	up	0.0108047	1	0.017	0	2
CG17059	0.471787	0.334452	1.10292	0.0979571	up	0.000758276	1	0.089	0.116	2
Sfxn2	0.170175	0.0612949	1.10259	0.0976634	up	0.178709	1	0.03	0.026	2
mats	0.347235	0.221924	1.10255	0.0976277	up	0.0934638	1	0.064	0.069	2
mspo	0.123692	0.0192805	1.10244	0.0975224	up	0.157421	1	0.02	0.004	2
CG9986	0.134625	0.0292841	1.10234	0.0974389	up	0.175047	1	0.022	0.013	2
CG33494	0.487693	0.34958	1.10234	0.0974331	up	0.165889	1	0.06	0.056	2
CG6048	0.144753	0.0387281	1.10207	0.0971922	up	0.180826	1	0.025	0.021	2
CNT2	0.157078	0.0499937	1.10199	0.0971133	up	0.0695999	1	0.027	0.026	2
CG17816	0.278399	0.160103	1.10197	0.0970999	up	0.470597	1	0.042	0.034	2
aos	0.381122	0.253616	1.10171	0.096864	up	0.069238	1	0.068	0.073	2
Su(P)	0.441824	0.308743	1.10169	0.0968414	up	0.00601805	1	0.079	0.094	2
dbr	0.411979	0.281705	1.10164	0.0968011	up	0.00262818	1	0.074	0.09	2
RhoGAP68F	0.305578	0.185466	1.10132	0.0965106	up	0.117645	1	0.065	0.06	2
Muc11A	0.101127	0	1.10113	0.0963339	up	0.386493	1	0.003	0	2
RpS17	29.4858	26.688	1.10105	0.0962619	up	0.00319739	1	0.954	0.974	2
Toll-7	0.104494	0.00314605	1.10103	0.0962458	up	0.0549828	1	0.022	0.004	2
Wee1	0.145717	0.040739	1.10087	0.0960992	up	0.246127	1	0.029	0.013	2
Rassf	0.223403	0.111781	1.1004	0.0956738	up	0.0302167	1	0.042	0.047	2
rudhira	3.30638	2.91378	1.10031	0.0955951	up	0.000564005	1	0.424	0.468	2
Tob	0.306174	0.187096	1.10031	0.0955924	up	0.0463743	1	0.055	0.06	2
Cyp6a9	0.437082	0.306109	1.10028	0.0955624	up	0.000753559	1	0.083	0.099	2
CG4462	0.1058	0.00505935	1.10023	0.0955223	up	0.122698	1	0.018	0.004	2
Ibf1	0.137723	0.0341257	1.10018	0.0954723	up	0.0474024	1	0.022	0.021	2
CG14647	0.145361	0.0410953	1.10015	0.0954461	up	0.0567631	1	0.03	0.026	2
Ctr9	0.246399	0.132948	1.10014	0.0954353	up	0.00644474	1	0.04	0.052	2
CG16749	0.953762	0.776004	1.10009	0.0953906	up	0.00728583	1	0.152	0.172	2
Ack	0.242831	0.129825	1.10002	0.0953292	up	0.0819741	1	0.043	0.047	2
RpS6	21.4158	19.3782	1.09999	0.0953011	up	0.00322737	1	0.942	0.931	2
CG10139	0.190856	0.0828027	1.09979	0.0951196	up	0.324794	1	0.041	0.03	2
CG5151	1.41335	1.19488	1.09953	0.0948872	up	0.0510616	1	0.205	0.223	2
mbt	0.609367	0.463753	1.09948	0.0948376	up	0.000861091	1	0.101	0.129	2
eIF2D	0.168601	0.0631511	1.09919	0.0945698	up	0.306839	1	0.034	0.021	2
Pka-C1	1.88047	1.62101	1.09899	0.0943946	up	4.11753e-06	0.0465899	0.276	0.33	2
CG5455	0.425366	0.297182	1.09882	0.0942347	up	0.104659	1	0.086	0.077	2
corn	0.814484	0.651307	1.09882	0.0942343	up	4.90706e-05	0.555234	0.134	0.172	2
CG7567	0.0986943	0	1.09869	0.0941225	up	0.507266	1	0.002	0	2
CG6254	0.124006	0.0230836	1.09865	0.0940779	up	0.224671	1	0.022	0.013	2
CG11122	0.437238	0.308361	1.0985	0.093948	up	0.0471799	1	0.077	0.082	2
CG41099	0.854719	0.688513	1.09843	0.0938849	up	2.21401e-06	0.0250515	0.148	0.202	2
LManII	0.204823	0.0968666	1.09842	0.0938754	up	0.42868	1	0.033	0.021	2
whe	2.72266	2.38912	1.09842	0.0938705	up	1.27102e-06	0.0143816	0.345	0.421	2
CG10082	1.00433	0.824857	1.09835	0.0938068	up	0.0041385	1	0.159	0.185	2
CG31998	0.835875	0.671773	1.09816	0.0936366	up	7.53006e-07	0.00852026	0.142	0.193	2
Reg-5	0.239736	0.128958	1.09812	0.0936035	up	0.166885	1	0.046	0.043	2
ZnT41F	0.207174	0.0993946	1.09803	0.0935221	up	0.0306218	1	0.04	0.047	2
ash1	0.249011	0.137586	1.09795	0.093444	up	0.0485978	1	0.042	0.047	2
RpL3	39.9995	36.3428	1.09792	0.0934201	up	0.00938271	1	0.99	0.987	2
CG10560	0.0978479	0	1.09785	0.0933518	up	0.146277	1	0.006	0	2
Srp54	0.398087	0.273504	1.09783	0.0933323	up	0.00100807	1	0.07	0.094	2
FBXO11	0.621837	0.477708	1.09754	0.0930674	up	0.000671833	1	0.109	0.133	2
Mal-A6	1.95074	1.68896	1.09735	0.0929023	up	0.0270902	1	0.277	0.292	2
Smox	1.5615	1.33467	1.09716	0.0927217	up	8.11257e-05	0.917937	0.256	0.296	2
hang	0.902796	0.734701	1.0969	0.0924891	up	0.0162679	1	0.149	0.163	2
CG8187	0.173538	0.0702487	1.09651	0.0921324	up	0.040729	1	0.03	0.034	2
CG13003	0.0964638	0	1.09646	0.0920903	up	0.184576	1	0.005	0	2
CG5447	0.196603	0.0916156	1.09618	0.0918276	up	0.112738	1	0.04	0.039	2
Cad87A	0.122351	0.0242477	1.09578	0.0914673	up	0.0881113	1	0.023	0.004	2
step	1.15005	0.962334	1.09566	0.091355	up	0.000320723	1	0.19	0.223	2
qkr58E-1	0.262611	0.152668	1.09538	0.0911029	up	0.236186	1	0.053	0.043	2
CG6656	0.107692	0.0112707	1.09535	0.0910706	up	0.0989345	1	0.026	0.009	2
CG6659	0.703551	0.555538	1.09515	0.0908932	up	1.14883e-06	0.012999	0.127	0.176	2
msn	5.8473	5.25269	1.0951	0.0908422	up	1.05938e-06	0.0119869	0.62	0.678	2
GAPcenA	0.706771	0.55866	1.09502	0.0907764	up	0.00626556	1	0.129	0.142	2
Cont	0.2189	0.113456	1.0947	0.0904798	up	0.161094	1	0.034	0.034	2
Karybeta3	2.48484	2.18446	1.09433	0.090139	up	4.97417e-07	0.00562827	0.373	0.442	2
hfp	1.03395	0.858804	1.09423	0.0900472	up	0.00560214	1	0.17	0.193	2
CG8272	0.100695	0.0060389	1.09409	0.0899207	up	0.178217	1	0.016	0.004	2
CG3690	0.0940112	0	1.09401	0.089851	up	0.184576	1	0.005	0	2
Ack-like	0.357695	0.241206	1.09385	0.0897051	up	0.138336	1	0.058	0.06	2
CG12826	0.0933905	0	1.09339	0.0892834	up	0.00876013	1	0.018	0	2
CG17572	0.0933035	0	1.0933	0.0892038	up	0.299278	1	0.004	0	2
CG8839	3.25936	2.89641	1.09315	0.0890643	up	0.000484413	1	0.426	0.476	2
Mal-A7	0.485707	0.35913	1.09313	0.0890463	up	0.267242	1	0.078	0.077	2
ball	0.15158	0.0535366	1.09306	0.0889823	up	0.285589	1	0.027	0.017	2
CG7065	0.238537	0.1331	1.09305	0.0889737	up	0.10324	1	0.041	0.017	2
Inx3	0.817158	0.662618	1.09295	0.0888804	up	0.00024889	1	0.133	0.167	2
IP3K1	0.646839	0.506808	1.09293	0.088864	up	0.0625439	1	0.113	0.116	2
GstD3	0.384233	0.266532	1.09293	0.0888636	up	0.00048591	1	0.075	0.099	2
CG6923	0.22652	0.122295	1.09287	0.0888057	up	0.0453573	1	0.039	0.047	2
CG12177	0.858781	0.701016	1.09275	0.0886952	up	6.64035e-05	0.751355	0.152	0.189	2
sra	0.322737	0.210542	1.09268	0.0886345	up	0.352691	1	0.062	0.056	2
CG11034	0.238573	0.133551	1.09265	0.0886042	up	0.264563	1	0.041	0.021	2
Cyp28d1	0.138564	0.0420823	1.09259	0.0885472	up	0.150997	1	0.022	0.021	2
raptor	0.19704	0.0956106	1.09258	0.08854	up	0.507161	1	0.034	0.026	2
CG4049	0.152395	0.0551143	1.0922	0.0881929	up	0.210866	1	0.025	0.021	2
l(2)k09913	1.16925	0.986153	1.09219	0.0881837	up	5.43701e-05	0.615198	0.2	0.245	2
Pdk	0.421196	0.301302	1.09213	0.0881339	up	0.00537428	1	0.075	0.094	2
sov	0.650984	0.511715	1.09213	0.0881266	up	0.000206941	1	0.108	0.142	2
Pli	0.367113	0.251842	1.09208	0.0880849	up	0.0597063	1	0.064	0.069	2
CG15771	1.74645	1.51492	1.09207	0.0880712	up	0.001266	1	0.265	0.3	2
CG43120	0.371549	0.256217	1.09181	0.087836	up	0.12315	1	0.058	0.069	2
Cys	1.0625	0.8892	1.09173	0.087764	up	0.00111201	1	0.136	0.185	2
CG5104	0.181197	0.0819635	1.09172	0.087751	up	0.0197828	1	0.037	0.043	2
CG7966	0.231819	0.128348	1.0917	0.0877369	up	0.225631	1	0.044	0.021	2
Set1	0.846627	0.691824	1.0915	0.087553	up	8.80865e-08	0.000996699	0.138	0.206	2
CG12560	0.313663	0.20354	1.0915	0.0875518	up	0.051997	1	0.066	0.069	2
Fim	22.8785	20.8769	1.09149	0.0875473	up	0.000245001	1	0.908	0.961	2
CG6983	0.189603	0.0899539	1.09143	0.0874843	up	0.0738092	1	0.038	0.039	2
CG8777	0.10714	0.014417	1.0914	0.0874657	up	0.230802	1	0.019	0.009	2
corto	1.81469	1.57905	1.09137	0.0874341	up	0.26456	1	0.269	0.24	2
CYLD	0.166754	0.0690824	1.09136	0.0874252	up	0.0993428	1	0.031	0.034	2
enc	0.776176	0.627532	1.09133	0.0873983	up	0.00931772	1	0.138	0.159	2
HP5	0.281048	0.174161	1.09103	0.0871242	up	0.289737	1	0.049	0.047	2
CG17270	0.237013	0.133906	1.09093	0.0870312	up	0.156226	1	0.042	0.043	2
CG33282	0.0905065	0	1.09051	0.0866423	up	0.0929592	1	0.008	0	2
Dtg	1.87566	1.63712	1.09045	0.086595	up	0.0979849	1	0.256	0.275	2
nxf2	0.101495	0.0101434	1.09043	0.0865761	up	0.168789	1	0.019	0.009	2
Yippee	0.481764	0.358958	1.09037	0.0865151	up	0.360513	1	0.092	0.082	2
CG1789	0.296854	0.189402	1.09034	0.0864905	up	0.492614	1	0.053	0.047	2
CG6621	0.184881	0.0871499	1.0899	0.0860827	up	0.28056	1	0.031	0.03	2
CG31357	0.233156	0.131494	1.08985	0.0860378	up	0.0720133	1	0.043	0.047	2
sosie	0.214403	0.114319	1.08982	0.086009	up	0.34843	1	0.036	0.03	2
CG5498	0.125352	0.0326257	1.0898	0.085991	up	0.290305	1	0.024	0.013	2
CG5445	0.254183	0.150982	1.08966	0.0858692	up	0.236523	1	0.047	0.043	2
CG18747	0.989359	0.82606	1.08943	0.0856522	up	0.0117552	1	0.152	0.163	2
ced-6	0.15395	0.0593049	1.08935	0.085578	up	0.353236	1	0.027	0.013	2
CG9609	0.129227	0.0366134	1.08934	0.0855743	up	0.390278	1	0.019	0.013	2
CG30283	0.247413	0.145351	1.08911	0.0853605	up	0.248943	1	0.047	0.047	2
eIF4E1	1.58307	1.37182	1.08906	0.0853192	up	1.66219e-06	0.0188077	0.271	0.326	2
CG17145	0.304353	0.1977	1.08905	0.0853042	up	0.123235	1	0.042	0.056	2
grau	0.141387	0.0482888	1.08881	0.0850849	up	0.132387	1	0.026	0.026	2
DNApol-eta	0.167069	0.0719568	1.08873	0.0850095	up	0.446668	1	0.027	0.017	2
CG5522	0.256993	0.154631	1.08865	0.0849418	up	0.476343	1	0.046	0.03	2
AGO1	4.23646	3.81056	1.08854	0.0848338	up	5.85851e-06	0.066289	0.527	0.579	2
Src64B	0.811065	0.663937	1.08842	0.0847288	up	0.0067867	1	0.126	0.146	2
Ptp99A	0.479585	0.359401	1.08841	0.0847182	up	0.0535337	1	0.088	0.099	2
aft	0.120798	0.0298585	1.0883	0.0846193	up	0.356232	1	0.021	0.009	2
CG10226	0.0882632	0	1.08826	0.084583	up	0.0929592	1	0.008	0	2
hpo	0.177786	0.0823128	1.08821	0.0845365	up	0.269376	1	0.036	0.03	2
D2hgdh	0.822204	0.674625	1.08813	0.084457	up	3.75519e-07	0.004249	0.136	0.197	2
Acyp2	0.319752	0.2129	1.0881	0.0844294	up	0.0231128	1	0.064	0.073	2
Tps1	0.0880854	0	1.08809	0.0844196	up	0.0744324	1	0.009	0	2
baf	1.28799	1.10277	1.08808	0.0844163	up	0.000466827	1	0.221	0.253	2
Gel	0.198281	0.101537	1.08783	0.0841815	up	0.309625	1	0.039	0.03	2
Mlc1	0.15733	0.0640574	1.08766	0.0840264	up	0.169467	1	0.018	0.004	2
Dgkepsilon	0.125076	0.0344153	1.08764	0.0840146	up	0.172287	1	0.025	0.021	2
EndoGI	0.820462	0.673786	1.08763	0.0840022	up	0.00821289	1	0.147	0.163	2
cbt	1.13055	0.958953	1.08759	0.0839681	up	0.000501756	1	0.171	0.21	2
Spc105R	0.0873237	0	1.08732	0.0837194	up	0.0164694	1	0.015	0	2
iotaTry	0.207899	0.110897	1.08732	0.0837141	up	0.160824	1	0.039	0.039	2
Pat1	0.56501	0.439627	1.08709	0.0835086	up	0.0462559	1	0.111	0.12	2
gukh	0.295497	0.191955	1.08687	0.0832993	up	0.34045	1	0.051	0.047	2
CG32425	1.1191	0.949904	1.08677	0.0832128	up	1.53241e-06	0.0173393	0.187	0.249	2
CG1628	0.141614	0.0504661	1.08677	0.0832094	up	0.285305	1	0.029	0.013	2
CG2685	0.158582	0.0663469	1.0865	0.0829583	up	0.11464	1	0.028	0.03	2
ref(2)P	1.15199	0.980855	1.08639	0.082863	up	0.043812	1	0.196	0.215	2
gammaTub23C	0.113394	0.0248963	1.08635	0.0828212	up	0.369424	1	0.02	0.009	2
SNF4Agamma	3.33679	2.99209	1.08634	0.0828186	up	6.4401e-07	0.00728698	0.413	0.485	2
CG5758	0.0991971	0.0123223	1.08582	0.0823331	up	0.221429	1	0.017	0.004	2
CG6067	0.135744	0.0459887	1.08581	0.0823257	up	0.212378	1	0.018	0.017	2
nbs	0.0912866	0.00504626	1.08581	0.0823238	up	0.197711	1	0.014	0.004	2
MED31	0.345274	0.23908	1.0857	0.0822286	up	0.00261951	1	0.064	0.086	2
bgm	0.114842	0.0268383	1.0857	0.0822283	up	0.323593	1	0.018	0.013	2
Rnf146	0.0935843	0.00736798	1.08559	0.0821197	up	0.0975973	1	0.022	0.004	2
CG14245	0.0852478	0	1.08525	0.0818083	up	0.234172	1	0.004	0	2
CG17724	0.405521	0.295302	1.08509	0.0816645	up	0.102637	1	0.072	0.077	2
CG3819	0.166623	0.0751968	1.08503	0.0816097	up	0.199285	1	0.032	0.013	2
CG44004	0.105827	0.0192719	1.08492	0.081505	up	0.312348	1	0.015	0.004	2
Zif	0.192165	0.0988526	1.08492	0.0815048	up	0.106841	1	0.034	0.034	2
CG44142	0.129987	0.0415528	1.08491	0.081493	up	0.502432	1	0.021	0.013	2
CG8773	0.378202	0.270719	1.08458	0.0811969	up	0.169541	1	0.065	0.069	2
arr	0.62378	0.4972	1.08454	0.0811598	up	0.000933431	1	0.106	0.142	2
CG7841	0.170541	0.0793067	1.08453	0.0811475	up	0.469921	1	0.039	0.026	2
mt:CoII	396.107	365.177	1.08447	0.0810871	up	0.000656666	1	1	1	2
AcCoAS	0.675502	0.545101	1.0844	0.0810236	up	0.000102499	1	0.104	0.146	2
Sans	0.108305	0.0221732	1.08426	0.0809009	up	0.302641	1	0.019	0.009	2
CG16779	0.152917	0.0634918	1.08409	0.0807379	up	0.175484	1	0.026	0.009	2
Mbs	0.670945	0.541576	1.08392	0.0805839	up	0.00373164	1	0.123	0.146	2
Dok	0.537972	0.419043	1.08381	0.0804821	up	0.364979	1	0.099	0.09	2
CG15891	0.372304	0.266278	1.08373	0.0804087	up	0.00666554	1	0.072	0.086	2
raw	3.17824	2.85557	1.08369	0.0803705	up	0.000161431	1	0.4	0.455	2
pzg	0.389914	0.282646	1.08363	0.0803167	up	0.00216726	1	0.069	0.09	2
Prosbeta5	1.15759	0.991172	1.08358	0.0802672	up	3.66698e-08	0.000414919	0.211	0.283	2
Sry-delta	0.119907	0.0337475	1.08335	0.0800554	up	0.457604	1	0.019	0.013	2
CG6550	0.0830563	0	1.08306	0.0797869	up	0.0133349	1	0.016	0	2
CG6484	0.731776	0.599165	1.08293	0.079666	up	0.153312	1	0.113	0.116	2
l(1)10Bb	0.195772	0.104252	1.08288	0.0796241	up	0.0700696	1	0.039	0.043	2
CG31637	0.215716	0.12275	1.0828	0.0795518	up	0.47132	1	0.039	0.03	2
Prx2540-2	0.210382	0.117834	1.08279	0.0795435	up	0.399269	1	0.032	0.03	2
CG4238	0.0922266	0.0087714	1.08273	0.0794852	up	0.299253	1	0.014	0.004	2
Uba2	0.808183	0.670389	1.08249	0.0792658	up	0.0892518	1	0.141	0.15	2
TppII	0.795561	0.659102	1.08225	0.0790412	up	0.000607868	1	0.141	0.172	2
Nsun5	0.278747	0.181591	1.08223	0.0790193	up	0.415687	1	0.046	0.039	2
dlg1	1.0064	0.854011	1.08219	0.0789893	up	0.00336189	1	0.168	0.193	2
RpI135	0.0991934	0.0157892	1.08211	0.0789107	up	0.315041	1	0.017	0.009	2
CG1103	0.137434	0.0511435	1.08209	0.0788961	up	0.296726	1	0.03	0.017	2
CG34043	0.081879	0	1.08188	0.0786993	up	0.0744324	1	0.009	0	2
jim	1.81391	1.60124	1.08176	0.0785881	up	1.31799e-05	0.149131	0.271	0.33	2
CG6693	0.186353	0.0967616	1.08169	0.078522	up	0.0383693	1	0.035	0.043	2
dmt	0.360937	0.258182	1.08167	0.0785057	up	0.0239492	1	0.062	0.073	2
Hpr1	0.0816429	0	1.08164	0.0784811	up	0.0133349	1	0.016	0	2
CG4607	0.498369	0.385389	1.08155	0.0783962	up	0.227451	1	0.074	0.073	2
CG32483	0.207021	0.11604	1.08152	0.0783687	up	0.539905	1	0.037	0.026	2
sba	1.5038	1.31518	1.08147	0.0783254	up	0.000378457	1	0.241	0.27	2
EcR	0.825906	0.688394	1.08145	0.0782988	up	0.00215224	1	0.129	0.155	2
fs(2)ltoPP43	0.257789	0.163088	1.08142	0.0782767	up	0.345667	1	0.045	0.043	2
ftz-f1	4.39733	3.99302	1.08098	0.0778648	up	0.00576019	1	0.497	0.536	2
CG11839	0.0888074	0.00769562	1.08049	0.0774168	up	0.19711	1	0.013	0.009	2
Pcf11	1.77232	1.56587	1.08046	0.0773871	up	0.00481228	1	0.265	0.292	2
CG31777	0.120701	0.0373405	1.08036	0.0772938	up	0.130319	1	0.017	0.021	2
CG3277	0.487323	0.377107	1.08003	0.0769928	up	0.000906876	1	0.088	0.116	2
aay	0.458912	0.350814	1.08002	0.0769836	up	0.0318421	1	0.076	0.09	2
Chc	2.16947	1.93496	1.0799	0.07687	up	2.27844e-06	0.0257806	0.326	0.403	2
CG43066	0.184209	0.0971656	1.07933	0.0763448	up	0.118928	1	0.034	0.013	2
Obp18a	0.111524	0.0299718	1.07918	0.0762004	up	0.259975	1	0.015	0.017	2
mia	0.0934484	0.0132383	1.07916	0.0761849	up	0.207546	1	0.018	0.004	2
CG31038	1.0845	0.93169	1.07911	0.0761361	up	0.0024875	1	0.174	0.206	2
CG32850	0.536432	0.424073	1.0789	0.0759417	up	0.000211393	1	0.095	0.133	2
Hexo2	0.0787909	0	1.07879	0.0758408	up	0.0386786	1	0.012	0	2
SMC1	0.392468	0.290903	1.07868	0.075736	up	0.106483	1	0.069	0.073	2
CG12236	0.640423	0.520906	1.07858	0.0756481	up	0.150785	1	0.1	0.103	2
egg	0.149101	0.0654287	1.07853	0.075603	up	0.137239	1	0.027	0.026	2
regucalcin	0.388477	0.287409	1.0785	0.0755758	up	0.0592587	1	0.026	0.056	2
Ras85D	0.840221	0.706509	1.07835	0.0754356	up	1.31702e-06	0.0149021	0.152	0.21	2
CG12171	0.868243	0.732604	1.07829	0.0753732	up	0.0005178	1	0.139	0.185	2
Prx6005	0.257548	0.166256	1.07828	0.0753653	up	0.00167522	1	0.047	0.064	2
hop	0.194783	0.108504	1.07783	0.0749532	up	0.468756	1	0.037	0.03	2
Mal-A8	0.667204	0.546917	1.07776	0.074884	up	0.475069	1	0.11	0.107	2
p120ctn	0.768368	0.640998	1.07762	0.0747525	up	6.31013e-05	0.713991	0.135	0.172	2
CG34370	0.112749	0.0326903	1.07752	0.0746663	up	0.346724	1	0.022	0.013	2
CycA	0.173073	0.0888143	1.07739	0.0745376	up	0.308567	1	0.035	0.017	2
CG15822	0.0772999	0	1.0773	0.0744578	up	0.0108047	1	0.017	0	2
CG2201	0.643034	0.525205	1.07725	0.0744156	up	0.352951	1	0.111	0.107	2
dos	0.312006	0.218045	1.07714	0.0743101	up	0.0487985	1	0.058	0.064	2
eIF3h	1.33487	1.16774	1.0771	0.0742715	up	3.26293e-06	0.03692	0.219	0.27	2
gkt	0.0983324	0.0197921	1.07702	0.0741942	up	0.371035	1	0.018	0.009	2
sob	0.114308	0.0349765	1.07665	0.0738549	up	0.392116	1	0.024	0.013	2
CG3448	0.0908924	0.0132383	1.07664	0.0738447	up	0.366257	1	0.013	0.004	2
CG2865	6.19395	5.68187	1.07664	0.0738423	up	0.00236457	1	0.576	0.627	2
CG7470	1.64818	1.46017	1.07642	0.0736445	up	0.0081713	1	0.239	0.27	2
nAChRbeta3	0.11779	0.0384603	1.07639	0.0736142	up	0.777569	1	0.006	0.009	2
Pp2B-14D	0.453344	0.350221	1.07638	0.073599	up	0.173406	1	0.078	0.086	2
Bub3	0.211928	0.126055	1.07626	0.0734925	up	0.0301883	1	0.042	0.052	2
CG9795	0.160834	0.0787911	1.07605	0.0732981	up	0.378982	1	0.03	0.021	2
NT5E-2	0.0759924	0	1.07599	0.0732434	up	0.0386786	1	0.012	0	2
Fsn	0.148635	0.0675434	1.07596	0.0732143	up	0.206112	1	0.029	0.03	2
CG11109	0.0833192	0.00687245	1.07592	0.0731807	up	0.210075	1	0.016	0.004	2
Duba	0.335085	0.240893	1.07591	0.0731635	up	0.0754382	1	0.065	0.069	2
vn	0.324115	0.230722	1.07588	0.0731429	up	0.229391	1	0.034	0.047	2
yki	0.311019	0.218808	1.07566	0.0729312	up	6.90262e-05	0.781031	0.062	0.094	2
CG3301	0.208984	0.124311	1.07531	0.0726102	up	0.0559059	1	0.037	0.047	2
Eb1	2.0752	1.86056	1.07504	0.0723533	up	0.000153664	1	0.312	0.356	2
Nup107	0.139848	0.0606661	1.07465	0.0719978	up	0.206357	1	0.026	0.026	2
PI31	0.237942	0.151952	1.07465	0.0719923	up	0.0535079	1	0.042	0.052	2
Mcm3	0.18317	0.101012	1.07462	0.071968	up	0.342951	1	0.03	0.03	2
hbs	0.0867439	0.0113511	1.07455	0.0718989	up	0.426109	1	0.012	0.004	2
Flo2	1.39514	1.22899	1.07454	0.071893	up	7.33223e-06	0.0829642	0.213	0.275	2
Sema2b	0.473939	0.371946	1.07434	0.0717078	up	0.374173	1	0.078	0.077	2
CG9672	1.22997	1.07571	1.07432	0.0716835	up	0.00931507	1	0.187	0.219	2
chm	0.126255	0.0483873	1.07427	0.0716453	up	0.565996	1	0.022	0.013	2
Paics	0.930107	0.79743	1.07382	0.071218	up	0.200506	1	0.162	0.167	2
Arts	0.194288	0.112325	1.07369	0.0710975	up	0.0866765	1	0.041	0.043	2
CG3191	0.12772	0.0503561	1.07365	0.0710683	up	0.493751	1	0.022	0.013	2
Cyp12c1	0.0844932	0.0102215	1.07352	0.0709431	up	0.359763	1	0.015	0.009	2
CG12795	0.12905	0.0519378	1.07331	0.0707429	up	0.0553748	1	0.021	0.026	2
CG32706	0.118532	0.0422913	1.07315	0.0705957	up	0.436978	1	0.023	0.017	2
CG1582	0.243017	0.158302	1.07314	0.0705861	up	0.725074	1	0.045	0.039	2
Rsf1	0.830488	0.705915	1.07302	0.0704809	up	0.00975399	1	0.155	0.176	2
Eip63E	2.81052	2.5514	1.07296	0.0704224	up	0.000209473	1	0.393	0.451	2
btz	0.183182	0.102875	1.07282	0.0702866	up	0.141248	1	0.032	0.039	2
CG31974	0.354503	0.262576	1.07281	0.0702806	up	0.00988374	1	0.051	0.077	2
drosha	0.128224	0.0517172	1.07274	0.0702203	up	0.408144	1	0.026	0.013	2
Ephrin	0.477587	0.37744	1.07271	0.0701839	up	0.0341563	1	0.09	0.103	2
olf413	0.0765789	0.00390061	1.0724	0.0698953	up	0.327367	1	0.012	0.004	2
Msh6	0.0810304	0.00812081	1.07232	0.0698266	up	0.237521	1	0.016	0.004	2
CG9114	0.138565	0.0617816	1.07232	0.0698207	up	0.465188	1	0.031	0.021	2
me31B	0.441872	0.344659	1.0723	0.0698021	up	0.000800601	1	0.077	0.107	2
Trc8	0.288942	0.202187	1.07216	0.0696792	up	0.0657405	1	0.052	0.06	2
CG7139	0.398593	0.304598	1.07205	0.0695715	up	0.704658	1	0.073	0.069	2
SMC3	0.209506	0.128299	1.07197	0.0695006	up	0.102006	1	0.04	0.047	2
Utx	0.348434	0.257955	1.07192	0.069456	up	0.000741537	1	0.062	0.09	2
Rim2	0.396311	0.30265	1.0719	0.0694327	up	0.00209912	1	0.065	0.09	2
CG31446	0.103569	0.0296187	1.07182	0.0693609	up	0.554781	1	0.015	0.009	2
CG6910	0.0718141	0	1.07181	0.0693526	up	0.386493	1	0.003	0	2
CG5746	0.613857	0.505873	1.07171	0.0692541	up	0.00689871	1	0.102	0.124	2
Wdfy2	0.598378	0.491461	1.07169	0.0692332	up	0.00400921	1	0.11	0.129	2
Smvt	0.0716542	0	1.07165	0.0692034	up	0.116415	1	0.007	0	2
mib2	0.190704	0.111267	1.07148	0.0690437	up	0.361221	1	0.035	0.034	2
CG14057	0.240808	0.15805	1.07146	0.0690252	up	0.0615759	1	0.042	0.052	2
CG7369	0.126788	0.0517032	1.07139	0.0689605	up	0.324714	1	0.029	0.013	2
CG33217	0.501882	0.401813	1.07139	0.0689526	up	0.0460332	1	0.09	0.107	2
Cep135	0.126093	0.0511556	1.07129	0.0688644	up	0.528055	1	0.025	0.017	2
CG13384	0.27936	0.19433	1.07119	0.0687744	up	0.0247486	1	0.054	0.069	2
CG14694	0.159029	0.0820037	1.07119	0.0687677	up	0.38942	1	0.017	0.021	2
CG42342	0.11798	0.0438317	1.07104	0.0686255	up	0.426983	1	0.02	0.009	2
CG12159	0.158103	0.0813171	1.07101	0.0686034	up	0.472221	1	0.03	0.026	2
Plekhm1	0.146794	0.0708316	1.07094	0.0685346	up	0.121972	1	0.025	0.03	2
nuf	0.322264	0.234824	1.07081	0.0684166	up	0.0141153	1	0.049	0.069	2
Alg-2	2.55257	2.31787	1.07074	0.0683483	up	0.000805112	1	0.372	0.421	2
Gyf	1.05589	0.920115	1.07071	0.0683216	up	6.57289e-08	0.000743722	0.167	0.236	2
Brf	0.105195	0.0323073	1.07061	0.0682251	up	0.130535	1	0.02	0.021	2
ph-p	0.370309	0.279968	1.07058	0.0682019	up	0.100988	1	0.064	0.073	2
LIMK1	1.03686	0.902638	1.07055	0.0681705	up	0.0137513	1	0.175	0.197	2
CG42360	0.150713	0.0750826	1.07035	0.0679844	up	0.0529045	1	0.028	0.034	2
cos	0.0703338	0	1.07033	0.0679705	up	0.0251859	1	0.013	0	2
Cyp9f3	0.126093	0.0523549	1.07007	0.0677235	up	0.566749	1	0.023	0.017	2
CG31704	0.0840226	0.0130575	1.07005	0.0677058	up	0.241304	1	0.015	0.013	2
a	0.140763	0.0660908	1.07004	0.0676989	up	0.302286	1	0.023	0.026	2
GstS1	0.530992	0.430972	1.0699	0.0675619	up	0.000146912	1	0.084	0.12	2
Ku80	0.16741	0.091204	1.06984	0.0675063	up	0.52335	1	0.022	0.021	2
hook	0.22147	0.141738	1.06983	0.067503	up	0.281847	1	0.039	0.043	2
Nrx-IV	0.463337	0.36821	1.06953	0.0672157	up	0.122379	1	0.084	0.09	2
CG33229	1.2247	1.08038	1.06937	0.0670676	up	0.0297811	1	0.191	0.197	2
Zir	0.440717	0.347432	1.06923	0.0669397	up	0.00688789	1	0.074	0.094	2
CG12929	0.208169	0.129949	1.06922	0.0669335	up	0.00250847	1	0.041	0.06	2
CG6999	0.108288	0.0366292	1.06913	0.0668425	up	0.407762	1	0.022	0.017	2
CTPsyn	0.154087	0.0794996	1.06909	0.0668121	up	0.390201	1	0.034	0.03	2
Dyb	0.167841	0.0923927	1.06907	0.066786	up	0.691571	1	0.03	0.021	2
CG1946	0.111952	0.0402235	1.06895	0.0666815	up	0.229089	1	0.017	0.004	2
CG3815	0.0924889	0.0220338	1.06894	0.0666639	up	0.300108	1	0.021	0.009	2
CG3587	0.126594	0.0539542	1.06892	0.0666503	up	0.446196	1	0.026	0.021	2
CG4968	0.267131	0.185478	1.06888	0.0666092	up	0.0557213	1	0.042	0.056	2
CG42394	0.968207	0.841944	1.06855	0.0663017	up	0.0312813	1	0.154	0.176	2
RpL11	17.7661	16.5635	1.06847	0.0662274	up	0.106025	1	0.912	0.918	2
CG13663	0.157661	0.0836903	1.06826	0.0660297	up	0.24336	1	0.025	0.03	2
Adf1	0.276067	0.194628	1.06817	0.0659476	up	0.00900289	1	0.047	0.064	2
CSN7	0.29358	0.211061	1.06814	0.0659174	up	0.00963612	1	0.054	0.073	2
l(2)efl	0.113929	0.0429614	1.06804	0.0658297	up	0.734113	1	0.009	0.004	2
CG16972	0.0978903	0.0279604	1.06803	0.0658138	up	0.40945	1	0.02	0.009	2
Su(H)	0.156507	0.0828973	1.06797	0.0657642	up	0.0605534	1	0.02	0.03	2
Sep1	0.620539	0.517636	1.06781	0.0656052	up	8.39588e-05	0.949994	0.109	0.146	2
CG31104	0.288399	0.206596	1.0678	0.065597	up	0.400279	1	0.05	0.047	2
shi	0.924811	0.802942	1.06759	0.0654076	up	5.15649e-05	0.583457	0.161	0.202	2
phol	0.212932	0.136195	1.06754	0.0653549	up	0.172641	1	0.039	0.043	2
CG5986	0.185526	0.110533	1.06753	0.0653461	up	0.0591142	1	0.032	0.043	2
CG3008	0.137282	0.0654155	1.06745	0.065276	up	0.318581	1	0.023	0.026	2
CG5676	0.777013	0.664898	1.06734	0.0651698	up	0.00137366	1	0.144	0.176	2
CG42813	0.568017	0.469174	1.06728	0.0651114	up	4.47985e-06	0.0506895	0.103	0.155	2
MFS12	0.105837	0.0362793	1.06712	0.064966	up	0.604897	1	0.011	0.004	2
Acn	0.811254	0.697334	1.06712	0.0649601	up	1.66525e-05	0.188423	0.144	0.197	2
CASK	0.825042	0.710318	1.06708	0.0649237	up	0.00124735	1	0.132	0.163	2
gom	0.0670381	0	1.06704	0.0648867	up	0.0386786	1	0.012	0	2
CG12290	1.70641	1.53662	1.06694	0.0647909	up	0.0221871	1	0.241	0.266	2
S6k	2.21279	2.01142	1.06687	0.0647267	up	6.30768e-05	0.713714	0.31	0.369	2
glu	0.0922827	0.0238524	1.06684	0.0646973	up	0.448248	1	0.018	0.009	2
CG14184	0.260757	0.181851	1.06676	0.0646304	up	0.130598	1	0.054	0.052	2
Cbp80	0.313177	0.231069	1.0667	0.0645672	up	0.29084	1	0.058	0.06	2
vih	0.442741	0.35259	1.06665	0.064524	up	0.0230515	1	0.078	0.09	2
wupA	0.103084	0.0343348	1.06647	0.064351	up	0.203458	1	0.018	0.004	2
S6KL	0.269155	0.190115	1.06641	0.064301	up	0.0233158	1	0.044	0.06	2
CG32407	0.423975	0.335445	1.06629	0.0641873	up	0.0443152	1	0.076	0.086	2
vap	0.225481	0.149336	1.06625	0.0641492	up	0.00352172	1	0.043	0.064	2
Aldh	2.65867	2.43172	1.06613	0.0640358	up	1.61354e-08	0.000182572	0.364	0.459	2
ham	0.113431	0.0444534	1.06604	0.0639529	up	0.224178	1	0.013	0.017	2
CG3224	0.655918	0.553417	1.06598	0.0638983	up	4.81843e-06	0.0545206	0.122	0.172	2
fzr	0.502827	0.409891	1.06592	0.0638356	up	0.514009	1	0.091	0.069	2
poly	0.379866	0.294639	1.06583	0.0637548	up	0.00293151	1	0.074	0.099	2
Rcd2	0.2293	0.153394	1.06581	0.0637356	up	0.056971	1	0.039	0.047	2
CG4511	0.295363	0.215421	1.06577	0.0637004	up	0.108708	1	0.062	0.064	2
Kua	0.115241	0.0464343	1.06575	0.0636824	up	0.541329	1	0.018	0.009	2
CG5726	0.147704	0.0769694	1.06568	0.0636129	up	0.608414	1	0.027	0.017	2
Amnionless	0.0656784	0	1.06568	0.0636116	up	0.386493	1	0.003	0	2
AhcyL2	0.761697	0.653177	1.06564	0.0635784	up	0.00365978	1	0.129	0.163	2
CG17778	2.28119	2.07931	1.06556	0.0634988	up	0.0110084	1	0.28	0.33	2
NtR	0.0654852	0	1.06549	0.0634303	up	0.184576	1	0.005	0	2
pcs	1.22361	1.08712	1.0654	0.0633481	up	0.00226094	1	0.188	0.227	2
CG33056	0.0701364	0.00446881	1.06538	0.0633273	up	0.299177	1	0.013	0.004	2
RabX1	0.606568	0.508176	1.06524	0.0631992	up	0.214867	1	0.11	0.112	2
Dh31-R	0.0744117	0.00864943	1.0652	0.0631611	up	0.349843	1	0.013	0.004	2
Lsm12a	0.741755	0.63522	1.06515	0.0631162	up	0.00208536	1	0.13	0.155	2
RanBPM	0.893912	0.778316	1.065	0.0629778	up	0.00011395	1	0.152	0.202	2
Cat	1.00476	0.882727	1.06482	0.0628022	up	0.024838	1	0.17	0.193	2
Inos	1.08051	0.954001	1.06474	0.0627323	up	0.000118288	1	0.17	0.219	2
CG13794	0.0644069	0	1.06441	0.0624178	up	0.507266	1	0.002	0	2
CG15309	0.502236	0.411431	1.06434	0.062351	up	0.102336	1	0.083	0.094	2
Psf3	0.107069	0.0401748	1.06431	0.0623269	up	0.0810436	1	0.021	0.026	2
Spt5	0.405143	0.320259	1.06429	0.0623114	up	0.0310543	1	0.072	0.09	2
CG3036	0.304317	0.225534	1.06428	0.0623029	up	0.562653	1	0.053	0.047	2
MED16	0.0827299	0.0173408	1.06427	0.0622934	up	0.284521	1	0.016	0.004	2
fax	0.343776	0.262657	1.06424	0.0622656	up	0.391788	1	0.047	0.056	2
Vps37B	0.199647	0.127286	1.06419	0.0622143	up	0.242855	1	0.039	0.043	2
mod(mdg4)	0.297737	0.219539	1.06412	0.062149	up	0.0479428	1	0.055	0.069	2
CG14230	0.165924	0.0956914	1.0641	0.0621286	up	0.284388	1	0.028	0.03	2
CG15365	0.136397	0.0681075	1.06393	0.0619739	up	0.66186	1	0.022	0.013	2
CG9630	0.0924484	0.0269622	1.06377	0.0618163	up	0.460612	1	0.018	0.013	2
Npc2f	0.314767	0.235989	1.06374	0.0617884	up	0.378041	1	0.047	0.052	2
CG32176	0.172131	0.1019	1.06374	0.0617876	up	0.22963	1	0.026	0.03	2
CG11247	0.148188	0.0794048	1.06372	0.0617754	up	0.338242	1	0.03	0.03	2
CG31266	0.0767643	0.0123506	1.06363	0.0616856	up	0.4745	1	0.012	0.004	2
Vti1a	0.0740613	0.00983691	1.0636	0.0616582	up	0.299313	1	0.015	0.004	2
CG15715	0.3461	0.265659	1.06356	0.0616181	up	0.000456212	1	0.067	0.094	2
hng2	0.088455	0.0234195	1.06355	0.0616098	up	0.419274	1	0.019	0.009	2
CG31817	0.0674967	0.00371653	1.06354	0.0616068	up	0.340883	1	0.012	0.004	2
Dgp-1	0.229894	0.156414	1.06354	0.0616036	up	0.243333	1	0.042	0.047	2
CG15818	0.120848	0.0539293	1.06349	0.0615597	up	0.626576	1	0.014	0.013	2
Tlk	2.87794	2.64665	1.06342	0.0614948	up	9.28426e-05	1	0.387	0.446	2
Ptth	0.162139	0.0928589	1.06339	0.0614651	up	0.499312	1	0.03	0.026	2
fz	0.288464	0.21174	1.06332	0.0613936	up	0.680129	1	0.053	0.043	2
CG31370	0.0999544	0.034456	1.06332	0.0613931	up	0.431164	1	0.023	0.017	2
CG1074	0.0919442	0.0269274	1.06331	0.0613886	up	0.195843	1	0.016	0.017	2
CG9932	0.353034	0.272585	1.06322	0.0612992	up	0.000529646	1	0.058	0.09	2
mtt	0.0894547	0.0246859	1.06321	0.0612913	up	0.599926	1	0.013	0.009	2
TBCB	0.284062	0.207726	1.06321	0.0612893	up	0.144666	1	0.052	0.056	2
BRWD3	0.365888	0.284786	1.06313	0.0612129	up	0.16753	1	0.067	0.073	2
Gpdh3	0.0958061	0.0307452	1.06312	0.0612082	up	0.0992008	1	0.014	0.021	2
Ptp10D	0.292936	0.2162	1.06309	0.061184	up	0.399319	1	0.047	0.047	2
CG33346	0.0998495	0.0346865	1.06298	0.0610749	up	0.55924	1	0.019	0.013	2
Tpc1	0.225516	0.152919	1.06297	0.0610648	up	0.772096	1	0.04	0.034	2
mip120	0.134954	0.0679351	1.06276	0.0608654	up	0.53279	1	0.027	0.021	2
Tsp42El	0.809376	0.702701	1.06265	0.0607658	up	0.0042132	1	0.149	0.176	2
Hsp67Bc	0.121487	0.0554205	1.0626	0.0607159	up	0.64728	1	0.022	0.013	2
app	0.649545	0.552372	1.0626	0.0607153	up	0.19463	1	0.103	0.116	2
Prosbeta1	1.07304	0.951159	1.06247	0.0605932	up	0.000127193	1	0.202	0.253	2
CG31098	0.0764668	0.0132383	1.0624	0.0605328	up	0.48414	1	0.012	0.004	2
RpL15	39.5693	37.1898	1.06231	0.0604427	up	0.0281346	1	0.982	0.991	2
CaMKII	0.964688	0.849531	1.06226	0.0604013	up	0.00403079	1	0.167	0.193	2
Tomosyn	0.448179	0.363347	1.06222	0.0603643	up	0.304702	1	0.073	0.077	2
Golgin84	0.073786	0.0109516	1.06215	0.0602987	up	0.207335	1	0.012	0.013	2
fal	0.231944	0.159924	1.06209	0.0602385	up	0.0207757	1	0.04	0.056	2
bol	0.432887	0.349333	1.06192	0.0600807	up	0.724714	1	0.065	0.064	2
MFS15	0.175932	0.107432	1.06185	0.0600171	up	0.0479903	1	0.034	0.043	2
MME1	0.111414	0.0467014	1.06183	0.0599898	up	0.397936	1	0.021	0.021	2
CG9917	0.215152	0.144444	1.06178	0.0599503	up	0.0197766	1	0.04	0.056	2
CG7191	0.177918	0.109433	1.06173	0.059899	up	0.925417	1	0.021	0.017	2
msb1l	0.0697105	0.00752164	1.06172	0.0598945	up	0.332414	1	0.013	0.004	2
Act57B	0.0617102	0	1.06171	0.059881	up	0.0480276	1	0.011	0	2
ras	1.19923	1.07143	1.0617	0.0598692	up	3.22689e-06	0.0365122	0.201	0.266	2
CG1812	0.0741728	0.0118527	1.06159	0.0597679	up	0.241038	1	0.017	0.004	2
EloB	0.340553	0.2629	1.06149	0.0596714	up	0.0627389	1	0.063	0.073	2
CG17985	0.0765753	0.0142216	1.06148	0.0596636	up	0.538438	1	0.011	0.009	2
CG10324	0.106253	0.0422137	1.06145	0.0596314	up	0.484026	1	0.02	0.013	2
TfIIS	0.212329	0.142271	1.06133	0.059525	up	0.081886	1	0.045	0.052	2
Tnpo-SR	0.105728	0.0418958	1.06127	0.0594621	up	0.63944	1	0.02	0.013	2
eIF3l	1.54773	1.40089	1.06116	0.0593662	up	1.3001e-06	0.0147106	0.25	0.322	2
beat-IIa	0.0947101	0.0316387	1.06114	0.059341	up	0.554416	1	0.017	0.009	2
Cbs	0.491411	0.405507	1.06112	0.0593245	up	0.180448	1	0.091	0.094	2
CG12194	0.102553	0.039127	1.06104	0.0592478	up	0.649838	1	0.015	0.013	2
btsz	0.569792	0.479503	1.06103	0.059237	up	0.00868682	1	0.109	0.133	2
CG8768	0.107051	0.0435215	1.06088	0.0590985	up	0.458952	1	0.021	0.013	2
EndoB	0.0608289	0	1.06083	0.0590506	up	0.0597329	1	0.01	0	2
CG9864	0.162051	0.0954227	1.06082	0.0590462	up	0.698485	1	0.026	0.017	2
CG9673	1.31662	1.18382	1.06081	0.0590333	up	0.00317622	1	0.193	0.236	2
yps	2.33352	2.1425	1.06079	0.0590115	up	0.00579639	1	0.352	0.382	2
Amph	0.189356	0.121277	1.06072	0.0589438	up	0.231236	1	0.033	0.039	2
CG7860	0.0695838	0.0085512	1.06052	0.0587547	up	0.610062	1	0.009	0.004	2
CG5316	0.205237	0.1365	1.06048	0.0587232	up	0.558015	1	0.04	0.034	2
CG14253	0.292978	0.219242	1.06048	0.0587188	up	0.0342326	1	0.046	0.06	2
Paf-AHalpha	0.214416	0.145171	1.06047	0.0587093	up	0.000861029	1	0.039	0.064	2
CG43867	0.120355	0.0564898	1.06045	0.0586939	up	0.548288	1	0.022	0.013	2
Mes4	0.0887875	0.0268393	1.06033	0.0585793	up	0.52631	1	0.02	0.013	2
Fer2LCH	6.13021	5.7253	1.06021	0.0584639	up	0.177271	1	0.588	0.635	2
CG7504	0.113798	0.0505897	1.06016	0.058424	up	0.448566	1	0.023	0.013	2
Lnk	0.430527	0.349366	1.06015	0.0584084	up	0.0452758	1	0.073	0.086	2
CG3706	0.201464	0.133531	1.05993	0.0582035	up	0.405471	1	0.033	0.034	2
miple1	0.0967653	0.0348647	1.05982	0.0580945	up	0.414472	1	0.013	0.004	2
Cad86C	0.0642796	0.0042756	1.05975	0.0580317	up	0.477291	1	0.008	0.004	2
pHCl-2	0.127433	0.0639699	1.05965	0.0579361	up	0.479165	1	0.019	0.009	2
Pgam5	0.152312	0.0876067	1.05949	0.0577904	up	0.579822	1	0.028	0.017	2
CG7168	0.116426	0.0537861	1.05944	0.057743	up	0.287309	1	0.022	0.021	2
CG6040	0.216761	0.148533	1.0594	0.0577072	up	0.65063	1	0.038	0.03	2
Culd	0.0730924	0.0129391	1.05938	0.0576885	up	0.511432	1	0.012	0.009	2
CG31230	0.0881706	0.027198	1.05936	0.0576632	up	0.479261	1	0.013	0.004	2
Ns1	0.152826	0.0882991	1.05929	0.0576003	up	0.496323	1	0.031	0.026	2
CG9643	0.185164	0.118941	1.05918	0.0574987	up	0.00861553	1	0.036	0.052	2
CG4806	0.240099	0.170834	1.05916	0.0574755	up	0.243151	1	0.044	0.047	2
Ythdf	0.231535	0.162981	1.05895	0.0572749	up	0.123548	1	0.042	0.047	2
qkr58E-3	0.483723	0.40134	1.05879	0.0571252	up	0.110902	1	0.09	0.099	2
armi	0.105726	0.0444367	1.05868	0.0570243	up	0.523505	1	0.021	0.017	2
CG13625	0.163421	0.0990488	1.05857	0.0569198	up	0.723771	1	0.023	0.021	2
RpL35A	18.8163	17.7207	1.05852	0.0568734	up	0.0248665	1	0.91	0.936	2
Atg6	0.0926491	0.032248	1.05851	0.0568662	up	0.167598	1	0.018	0.021	2
CG33107	0.0983842	0.0377164	1.05846	0.0568177	up	0.630686	1	0.014	0.009	2
CG33230	0.0623077	0.00371653	1.05837	0.0567339	up	0.275747	1	0.013	0.004	2
CG45080	1.24766	1.12403	1.0582	0.0565725	up	0.0502284	1	0.191	0.206	2
beat-IIIc	0.0580863	0	1.05809	0.0564619	up	0.0597329	1	0.01	0	2
Wnt5	0.144487	0.0817619	1.05798	0.0563654	up	0.38464	1	0.025	0.026	2
ec	0.0674661	0.00897312	1.05797	0.0563546	up	0.445894	1	0.012	0.004	2
Oatp58Db	0.0579104	0	1.05791	0.0562957	up	0.116415	1	0.007	0	2
fwd	1.14561	1.02861	1.05768	0.0560753	up	9.32575e-05	1	0.187	0.236	2
Sec10	0.165736	0.102207	1.05764	0.0560388	up	0.211283	1	0.024	0.03	2
CG15254	0.0576144	0	1.05761	0.0560158	up	0.0480276	1	0.011	0	2
CG1910	2.75167	2.54738	1.05759	0.0559916	up	6.72241e-07	0.00760641	0.396	0.476	2
18w	0.238087	0.170671	1.05759	0.0559901	up	0.425303	1	0.044	0.043	2
up	0.0944519	0.0348647	1.05758	0.055983	up	0.361727	1	0.014	0.004	2
ECSIT	0.074526	0.0162293	1.05737	0.0557806	up	0.29367	1	0.012	0.013	2
pns	0.226463	0.159931	1.05736	0.0557743	up	0.0163661	1	0.038	0.056	2
4E-T	0.396888	0.32116	1.05732	0.0557366	up	0.0013191	1	0.073	0.099	2
E(spl)m4-BFM	0.057258	0	1.05726	0.0556788	up	0.507266	1	0.002	0	2
Appl	0.0817024	0.0231534	1.05722	0.0556467	up	0.477155	1	0.017	0.009	2
FASN1	0.894289	0.791809	1.05719	0.055618	up	0.0217301	1	0.138	0.163	2
CycB	0.0823086	0.0238598	1.05709	0.0555167	up	0.437082	1	0.018	0.009	2
Pomp	1.22532	1.10517	1.05707	0.0555047	up	0.000614212	1	0.213	0.258	2
Gclm	0.603736	0.51715	1.05707	0.0555023	up	0.00787692	1	0.104	0.133	2
Nmd3	0.0873463	0.0286924	1.05702	0.0554517	up	0.402253	1	0.022	0.017	2
axed	1.20185	1.08315	1.05698	0.0554162	up	0.173433	1	0.196	0.206	2
CG6356	0.0950682	0.0360537	1.05696	0.0553977	up	0.61407	1	0.018	0.013	2
lilli	1.02183	0.912918	1.05693	0.0553724	up	0.0441609	1	0.17	0.189	2
Brms1	0.205607	0.140795	1.05681	0.0552577	up	0.254698	1	0.039	0.043	2
RecQ5	0.173994	0.110884	1.05681	0.0552554	up	0.539207	1	0.033	0.034	2
CG9727	0.218457	0.153009	1.05676	0.0552104	up	0.245072	1	0.049	0.052	2
pita	0.183516	0.119984	1.05673	0.0551755	up	0.0206913	1	0.036	0.052	2
Sugb	0.122059	0.0618306	1.05672	0.0551711	up	0.177721	1	0.02	0.026	2
Stlk	0.63883	0.550882	1.05671	0.055159	up	0.000261518	1	0.117	0.15	2
EndoA	0.582172	0.497292	1.05669	0.0551407	up	0.00782529	1	0.105	0.133	2
CG32695	0.173828	0.110868	1.05668	0.0551282	up	0.437722	1	0.031	0.017	2
sls	0.105804	0.0464964	1.05667	0.0551249	up	0.592855	1	0.017	0.009	2
CG9018	0.166749	0.104193	1.05665	0.0551061	up	0.112476	1	0.03	0.039	2
CG15406	0.0693889	0.0120778	1.05663	0.0550819	up	0.696908	1	0.008	0.004	2
Trl	0.398557	0.323611	1.05662	0.0550775	up	1.13816e-06	0.0128782	0.078	0.129	2
CG30495	0.0566176	0	1.05662	0.0550728	up	0.116415	1	0.007	0	2
Sytalpha	0.0843199	0.0262414	1.05659	0.05505	up	0.457311	1	0.013	0.013	2
zfh1	0.0565547	0	1.05655	0.0550133	up	0.184576	1	0.005	0	2
Hr38	0.136156	0.0753599	1.05654	0.054995	up	0.331853	1	0.02	0.021	2
CG6839	0.0565168	0	1.05652	0.0549774	up	0.0597329	1	0.01	0	2
thr	0.0565088	0	1.05651	0.0549699	up	0.0597329	1	0.01	0	2
CG4653	1.13916	1.02481	1.05648	0.0549405	up	0.0404681	1	0.176	0.185	2
CG31365	0.0641137	0.00752164	1.05617	0.0546488	up	0.455394	1	0.011	0.004	2
CG8441	0.0789109	0.021674	1.05602	0.0545097	up	0.374852	1	0.013	0.013	2
SCCRO3	0.0702997	0.0136393	1.0559	0.0543915	up	0.286104	1	0.014	0.013	2
CG6465	0.22451	0.159724	1.05586	0.0543584	up	0.0425321	1	0.042	0.056	2
CG8360	0.141472	0.0811427	1.0558	0.0542999	up	0.0805894	1	0.03	0.039	2
CG11400	0.0557534	0	1.05575	0.0542547	up	0.0744324	1	0.009	0	2
CG10799	0.0789469	0.0219723	1.05575	0.0542511	up	0.604771	1	0.013	0.009	2
CG6443	0.0904087	0.0330223	1.05555	0.0540638	up	0.191404	1	0.019	0.021	2
cry	0.543362	0.462224	1.05549	0.0540045	up	0.00808852	1	0.1	0.12	2
CG8765	0.0587977	0.00314605	1.05548	0.0539929	up	0.288439	1	0.013	0.004	2
CG12096	0.0913395	0.0340391	1.05541	0.0539333	up	0.447809	1	0.02	0.017	2
CG14667	0.0778327	0.0214374	1.05521	0.0537414	up	0.393002	1	0.013	0.013	2
CG17570	0.262747	0.19687	1.05504	0.0535797	up	0.372378	1	0.038	0.043	2
Hex-C	0.0845289	0.0280347	1.05495	0.0534967	up	0.270013	1	0.017	0.017	2
elgi	0.17377	0.112708	1.05488	0.0534239	up	0.135032	1	0.024	0.034	2
CG5002	0.119093	0.0609589	1.05479	0.0533455	up	0.339835	1	0.016	0.021	2
SPARC	0.147493	0.0878844	1.05479	0.0533442	up	0.523089	1	0.01	0.017	2
brwl	0.253791	0.188817	1.05465	0.053213	up	0.160869	1	0.043	0.052	2
Mics1	0.0546073	0	1.05461	0.0531685	up	0.0929592	1	0.008	0	2
Samuel	1.30746	1.18801	1.05459	0.0531547	up	0.00029477	1	0.208	0.258	2
CG31122	0.205141	0.142841	1.05451	0.0530788	up	0.54819	1	0.039	0.034	2
B4	1.67287	1.53523	1.05429	0.0528695	up	0.00960217	1	0.258	0.288	2
Taf10	0.427718	0.35426	1.05424	0.0528227	up	0.000272928	1	0.083	0.116	2
CG32017	0.0583231	0.00390061	1.05421	0.0527926	up	0.489455	1	0.01	0.004	2
CG31510	0.180586	0.119882	1.05421	0.0527884	up	0.0195816	1	0.03	0.043	2
Cypl	0.0906885	0.0347301	1.05408	0.0526686	up	0.210739	1	0.018	0.021	2
CG10038	0.162093	0.102567	1.05399	0.0525819	up	0.523354	1	0.034	0.03	2
M1BP	0.130491	0.0725992	1.05397	0.0525667	up	0.138039	1	0.027	0.034	2
Sce	0.118089	0.0608861	1.05392	0.0525166	up	0.511755	1	0.022	0.021	2
yrt	0.401367	0.329681	1.05391	0.0525085	up	0.102208	1	0.065	0.077	2
CG14963	0.0537911	0	1.05379	0.0523942	up	0.386493	1	0.003	0	2
ATP8A	2.67056	2.48326	1.05377	0.0523747	up	3.32298e-05	0.375995	0.372	0.433	2
mv	0.106673	0.050262	1.05371	0.0523181	up	0.53093	1	0.023	0.013	2
Pino	0.979798	0.878908	1.0537	0.0523039	up	0.130929	1	0.158	0.167	2
MBD-R2	0.151858	0.0932369	1.05362	0.0522334	up	0.31102	1	0.031	0.03	2
CG30285	0.0534462	0	1.05345	0.0520669	up	0.0929592	1	0.008	0	2
sbm	0.1831	0.123256	1.05328	0.0519071	up	0.654357	1	0.023	0.026	2
DAAM	0.158111	0.0996153	1.0532	0.0518294	up	0.717477	1	0.023	0.021	2
Fip1	0.2875	0.222497	1.05317	0.0518073	up	0.325656	1	0.057	0.06	2
CG30345	0.0802416	0.0257184	1.05316	0.0517915	up	0.646703	1	0.013	0.009	2
CG13807	0.172033	0.112946	1.05309	0.0517289	up	0.176816	1	0.03	0.039	2
msl-3	0.0829663	0.0284794	1.05298	0.0516225	up	0.169756	1	0.019	0.004	2
HDAC4	0.729947	0.642925	1.05297	0.0516126	up	0.00526284	1	0.111	0.137	2
CG34183	0.0837217	0.0292602	1.05291	0.0515608	up	0.352058	1	0.013	0.017	2
Naa80	0.174452	0.115442	1.0529	0.0515508	up	0.452877	1	0.032	0.034	2
TFAM	0.433335	0.361324	1.0529	0.0515463	up	0.00371641	1	0.082	0.103	2
CG4594	0.138499	0.0813783	1.05282	0.0514742	up	0.0393666	1	0.029	0.043	2
CG6362	0.0528176	0	1.05282	0.05147	up	0.0929592	1	0.008	0	2
Ncoa6	1.17027	1.06183	1.05259	0.0512566	up	0.000512121	1	0.187	0.236	2
CG31883	0.0525855	0	1.05259	0.0512495	up	0.0744324	1	0.009	0	2
CG9005	0.795449	0.705803	1.05255	0.0512192	up	0.0111102	1	0.116	0.137	2
udd	0.108919	0.0535871	1.05252	0.0511847	up	0.241469	1	0.02	0.026	2
CG7017	0.0578225	0.00504626	1.05251	0.051179	up	0.757182	1	0.004	0.004	2
Cog3	0.080264	0.0263813	1.0525	0.0511661	up	0.37676	1	0.014	0.013	2
dpr18	0.0649424	0.0118527	1.05247	0.0511378	up	0.316433	1	0.015	0.004	2
Vps50	0.10922	0.0539388	1.05245	0.0511222	up	0.663304	1	0.018	0.013	2
CG11562	0.254561	0.192093	1.0524	0.0510754	up	0.197255	1	0.054	0.06	2
pho	0.491511	0.417366	1.05231	0.0509888	up	0.16888	1	0.095	0.103	2
Pitslre	1.04971	0.947913	1.05226	0.0509393	up	0.00826449	1	0.164	0.202	2
Edc3	0.368746	0.300851	1.05219	0.0508766	up	0.0519389	1	0.065	0.077	2
lok	0.176064	0.117856	1.05207	0.0507612	up	0.0754777	1	0.038	0.043	2
cerv	0.0871033	0.0333491	1.05202	0.0507115	up	0.639506	1	0.013	0.009	2
Med	0.303232	0.238798	1.05201	0.0507052	up	0.016993	1	0.056	0.077	2
CG4562	0.45507	0.383209	1.05195	0.050648	up	0.762442	1	0.065	0.06	2
barr	0.0877009	0.0340849	1.05185	0.0505494	up	0.222477	1	0.013	0.017	2
CG16790	0.111302	0.0566391	1.05173	0.0504395	up	0.664083	1	0.019	0.017	2
CG30344	0.437899	0.367213	1.0517	0.0504089	up	0.00117272	1	0.083	0.116	2
CG6841	0.178813	0.120872	1.05169	0.0504015	up	0.0149787	1	0.034	0.052	2
CG2006	0.108045	0.0536196	1.05166	0.050366	up	0.725747	1	0.021	0.017	2
Mp20	0.082807	0.0296478	1.05163	0.0503399	up	0.736669	1	0.012	0.009	2
CG10514	0.0516167	0	1.05162	0.0503287	up	0.234172	1	0.004	0	2
CG4282	0.0515613	0	1.05156	0.0502761	up	0.116415	1	0.007	0	2
CG42450	0.0688995	0.0164924	1.05156	0.0502717	up	0.603549	1	0.009	0.009	2
Muc30E	0.061061	0.00907175	1.05152	0.0502385	up	0.650153	1	0.008	0.004	2
CG10214	0.0744622	0.0218309	1.05151	0.0502242	up	0.460389	1	0.018	0.009	2
SCCRO4	0.0884351	0.0353063	1.05132	0.0500437	up	0.607978	1	0.015	0.013	2
Sec5	0.0844452	0.0315503	1.05128	0.0500057	up	0.395276	1	0.016	0.017	2
CG34396	0.0806717	0.0279721	1.05127	0.0499948	up	0.525813	1	0.017	0.013	2
metl	0.116748	0.0623671	1.05119	0.0499216	up	0.58726	1	0.022	0.021	2
CG9915	0.295227	0.232187	1.05116	0.0498954	up	0.247879	1	0.057	0.064	2
mxt	1.34031	1.22643	1.05115	0.0498835	up	1.72795e-06	0.0195518	0.21	0.292	2
CG34229	0.0664172	0.014565	1.05111	0.0498447	up	0.564277	1	0.013	0.009	2
CG10479	0.171002	0.114126	1.05105	0.0497895	up	0.300287	1	0.034	0.017	2
D19A	0.0774436	0.0251235	1.05104	0.0497781	up	0.263293	1	0.013	0.017	2
Ide	0.170253	0.113446	1.05102	0.0497606	up	0.364493	1	0.035	0.039	2
vret	0.0510115	0	1.05101	0.049753	up	0.0597329	1	0.01	0	2
l(1)G0045	0.0613835	0.00993951	1.05094	0.0496828	up	0.406319	1	0.012	0.009	2
Adgf-A	0.314511	0.250798	1.05094	0.0496826	up	0.0555088	1	0.058	0.073	2
Pdp	0.211543	0.152918	1.05085	0.0495984	up	0.19449	1	0.038	0.047	2
Asph	0.0866564	0.0340846	1.05084	0.0495889	up	0.740758	1	0.013	0.009	2
Nnp-1	0.27581	0.214097	1.05083	0.0495807	up	0.0353976	1	0.052	0.064	2
CG5131	0.118355	0.0642675	1.05082	0.0495725	up	0.138861	1	0.023	0.03	2
mTerf3	0.0764296	0.0244907	1.0507	0.049454	up	0.469114	1	0.015	0.013	2
Su(var)2-HP2	0.361019	0.295395	1.05066	0.049418	up	0.024534	1	0.058	0.077	2
CG5543	0.103342	0.0502253	1.05058	0.0493393	up	0.529706	1	0.02	0.017	2
CG1143	0.0628975	0.0118527	1.05045	0.0492157	up	0.555344	1	0.011	0.004	2
Ada3	0.187119	0.130307	1.05026	0.0490402	up	0.0342038	1	0.032	0.047	2
CG7706	0.139086	0.0847412	1.0501	0.0488848	up	0.267125	1	0.025	0.03	2
CG10880	0.0745067	0.023336	1.05	0.0487938	up	0.443833	1	0.012	0.013	2
Peritrophin-15b	0.152115	0.0972973	1.04996	0.048749	up	0.260486	1	0.025	0.03	2
knk	0.0499241	0	1.04992	0.0487179	up	0.0744324	1	0.009	0	2
Ugt35C1	0.105084	0.0526149	1.04985	0.0486439	up	0.674621	1	0.018	0.013	2
Pdk1	3.23375	3.03309	1.04975	0.0485565	up	3.17832e-06	0.0359627	0.402	0.485	2
CG4611	0.113103	0.0603538	1.04975	0.0485493	up	0.245075	1	0.022	0.026	2
ash2	0.381316	0.315962	1.04966	0.0484692	up	0.352778	1	0.069	0.069	2
CG5126	0.109563	0.057077	1.04965	0.0484584	up	0.0269923	1	0.02	0.034	2
CG31710	0.215855	0.158457	1.04955	0.0483581	up	0.353588	1	0.037	0.043	2
CG15439	0.101857	0.0498954	1.04949	0.0483064	up	0.393264	1	0.021	0.009	2
CG7239	0.165319	0.11039	1.04947	0.0482838	up	0.0481336	1	0.03	0.043	2
eEF2	14.0868	13.3759	1.04945	0.0482645	up	0.131671	1	0.866	0.897	2
wdn	0.304835	0.243356	1.04945	0.0482623	up	0.188732	1	0.05	0.06	2
CG7879	0.201541	0.145096	1.04929	0.0481157	up	0.263014	1	0.035	0.039	2
Cpr51A	0.16322	0.108638	1.04923	0.0480601	up	0.427092	1	0.022	0.03	2
CG5727	0.0671073	0.017065	1.0492	0.0480305	up	0.586378	1	0.011	0.004	2
RPA3	0.405382	0.339503	1.04918	0.0480106	up	0.455914	1	0.074	0.077	2
Ing5	0.126324	0.0735888	1.04912	0.0479524	up	0.482381	1	0.021	0.021	2
Irk2	0.0620471	0.0123223	1.04912	0.0479513	up	0.364875	1	0.014	0.004	2
CG42495	0.157407	0.103266	1.04907	0.0479065	up	0.362319	1	0.025	0.03	2
CG6654	0.0489966	0	1.049	0.0478341	up	0.0744324	1	0.009	0	2
Cht8	0.128381	0.0757091	1.04896	0.0478039	up	0.00966398	1	0.004	0.026	2
Smg6	0.848852	0.762652	1.0489	0.0477452	up	0.000321341	1	0.143	0.185	2
Axn	0.345338	0.282647	1.04888	0.0477188	up	0.205118	1	0.058	0.069	2
CG9272	0.0667596	0.017065	1.04886	0.0477046	up	0.421789	1	0.013	0.004	2
CG15879	0.0862089	0.0356399	1.04883	0.0476741	up	0.791529	1	0.013	0.009	2
Rrp6	0.0821944	0.0318859	1.04875	0.0476027	up	0.263933	1	0.016	0.004	2
Gprk1	1.17896	1.07776	1.04871	0.0475609	up	0.000117898	1	0.19	0.24	2
D19B	0.0901031	0.0394706	1.04871	0.0475607	up	0.685239	1	0.014	0.013	2
CG11192	0.155096	0.101484	1.04867	0.0475254	up	0.379362	1	0.005	0.013	2
mth	0.146315	0.0931637	1.04862	0.0474762	up	0.04441	1	0.03	0.043	2
Dpit47	0.247324	0.189589	1.04853	0.0473926	up	0.00257254	1	0.048	0.069	2
Vps15	0.0919853	0.0415521	1.04842	0.0472854	up	0.761085	1	0.018	0.013	2
CG7408	0.0538425	0.00517526	1.04842	0.0472811	up	0.510339	1	0.01	0.004	2
spn-A	0.0561623	0.00741892	1.04838	0.0472504	up	0.466424	1	0.012	0.004	2
CG5850	0.131162	0.078961	1.04838	0.0472471	up	0.690424	1	0.026	0.021	2
homer	0.198363	0.143108	1.04834	0.0472054	up	0.15252	1	0.039	0.047	2
CG9515	0.0524176	0.00390061	1.04833	0.047197	up	0.472384	1	0.011	0.004	2
Ugt35B1	0.0483194	0	1.04832	0.0471883	up	0.299278	1	0.004	0	2
CalpA	0.12099	0.0693526	1.04829	0.0471586	up	0.450712	1	0.025	0.026	2
CG5966	0.146223	0.0934524	1.04826	0.0471324	up	0.662454	1	0.027	0.017	2
CG8974	0.54897	0.477681	1.04824	0.0471163	up	4.16658e-05	0.471448	0.092	0.133	2
tef	0.0727176	0.023389	1.0482	0.0470756	up	0.601671	1	0.016	0.013	2
ara	0.0481951	0	1.0482	0.0470697	up	0.234172	1	0.004	0	2
Fit1	2.69407	2.5243	1.04817	0.0470462	up	3.3229e-07	0.00375987	0.387	0.485	2
IntS3	0.350447	0.288429	1.04813	0.0470118	up	0.00816029	1	0.065	0.09	2
Rheb	0.536196	0.465911	1.04795	0.0468321	up	0.000531748	1	0.1	0.137	2
lab	0.126316	0.0747859	1.04794	0.0468305	up	0.764078	1	0.02	0.017	2
f-cup	0.0667339	0.0179737	1.0479	0.0467875	up	0.195412	1	0.013	0.017	2
mRpS28	0.915845	0.828391	1.04783	0.0467223	up	0.0013135	1	0.171	0.206	2
spri	0.303037	0.243782	1.04764	0.0465409	up	0.457863	1	0.059	0.06	2
IFT54	0.192233	0.138035	1.04762	0.0465251	up	0.323906	1	0.034	0.039	2
CARPB	0.069166	0.0207641	1.04742	0.0463274	up	0.670477	1	0.013	0.009	2
CG13631	0.0620577	0.0139788	1.04742	0.0463262	up	0.644894	1	0.011	0.009	2
CG14906	0.0895383	0.0402792	1.04735	0.0462649	up	0.0664605	1	0.017	0.026	2
CG8549	0.25804	0.201201	1.04732	0.0462332	up	0.0579297	1	0.049	0.064	2
CG17168	0.0774301	0.028811	1.04726	0.0461749	up	0.5534	1	0.016	0.013	2
Exn	0.96756	0.87881	1.04724	0.0461554	up	0.0140513	1	0.166	0.193	2
Oscillin	0.0471948	0	1.04719	0.0461149	up	0.116415	1	0.007	0	2
Oatp58Dc	0.0471917	0	1.04719	0.046112	up	0.184576	1	0.005	0	2
[truncated: 8,304 more rows]

## Sheet: cluster3
gene_symbol	avg.exp.S3	avg.exp.S2	avg_FC	avg_logFC	up_down	p_val	p_val_adj	pct.1	pct.2	cluster.num
[truncated: 9,198 more rows]

[truncated: 21 more sheets: cluster4, cluster5, cluster6, cluster7, cluster8, cluster9, cluster10, cluster11, cluster12, cluster13, cluster14, cluster15, cluster16, cluster17, cluster18, cluster19, cluster20, cluster21, cluster22, cluster23 …]
