# Supplementary material for: Early-adult methionine restriction reduces methionine sulfoxide and extends lifespan in Drosophila
Source: Nat Commun. 2023 Dec 5;14:7832. doi: 10.1038/s41467-023-43550-2 (PMC10698029; doi:10.1038/s41467-023-43550-2)
Supplement: Supplementary file 7 — Supplementary_Data4 [file 41467_2023_43550_MOESM7_ESM.xlsx]

## Sheet: Ingredients
Holidic medium ingredients
Stock	Ingredients	Manufacturer	Size	Catalog No.	Molecular weight
Essential Amino Acid	L(+)-Arginine Hydrochloride	FUJIFILM Wako	100g	016-04621	210.66
	L-Histidine	FUJIFILM Wako	25g	084-00682	155.15
	L(+)-Isoleucine	FUJIFILM Wako	500g	125-00865	131.17
	L-Leucine	FUJIFILM Wako	500g	128-00855	131.17
	L(+)-Lysine Monohydrochloride	FUJIFILM Wako	100g	123-01461	182.65
	L-Methionine	FUJIFILM Wako	500g	137-01605	149.21
	L(-)-Phenylalanine	FUJIFILM Wako	100g	169-01303	165.19
	L(-)-Threonine	FUJIFILM Wako	25g	204-01322	119.12
	L-Tryptophan	FUJIFILM Wako	25g	204-03382	204.23
	L-Valine	FUJIFILM Wako	100g	224-00084	117.15
Non-Essential Amino Acid	L-Alanine	FUJIFILM Wako	100g	016-01044	89.09
	L-Asparagine Monohydrate	FUJIFILM Wako	100g	010-28201	150.13
	L-Aspartic Acid	FUJIFILM Wako	100g	015-04831	133.1
	L-Cysteine	FUJIFILM Wako	25g	039-20652	121.16
	L(+)-Glutamine	FUJIFILM Wako	100g	072-00523	146.14
	Glycine	FUJIFILM Wako	100g	075-00731	75.07
	L(-)-Proline	FUJIFILM Wako	25g	161-04602	115.13
	L-Serine	FUJIFILM Wako	100g	195-00404	105.09
	L-Tyrosine	FUJIFILM Wako	100g	200-03563	181.19
Glutamate	Sodium Hydrogen L(+)-Glutamate Monohydrate	FUJIFILM Wako	500g	198-02035	187.13
Metal Ions	Calcium Chloride Dihydrate (CaCl2・2H2O)	FUJIFILM Wako	500g	033-25035	147.01
	Copper(II) Sulfate Pentahydrate (CuSO4・5H2O)	FUJIFILM Wako	500g	033-04415	249.69
	Iron(II) Sulfate Heptahydrate (FeSO4・7H2O)	FUJIFILM Wako	500g	098-01085	278.01
	Manganese(II) Chloride Tetrahydrate (MnCl2・4H2O)	FUJIFILM Wako	500g	133-00725	197.91
	Zinc Sulfate Heptahydrate (ZnSO4・7H2O)	FUJIFILM Wako	500g	268-00405	287.58
	Magnesium Sulfate (Anhydrous) (MgSO4)	FUJIFILM Wako	500g	137-12335	120.37
Cholesterol	Cholesterol	SIGMA	5G	C8667	386.65
Vitamines	Thiamin Hydrochloride	FUJIFILM Wako	25g	201-00852	337.27
	(−)-Riboflavin	SIGMA	5G	R4500	376.36
	Nicotinic Acid	FUJIFILM Wako	25g	142-01232	123.11
	Calcium (+)-Pantothenate	FUJIFILM Wako	25g	039-14162	476.53
	Pyridoxine Hydrochloride	FUJIFILM Wako	25g	163-05402	205.64
	Biotin	SIGMA	1G	B4501-1G	244.31
Folic acid	Folic Acid	FUJIFILM Wako	25g	060-01802	441.4
Other Nutrients	Choline chloride	SIGMA	500G	C1879	139.62
	myo-Inositol	FUJIFILM Wako	100g	094-00281	180.16
	Inosine	SIGMA	25G	I4125	268.23
	Uridine	SIGMA	25G	U3750	244.2
Others	Acetic Acid	FUJIFILM Wako	500mL	017-00256	60.05
	Potassium Dihydrogen Phosphate (KH2PO4)	FUJIFILM Wako	100g	167-04241	84.01
	Sodium Hydrogen Carbonate (NaHCO3)	FUJIFILM Wako	500g	191-01305	136.09
	D(+)-Glucose	FUJIFILM Wako	500g	049-31165	180.16
	Sucrose	FUJIFILM Wako	500g	196-00015	342.3
	Methyl p-Hydroxybenzoate (Nipagin)	FUJIFILM Wako	500g	132-02635	152.15
	Propionic acid	TCI	500mL	P0500	74.08

## Sheet: Stock
1. Metal ions
	CaCl2·2H2O	16.78 g/100 mL water (2000x)
	CuSO4·5H2O	0.25 g/100 mL water (2000x)
	FeSO4·7H2O	2.5 g/100 mL water (2000x)	→ aliquot into 1.5 mL Eppendorf tubes
	MgSO4	25 g/1000 mL water (200X)
	MnCl2·4H2O	0.1 g/100 mL water (2000x)
	ZnSO4·7H2O	2.5 g/100 mL water (2000x)
	Sterilize each solution by 0.22 μm filter and store at 4℃ except for FeSO4·7H2O (at -20℃).
	Thaw FeSO4·7H2O solution only once and dispose the tube.
	Strage time ~1-2 months
2. Cholesterol
	Cholesterol	<Low> 0.5 g/50 mL 100% EtOH	for 0.1g cholesterol/L medium (100x)
	Cholesterol	<High> 1 g/50 mL 100% EtOH	for 0.3g cholesterol/L medium (66.7x)
	In <Low> solution, cholesterol is dissoved. For <High> solution, before use, warm to 60ºC for 10 min and vortex to re-dissolve the cholesterol.
	Strage time ~1-2 months
3. Essential amino acid (10x)
	L(+)-Arginine Hydrochloride	19.7 g/L water
	L-Histidine	6.54 g/L water
	L(+)-Lysine Monohydrochloride	17.1 g/L water
	L-Methionine	6.04 g/L water
	L(-)-Phenylalanine	10.1 g/L water
	L(-)-Threonine	11.1 g/L water
	L-Tryptophan	3.21 g/L water
	L-Valine	12.0 g/L water
	The solution was stirred vigorously at 60 ℃ for 15 minutes.
	Adjust pH to 4.5 using 1 M HCl (~50 mL) and fill up to 1 L with Milli-Q water.
	Sterilize the solution by 0.22 μm filter and store at 4℃.
	Strage time ~1-2 months
4. Non-essential amino acid (10x)
	L-Alanine	11.0 g/L water
	L-Asparagine Monohydrate	11.7 g/L water
	L-Aspartic Acid	11.7 g/L water
	L(+)-Glutamine	11.2 g/L water
	Glycine	7.67 g/L water
	L(-)-Proline	9.79 g/L water
	L-Serine	13.8 g/L water
	The solution was stirred vigorously at 60 ℃ for 1 hour.
	Adjust pH to 4.5 using 5 M NaOH (~6 mL) and fill up to 1 L with Milli-Q water.
	Sterilize the solution by 0.22 μm filter and store at 4℃.
	Strage time ~1-2 months
5. Glutamic acid (10x)
	Sodium Hydrogen L(+)-Glutamate Monohydrate	19.3 g/L water
	The solution was stirred vigorously at room temperature for 10 minutes.
	Adjust pH to 4.5 using 1 M HCl (~35 mL) and fill up to 1 L with Milli-Q water.
	Sterilize the solution by 0.22 μm filter and store at 4℃.
	Strage time ~1-2 months
6. Vitamins (71.5x)
	Thiamin Hydrochloride	0.1 g/L water
	(−)-Riboflavin	0.05 g/L water
	Nicotinic Acid	0.6 g/L water
	Calcium (+)-Pantothenate	0.775 g/L water
	Pyridoxine Hydrochloride	0.125 g/L water
	Biotin	0.01 g/L water
	The solution was stirred vigorously at 60 ℃ for 1 hour.
	Sterilize the solution by 0.22 μm filter and aliquot into 50 mL tubes to store at -20℃.
	Thaw every aliquot only once.
	Strage time ~1-2 months for -20℃ stock, after thawing the aliquot 1-2 weeks at 4℃
7. Folic acid (1000x)
	Folic acid	0.05 g/100mL water
	Add 5 M NaOH (~50 μL) to dissolve folic acid.
	Sterilize the solution by 0.22 μm filter and aliquot into 1.5 mL tubes to store at -20℃.
	Thaw folic acid solution only once and dispose the tube.
	Strage time ~1-2 months
8. Other nutrients (125x)
	Choline chloride	0.625 g/100 mL water
	myo-Inositol	0.063 g/100 mL water
	Inosine	0.813 g/100 mL water
	Uridine	0.75 g/100 mL water
	Sterilize the solution by 0.22 μm filter and store at 4℃.
	Strage time ~1-2 months
9. Nipagin (66.7x)
	Methyl p-Hydroxybenzoate (Nipagin)	50 g/500 mL 70% EtOH
	Mix vigorously to dissolve.
	Strage time ~6 months

## Sheet: Procedure
For making 1 L of holidic medium
40% amino acid, cholesterol 0.1 g/L version
1. Add 15 g of agar to 600 mL of Milli-Q water.				*for 100% AA medium, use 500 mL of Milli-Q water
2. Autoclave the agar solution.
3. Add each ingredients below.
	KH2PO4	3	g
	NaHCO3	1	g
	Sucrose	17.2	g
	L(+)-Isoleucine	0.448	g	*for 100% AA medium, add 1.12 g
	L-Leucine	0.812	g	*for 100% AA medium, add 2.03 g
	L-Tyrosine	0.372	g	*for 100% AA medium, add 0.93 g
	Metal ion stocks	0.5	mL each
	MgSO4	5	mL
	Cholesterol (<Low> stock)	10	mL	* for 0.3 g/L cholesterol, use 15 mL of <high> stock
Heat a hot stirrer until the solution is boiled.
Cool down the solution to ~60℃
Add each solution below.
	Essential amino acid stock	40	mL	*for 100% AA medium, add 100 mL
	Non-essential amino acid stock	40	mL	*for 100% AA medium, add 100 mL
	Cysteine	0.1364	g	*for 100% AA medium, add 0.341 g
	Glutamate stock	40	mL	*for 100% AA medium, add 100 mL
	Vitamines	21	mL
	Folic acid	1	mL
	Other nutrients	8	mL
	Nipagin (10%)	15	mL
	Propionic acid	6	mL
	Acetic acid	3	mL
Milli-Q is added up to 1L.
Add 4 mL of medium to each vial and leave the medium at room temperature for 2 hours to solidify.
After plugging, cover with a kim towel, wrap in a plastic bag, and store at 4°C.
Use the medium in 1 month.
When methionine is restricted, methionine (-) essential amino acid stock is used instead of standard essential amino acid stock.
After acetic acid was added, the medium is divided into two parts and necessary amount of methionine solution (6.04 g/L, 10x) is added to each medium.
