# Supplementary material for: Early-adult methionine restriction reduces methionine sulfoxide and extends lifespan in Drosophila
Source: Nat Commun. 2023 Dec 5;14:7832. doi: 10.1038/s41467-023-43550-2 (PMC10698029; doi:10.1038/s41467-023-43550-2)
Supplement: Supplementary file 8 — Supplementary_Data5 [file 41467_2023_43550_MOESM8_ESM.xlsx]

## Sheet: Fig1i-m, FigS1f
#55
Compound name	Methionine
	Flag	Flag ID	Data file name	Sample name	Sample ID	Sample type	Calibration point	Level	Retention time	Retention index	Retention index (Actual measurement)	Unit	Area	Height	Setting concentration	Concentration	%Error	ISTD area	ISTD height	Area ratio	Height ratio	Peak start	Peak end	Symmetry factor	S/N	Similarity	Noise	Relative retention time (actual measurement)	Relative retention time	Relative retention time (%error)	Reference ion mode	Ref 1 m/z	Ref1 allowable width	Ref1 setting%	Ref1 measurement%	Ref1 measured value	Ref1 concentration	Ref1 standard mean error%	Ref 2 m/z	Ref2 allowable width	Ref2 setting%	Ref2 measurement%	Ref2 measured value	Ref2 concentration	Ref2 standard mean error%	Ref 3 m/z	Ref3 allowable width	Ref3 setting%	Ref3 measurement%
33			34__MC_WB1_034	Ctrl_1		Unknown	No		6	0	0	microM	2715666	247267		28.2308						5.089	5.577	1.472	251.27		984.09				Only caluculation	150.10>56.40		0	173.92	4722954	26.8142	12
34			35__MC_WB2_035	Ctrl_2		Unknown	No		6	0	0	microM	2723996	237173		28.3177						5.182	5.685	1.313	268.43		883.55				Only caluculation	150.10>56.40		0	175.67	4785135	27.1684	11
35			36__MC_WB3_036	Ctrl_3		Unknown	No		6	0	0	microM	2385381	214700		24.7873						5.142	5.609	1.27	190.1		1129.39				Only caluculation	150.10>56.40		0	176.11	4200997	23.841	11
36			37__MC_WB4_037	Ctrl_4		Unknown	No		6	0	0	microM	2445759	215519		25.4168						5.132	5.609	1.243	265.02		813.21				Only caluculation	150.10>56.40		0	178.53	4366383	24.7831	10
37			38__MC_WB5_038	Ctrl_5		Unknown	No		6	0	0	microM	2631009	225495		27.3482						5.132	5.631	1.321	311.46		724				Only caluculation	150.10>56.40		0	171.56	4513679	25.6221	13
38			39__MC_WB6_039	Ctrl_6		Unknown	No		6	0	0	microM	2338617	219598		24.2997						5.202	5.685	1.276	310.05		708.26				Only caluculation	150.10>56.40		0	177.34	4147239	23.5348	10
39			40__MR_WB1_040	MetR_1		Unknown	No		6	0	0	microM	150247	13749		1.4837						5.192	5.707	1.277	43.37		317				Only caluculation	150.10>56.40		0	176.19	264721	1.4186	11
40			41__MR_WB2_041	MetR_2		Unknown	No		6	0	0	microM	136623	12365		1.3417						5.152	5.609	1.363	52.98		233.4				Only caluculation	150.10>56.40		0	168.26	229885	1.2202	15
41			42__MR_WB3_042	MetR_3		Unknown	No		6	0	0	microM	157466	14670		1.559						5.152	5.664	1.471	69.95		209.71				Only caluculation	150.10>56.40		0	160.18	252223	1.3474	19
42			43__MR_WB4_043	MetR_4		Unknown	No		6	0	0	microM	123201	11486		1.2017						5.142	5.588	1.319	46.26		248.28				Only caluculation	150.10>56.40		0	187.36	230831	1.2255	5
43			44__MR_WB5_044	MetR_5		Unknown	No		6	0	0	microM	139643	13481		1.3732						5.152	5.631	1.317	52.62		256.19				Only caluculation	150.10>56.40		0	171.45	239418	1.2745	13
44			45__MR_WB6_045	MetR_6		Unknown	No		6	0	0	microM	233873	21034		2.3556						5.182	5.674	1.19	102.83		204.55				Only caluculation	150.10>56.40		0	166.05	388353	2.1228	16
#34
Compound name	S-Adenosylmethionine
	Flag	Flag ID	Data file name	Sample name	Sample ID	Sample type	Calibration point	Level	Retention time	Retention index	Retention index (Actual measurement)	Unit	Area	Height	Setting concentration	Concentration	%Error	ISTD area	ISTD height	Area ratio	Height ratio	Peak start	Peak end	Symmetry factor	S/N	Similarity	Noise	Relative retention time (actual measurement)	Relative retention time	Relative retention time (%error)	Reference ion mode	Ref 1 m/z	Ref1 allowable width	Ref1 setting%	Ref1 measurement%	Ref1 measured value	Ref1 concentration	Ref1 standard mean error%	Ref 2 m/z	Ref2 allowable width	Ref2 setting%	Ref2 measurement%	Ref2 measured value	Ref2 concentration	Ref2 standard mean error%	Ref 3 m/z	Ref3 allowable width	Ref3 setting%	Ref3 measurement%
33			34__MC_WB1_034	Ctrl_1		Unknown	No		8.45	0	0	microM	120921	5730		1.6851						8.557	9.923	1.47	149.97		38.21				Only caluculation	398.95>97.30		0	77.85	94139	1.7072	4	398.95>136.40		0	35.86	43364	1.4892	13	398.95>102.30		0	14.29
34			35__MC_WB2_035	Ctrl_2		Unknown	No		8.45	0	0	microM	132424	6284		1.771						8.557	9.923	1.559	99.51		63.15				Only caluculation	398.95>97.30		0	74.44	98581	1.7513	0	398.95>136.40		0	42.02	55637	1.6936	2	398.95>102.30		0	21.6
35			36__MC_WB3_036	Ctrl_3		Unknown	No		8.45	0	0	microM	112949	5660		1.6255						8.557	9.923	1.166	115.47		49.02				Only caluculation	398.95>97.30		0	76.9	86862	1.635	3	398.95>136.40		0	51.67	58355	1.7388	26	398.95>102.30		0	18.34
36			37__MC_WB4_037	Ctrl_4		Unknown	No		8.45	0	0	microM	118506	5553		1.667						8.557	9.923	1.048	(INF)						Only caluculation	398.95>97.30		0	58.77	69647	1.4643	21	398.95>136.40		0	0	0		Cannot be calculated	398.95>102.30		0	0
37			38__MC_WB5_038	Ctrl_5		Unknown	No		8.45	0	0	microM	156816	8028		1.9533						8.557	9.923	1.437	198.13		40.52				Only caluculation	398.95>97.30		0	77.26	121149	1.9751	4	398.95>136.40		0	46.18	72415	1.9729	12	398.95>102.30		0	17.36
38			39__MC_WB6_039	Ctrl_6		Unknown	No		8.45	0	0	microM	115526	5156		1.6447						8.557	9.923	0.964	127.18		40.54				Only caluculation	398.95>97.30		0	70.45	81391	1.5808	6	398.95>136.40		0	48.36	55871	1.6975	18	398.95>102.30		0	24.75
39			40__MR_WB1_040	MetR_1		Unknown	No		8.45	0	0	microM	6248	524		0.8281						8.557	9.923	0.81	(INF)						Only caluculation	398.95>97.30		0	99.74	6232	0.8353	34	398.95>136.40		0	36.84	2302	0.8056	10	398.95>102.30		0	0
40			41__MR_WB2_041	MetR_2		Unknown	No		8.45	0	0	microM	8696	556		0.8464						8.557	9.923	0.773	(INF)						Only caluculation	398.95>97.30		0	52.86	4596	0.8191	29	398.95>136.40		0	0	0		Cannot be calculated	398.95>102.30		0	0
41			42__MR_WB3_042	MetR_3		Unknown	No		8.45	0	0	microM	10873	998		0.8627						8.557	9.923	0.805	76.87		12.98				Only caluculation	398.95>97.30		0	67.45	7334	0.8462	10	398.95>136.40		0	31.12	3383	0.8236	24	398.95>102.30		0	19.89
42			43__MR_WB4_043	MetR_4		Unknown	No		8.45	0	0	microM	9511	756		0.8525						8.557	9.923	0.798	(INF)						Only caluculation	398.95>97.30		0	44.07	4192	0.815	41	398.95>136.40		0	51.38	4887	0.8486	25	398.95>102.30		0	8.38
43			44__MR_WB5_044	MetR_5		Unknown	No		8.45	0	0	microM	13462	679		0.882						8.557	9.923	4.31	(INF)						Only caluculation	398.95>97.30		0	47.29	6366	0.8366	37	398.95>136.40		0	0	0		Cannot be calculated	398.95>102.30		0	0
44			45__MR_WB6_045	MetR_6		Unknown	No		8.45	0	0	microM	11138	872		0.8647						8.557	9.923	0.706	71.09		12.27				Only caluculation	398.95>97.30		0	80.41	8956	0.8623	8	398.95>136.40		0	52.31	5826	0.8643	27	398.95>102.30		0	0
#1
Compound name	S-Adenosylhomocysteine
	Flag	Flag ID	Data file name	Sample name	Sample ID	Sample type	Calibration point	Level	Retention time	Retention index	Retention index (Actual measurement)	Unit	Area	Height	Setting concentration	Concentration	%Error	ISTD area	ISTD height	Area ratio	Height ratio	Peak start	Peak end	Symmetry factor	S/N	Similarity	Noise	Relative retention time (actual measurement)	Relative retention time	Relative retention time (%error)	Reference ion mode	Ref 1 m/z	Ref1 allowable width	Ref1 setting%	Ref1 measurement%	Ref1 measured value	Ref1 concentration	Ref1 standard mean error%	Ref 2 m/z	Ref2 allowable width	Ref2 setting%	Ref2 measurement%	Ref2 measured value	Ref2 concentration	Ref2 standard mean error%	Ref 3 m/z	Ref3 allowable width	Ref3 setting%	Ref3 measurement%
33			34__MC_WB1_034	Ctrl_1		Unknown	No		9.2	0	0	microM	15987	2234		0.1679						9.075	9.382	0.923	51.52		43.37				Only caluculation	385.00>134.40		0	67.65	10815	0.1661	12	385.00>88.30		0	103.63	16568	0.1133	1	385.00>97.30		0	0
34			35__MC_WB2_035	Ctrl_2		Unknown	No		9.2	0	0	microM	8960	1207		0.126						9.109	9.439	1.136	47.97		25.15				Only caluculation	385.00>134.40		0	80.44	7207	0.1294	34	385.00>88.30		0	187.88	16834	0.1149	80	385.00>97.30		0	0
35			36__MC_WB3_036	Ctrl_3		Unknown	No		9.2	0	0	microM	16484	2336		0.1708						9.109	9.405	0.846	101.28		23.06				Only caluculation	385.00>134.40		0	72.72	11987	0.178	21	385.00>88.30		0	124.54	20529	0.1364	19	385.00>97.30		0	0
36			37__MC_WB4_037	Ctrl_4		Unknown	No		9.2	0	0	microM	14027	1317		0.1562						9.075	9.484	1.443	64.07		20.56				Only caluculation	385.00>134.40		0	77.62	10887	0.1668	29	385.00>88.30		0	150.99	21180	0.1402	44	385.00>97.30		0	0
37			38__MC_WB5_038	Ctrl_5		Unknown	No		9.2	0	0	microM	14043	1889		0.1563						9.132	9.45	1.236	139.72		13.52				Only caluculation	385.00>134.40		0	52.3	7345	0.1308	13	385.00>88.30		0	100.85	14162	0.0993	4	385.00>97.30		0	0
38			39__MC_WB6_039	Ctrl_6		Unknown	No		9.2	0	0	microM	12901	1669		0.1495						9.143	9.462	1.291	91.49		18.24				Only caluculation	385.00>134.40		0	102.51	13225	0.1906	70	385.00>88.30		0	62.31	8039	0.0636	40	385.00>97.30		0	0
39			40__MR_WB1_040	MetR_1		Unknown	No		9.2	0	0	microM	1213	299		0.0797						9.359	9.553	1.047	(INF)						Only caluculation	385.00>134.40		0	127.52	1547	0.0718	112	385.00>88.30		0	168.58	2045	0.0287	61	385.00>97.30		0	0
40			41__MR_WB2_041	MetR_2		Unknown	No		9.2	0	0	microM	1411	334		0.0809						9.223	9.427	1.066	9.33		35.81				Only caluculation	385.00>134.40		0	37.59	531	0.0614	38	385.00>88.30		0	250.06	3529	0.0373	139	385.00>97.30		0	0
41			42__MR_WB3_042	MetR_3		Unknown	No		9.2	0	0	microM	4111	827		0.097						9.2	9.405	1.018	23.42		35.3				Only caluculation	385.00>134.40		0	79.25	3258	0.0892	32	385.00>88.30		0	39.57	1627	0.0262	62	385.00>97.30		0	0
42			43__MR_WB4_043	MetR_4		Unknown	No		9.2	0	0	microM	3259	601		0.092						9.166	9.427	1.037	53		11.34				Only caluculation	385.00>134.40		0	28.77	938	0.0656	52	385.00>88.30		0	174.41	5684	0.0499	67	385.00>97.30		0	0
43			44__MR_WB5_044	MetR_5		Unknown	No		9.2	0	0	microM	1996	423		0.0844						9.155	9.393	0.934	(INF)						Only caluculation	385.00>134.40		0	0	0		Cannot be calculated	385.00>88.30		0	94.98	1896	0.0278	9	385.00>97.30		0	0
44			45__MR_WB6_045	MetR_6		Unknown	No		9.2	0	0	microM	5839	850		0.1073						9.189	9.484	0.921	29.32		29.01				Only caluculation	385.00>134.40		0	23.17	1353	0.0698	62	385.00>88.30		0	67.49	3941	0.0397	35	385.00>97.30		0	0
#24
Compound name	Cystathionine
	Flag	Flag ID	Data file name	Sample name	Sample ID	Sample type	Calibration point	Level	Retention time	Retention index	Retention index (Actual measurement)	Unit	Area	Height	Setting concentration	Concentration	%Error	ISTD area	ISTD height	Area ratio	Height ratio	Peak start	Peak end	Symmetry factor	S/N	Similarity	Noise	Relative retention time (actual measurement)	Relative retention time	Relative retention time (%error)	Reference ion mode	Ref 1 m/z	Ref1 allowable width	Ref1 setting%	Ref1 measurement%	Ref1 measured value	Ref1 concentration	Ref1 standard mean error%	Ref 2 m/z	Ref2 allowable width	Ref2 setting%	Ref2 measurement%	Ref2 measured value	Ref2 concentration	Ref2 standard mean error%	Ref 3 m/z	Ref3 allowable width	Ref3 setting%	Ref3 measurement%
33			34__MC_WB1_034	Ctrl_1		Unknown	No		1.86	0	0	microM	248571	40177		1.038						1.78	2.193	1.376	537.65		74.73				Only caluculation	222.95>134.35		0	53.03	131820	1.0892	3	222.95>56.40		0	4.97	12367	0.6543	26	222.95>133.20		0	6.75
34			35__MC_WB2_035	Ctrl_2		Unknown	No		1.86	0	0	microM	234974	35168		0.9788						1.78	2.163	1.476	177.31		198.34				Only caluculation	222.95>134.35		0	54.76	128678	1.06	7	222.95>56.40		0	4.84	11373	0.5834	28	222.95>133.20		0	2.46
35			36__MC_WB3_036	Ctrl_3		Unknown	No		1.86	0	0	microM	180495	29109		0.7416						1.795	2.163	1.424	152.24		191.2				Only caluculation	222.95>134.35		0	48.26	87110	0.6743	6	222.95>56.40		0	0	0		Cannot be calculated	222.95>133.20		0	2.9
36			37__MC_WB4_037	Ctrl_4		Unknown	No		1.86	0	0	microM	192420	29196		0.7935						1.795	2.163	1.446	335.1		87.13				Only caluculation	222.95>134.35		0	48.1	92547	0.7248	6	222.95>56.40		0	6.76	13005	0.6997	0	222.95>133.20		0	3.5
37			38__MC_WB5_038	Ctrl_5		Unknown	No		1.86	0	0	microM	189614	27641		0.7813						1.78	2.283	1.822	1359.32		20.33				Only caluculation	222.95>134.35		0	37.94	71933	0.5335	26	222.95>56.40		0	4.61	8738	0.3958	32	222.95>133.20		0	2.93
38			39__MC_WB6_039	Ctrl_6		Unknown	No		1.86	0	0	microM	186470	28448		0.7676						1.795	2.163	1.32	625.96		45.45				Only caluculation	222.95>134.35		0	48.96	91298	0.7132	4	222.95>56.40		0	6.96	12974	0.6975	3	222.95>133.20		0	4.12
39			40__MR_WB1_040	MetR_1		Unknown	No		1.86	0	0	microM	34349	4210		0.1052						1.795	2.193	1.456	(INF)						Only caluculation	222.95>134.35		0	62.4	21433	0.065	22	222.95>56.40		0	0	0		Cannot be calculated	222.95>133.20		0	2.52
40			41__MR_WB2_041	MetR_2		Unknown	No		1.86	0	0	microM	39479	4437		0.1276						1.765	2.148	1.328	(INF)						Only caluculation	222.95>134.35		0	48.15	19009	0.0425	6	222.95>56.40		0	0	0		Cannot be calculated	222.95>133.20		0	1.31
41			42__MR_WB3_042	MetR_3		Unknown	No		1.86	0	0	microM	32843	4123		0.0987						1.78	2.178	1.738	(INF)						Only caluculation	222.95>134.35		0	33.29	10933	-0.0324	35	222.95>56.40		0	0	0		Cannot be calculated	222.95>133.20		0	0
42			43__MR_WB4_043	MetR_4		Unknown	No		1.86	0	0	microM	51118	6244		0.1782						1.809	2.133	1.215	50.38		123.94				Only caluculation	222.95>134.35		0	63.07	32239	0.1653	23	222.95>56.40		0	0	0		Cannot be calculated	222.95>133.20		0	0
43			44__MR_WB5_044	MetR_5		Unknown	No		1.86	0	0	microM	51144	6197		0.1784						1.78	2.163	1.295	387.22		16				Only caluculation	222.95>134.35		0	38.14	19508	0.0472	26	222.95>56.40		0	0	0		Cannot be calculated	222.95>133.20		0	0
44			45__MR_WB6_045	MetR_6		Unknown	No		1.86	0	0	microM	49529	6636		0.1713						1.795	2.118	1.242	80.87		82.06				Only caluculation	222.95>134.35		0	49.16	24347	0.0921	4	222.95>56.40		0	0	0		Cannot be calculated	222.95>133.20		0	1.05
#32
Compound name	Methionine sulfoxide
	Flag	Flag ID	Data file name	Sample name	Sample ID	Sample type	Calibration point	Level	Retention time	Retention index	Retention index (Actual measurement)	Unit	Area	Height	Setting concentration	Concentration	%Error	ISTD area	ISTD height	Area ratio	Height ratio	Peak start	Peak end	Symmetry factor	S/N	Similarity	Noise	Relative retention time (actual measurement)	Relative retention time	Relative retention time (%error)	Reference ion mode	Ref 1 m/z	Ref1 allowable width	Ref1 setting%	Ref1 measurement%	Ref1 measured value	Ref1 concentration	Ref1 standard mean error%	Ref 2 m/z	Ref2 allowable width	Ref2 setting%	Ref2 measurement%	Ref2 measured value	Ref2 concentration	Ref2 standard mean error%	Ref 3 m/z	Ref3 allowable width	Ref3 setting%	Ref3 measurement%
33			34__MC_WB1_034	Ctrl_1		Unknown	No		2	0	0	microM	45257187	5353930		285.733						1.869	2.299	1.534	289.1		18519.1				Only caluculation	166.00>56.40		0	46.46	21025271	329.76	22	166.00>75.40		0	20.37	9218319	332.853	31	166.00>149.35		0	4.65
34			35__MC_WB2_035	Ctrl_2		Unknown	No		2	0	0	microM	44235388	5319079		279.281						1.898	2.314	1.58	301.97		17614.4				Only caluculation	166.00>56.40		0	45.83	20272578	317.951	20	166.00>75.40		0	19.81	8764633	316.469	28	166.00>149.35		0	4.82
35			36__MC_WB3_036	Ctrl_3		Unknown	No		2	0	0	microM	44112125	5316559		278.503						1.884	2.314	1.554	322.82		16468.9				Only caluculation	166.00>56.40		0	44.6	19674611	308.569	17	166.00>75.40		0	19.65	8667107	312.948	27	166.00>149.35		0	4.47
36			37__MC_WB4_037	Ctrl_4		Unknown	No		2	0	0	microM	43740293	5153821		276.156						1.884	2.314	1.562	293.82		17540.6				Only caluculation	166.00>56.40		0	47.19	20641365	323.737	24	166.00>75.40		0	20.07	8777237	316.925	29	166.00>149.35		0	4.88
37			38__MC_WB5_038	Ctrl_5		Unknown	No		2	0	0	microM	42243468	5058862		266.705						1.884	2.299	1.532	264.76		19107.2				Only caluculation	166.00>56.40		0	45.17	19083253	299.291	18	166.00>75.40		0	19.86	8387291	302.843	28	166.00>149.35		0	4.42
38			39__MC_WB6_039	Ctrl_6		Unknown	No		2	0	0	microM	43008410	5160801		271.534						1.898	2.299	1.499	312.89		16494				Only caluculation	166.00>56.40		0	46.51	20003170	313.724	22	166.00>75.40		0	20.6	8860623	319.936	33	166.00>149.35		0	4.51
39			40__MR_WB1_040	MetR_1		Unknown	No		2	0	0	microM	130337	17338		0.8075						1.898	2.27	1.347	147.74		117.35				Only caluculation	166.00>56.40		0	47.01	61272	0.8404	23	166.00>75.40		0	22.03	28714	1.004	42	166.00>149.35		0	1.5
40			41__MR_WB2_041	MetR_2		Unknown	No		2	0	0	microM	71952	8846		0.4389						1.884	2.24	1.374	123.73		71.49				Only caluculation	166.00>56.40		0	42.51	30587	0.3589	11	166.00>75.40		0	22	15829	0.5388	42	166.00>149.35		0	0.73
41			42__MR_WB3_042	MetR_3		Unknown	No		2	0	0	microM	78900	10200		0.4828						1.884	2.299	1.458	490.86		20.78				Only caluculation	166.00>56.40		0	38.99	30761	0.3616	2	166.00>75.40		0	16.04	12654	0.4241	3	166.00>149.35		0	10.14
42			43__MR_WB4_043	MetR_4		Unknown	No		2	0	0	microM	114855	15549		0.7098						1.898	2.284	1.444	175.03		88.84				Only caluculation	166.00>56.40		0	46.31	53191	0.7136	21	166.00>75.40		0	18.66	21430	0.741	20	166.00>149.35		0	0.99
43			44__MR_WB5_044	MetR_5		Unknown	No		2	0	0	microM	79556	12230		0.4869						1.913	2.284	1.56	157.15		77.82				Only caluculation	166.00>56.40		0	60.18	47876	0.6302	58	166.00>75.40		0	17.05	13566	0.457	10	166.00>149.35		0	4.5
44			45__MR_WB6_045	MetR_6		Unknown	No		2	0	0	microM	85866	11386		0.5267						1.898	2.314	1.642	543.19		20.96				Only caluculation	166.00>56.40		0	40.61	34869	0.4261	6	166.00>75.40		0	17.63	15141	0.5139	14	166.00>149.35		0	1.45
[truncated: 263 more columns]

## Sheet: Fig2f
#43
Compound name	Methionine
	Flag	Flag ID	Data file name	Sample name	Sample ID	Sample type	Calibration point	Level	Retention time	Retention index	Retention index (Actual measurement)	Unit	Area	Height	Setting concentration	Concentration	%Error	ISTD area	ISTD height	Area ratio	Height ratio	Peak start	Peak end	Symmetry factor	S/N	Similarity	Noise	Relative retention time (actual measurement)	Relative retention time	Relative retention time (%error)	Reference ion mode	Ref 1 m/z	Ref1 allowable width	Ref1 setting%	Ref1 measurement%	Ref1 measured value	Ref1 concentration	Ref1 standard mean error%	Ref 2 m/z	Ref2 allowable width	Ref2 setting%	Ref2 measurement%	Ref2 measured value	Ref2 concentration	Ref2 standard mean error%	Ref 3 m/z	Ref3 allowable width	Ref3 setting%	Ref3 measurement%
10			1_11	Ctrl_day18_1		Unknown	No		3.551	0	0	microM	63757648	9729852		22.1787		0	0	0	0	3.316	3.589	1.087	50.22		193743	1.507	1.535	-1.801	Only caluculation	149.90>104.10		0	56.27	5645536		4
22			2_25	Ctrl_day18_2		Unknown	No		3.551	0	0	microM	46562008	7340741		16.2224		0	0	0	0	3.346	3.589	1.072	41.74		175883	1.515	1.535	-1.286	Only caluculation	149.90>104.10		0	55.79	4253471		5
34			3_37	Ctrl_day18_3		Unknown	No		3.551	0	0	microM	75261546	7522928		26.1634		0	0	0	0	3.407	3.9	1.626	563.78		13343.8	1.555	1.535	1.303	Only caluculation	149.90>104.10		0	54.14	4230829		8
46			4_49	Ctrl_day18_4		Unknown	No		3.551	0	0	microM	67674755	6916435		23.5355		0	0	0	0	3.407	3.9	1.614	496.13		13940.9	1.555	1.535	1.331	Only caluculation	149.90>104.10		0	57.18	4070300		3
58			5_61	Ctrl_day18_5		Unknown	No		3.551	0	0	microM	115437996	12645233		40.0799		0	0	0	0	3.407	3.9	1.67	768.64		16451.5	1.547	1.535	0.794	Only caluculation	149.90>104.10		0	53.78	6754596		9
70			6_73	Ctrl_day18_6		Unknown	No		3.551	0	0	microM	86264078	9444976		29.9745		0	0	0	0	3.407	3.9	1.64	732.57		12892.9	1.551	1.535	1.043	Only caluculation	149.90>104.10		0	54.63	5162014		7
11			7_12	MetR_day18_1		Unknown	No		3.551	0	0	microM	5554222	865861		2.018		0	0	0	0	3.286	3.558	1.022	35.17		24619.9	1.496	1.535	-2.484	Only caluculation	149.90>104.10		0	55.15	465444		6
23			8_26	MetR_day18_2		Unknown	No		3.551	0	0	microM	7718257	1201301		2.7676		0	0	0	0	3.286	3.528	0.986	30.74		39082.3	1.492	1.535	-2.783	Only caluculation	149.90>104.10		0	59.08	750356		0
35			9_38	MetR_day18_3		Unknown	No		3.551	0	0	microM	11789855	1208611		4.178		0	0	0	0	3.407	3.9	1.61	109.13		11075.3	1.556	1.535	1.408	Only caluculation	149.90>104.10		0	57.77	722879		2
47			10_50	MetR_day18_4		Unknown	No		3.551	0	0	microM	10979416	1161685		3.8972		0	0	0	0	3.407	3.9	1.559	116.1		10005.7	1.556	1.535	1.375	Only caluculation	149.90>104.10		0	54.12	650475		8
59			11_62	MetR_day18_5		Unknown	No		3.551	0	0	microM	14185616	1591510		5.0078		0	0	0	0	3.407	3.9	1.64	145.68		10925	1.548	1.535	0.878	Only caluculation	149.90>104.10		0	54	855189		8
71			12_74	MetR_day18_6		Unknown	No		3.551	0	0	microM	9936561	1112189		3.536		0	0	0	0	3.407	3.9	1.631	101.24		10985.5	1.55	1.535	1.037	Only caluculation	149.90>104.10		0	54.88	616034		7
12			13_14	Ctrl_day31_1		Unknown	No		3.551	0	0	microM	58677890	6049376		20.4192		0	0	0	0	3.407	3.9	1.707	447.34		13523	1.55	1.535	1.013	Only caluculation	149.90>104.10		0	55.23	3373671		6
24			14_27	Ctrl_day31_2		Unknown	No		3.551	0	0	microM	45873222	4618866		15.9838		0	0	0	0	3.407	3.9	1.641	451.58		10228.3	1.555	1.535	1.33	Only caluculation	149.90>104.10		0	55.4	2641875		6
36			15_39	Ctrl_day31_3		Unknown	No		3.551	0	0	microM	66859105	6575897		23.253		0	0	0	0	3.407	3.9	1.607	634.79		10359.1	1.553	1.535	1.22	Only caluculation	149.90>104.10		0	54.47	3704129		7
48			16_51	Ctrl_day31_4		Unknown	No		3.551	0	0	microM	79166406	7930627		27.516		0	0	0	0	3.407	3.9	1.572	630.44		12579.6	1.556	1.535	1.386	Only caluculation	149.90>104.10		0	55.49	4549563		6
60			17_63	Ctrl_day31_5		Unknown	No		3.551	0	0	microM	55482491	6024303		19.3123		0	0	0	0	3.377	3.9	1.661	479.8		12556	1.549	1.535	0.91	Only caluculation	149.90>104.10		0	54.45	3242751		7
72			18_75	Ctrl_day31_6		Unknown	No		3.551	0	0	microM	71840433	7887165		24.9784		0	0	0	0	3.407	3.9	1.629	593.15		13297.2	1.551	1.535	1.067	Only caluculation	149.90>104.10		0	54.89	4350252		7
13			19_15	MetR_day31_1		Unknown	No		3.551	0	0	microM	22117596	2345016		7.7553		0	0	0	0	3.407	3.9	1.717	215.71		10871.1	1.547	1.535	0.805	Only caluculation	149.90>104.10		0	55.9	1314564		5
25			20_28	MetR_day31_2		Unknown	No		3.551	0	0	microM	15178238	1615421		5.3516		0	0	0	0	3.407	3.9	1.661	148.48		10879.9	1.551	1.535	1.063	Only caluculation	149.90>104.10		0	55.02	903695		6
37			21_40	MetR_day31_3		Unknown	No		3.551	0	0	microM	11839411	1297815		4.1951		0	0	0	0	3.346	3.934	1.681	120.57		10763.7	1.549	1.535	0.927	Only caluculation	149.90>104.10		0	55.68	727869		5
49			22_52	MetR_day31_4		Unknown	No		3.551	0	0	microM	9438347	1000266		3.3634		0	0	0	0	3.407	3.9	1.634	95.22		10505.1	1.552	1.535	1.123	Only caluculation	149.90>104.10		0	53.59	552161		9
61			23_64	MetR_day31_5		Unknown	No		3.551	0	0	microM	26250870	2927386		9.187		0	0	0	0	3.407	3.9	1.646	316.96		9235.77	1.547	1.535	0.787	Only caluculation	149.90>104.10		0	58.12	1695700		1
73			24_76	MetR_day31_6		Unknown	No		3.551	0	0	microM	12761594	1445647		4.5145		0	0	0	0	3.407	3.9	1.611	133.89		10797.2	1.551	1.535	1.046	Only caluculation	149.90>104.10		0	52.44	771770		11
14			25_17	Ctrl_day36_1		Unknown	No		3.551	0	0	microM	53531357	5456565		18.6365		0	0	0	0	3.407	3.9	1.71	413.42		13198.5	1.542	1.535	0.512	Only caluculation	149.90>104.10		0	55.62	3102131		5
26			26_29	Ctrl_day36_2		Unknown	No		3.551	0	0	microM	35433015	5673971		12.3675		0	0	0	0	3.286	3.528	1.04	41.48		136782	1.482	1.535	-3.401	Only caluculation	149.90>104.10		0	56.99	3289824		3
38			27_41	Ctrl_day36_3		Unknown	No		3.551	0	0	microM	60629223	6585553		21.0951		0	0	0	0	3.407	3.9	1.674	431.8		15251.5	1.544	1.535	0.608	Only caluculation	149.90>104.10		0	54.47	3596212		7
50			28_53	Ctrl_day36_4		Unknown	No		3.551	0	0	microM	67612347	6847408		23.5139		0	0	0	0	3.407	3.9	1.594	512.04		13372.8	1.552	1.535	1.13	Only caluculation	149.90>104.10		0	55.78	3956808		5
62			29_65	Ctrl_day36_5		Unknown	No		3.551	0	0	microM	69388572	7684064		24.1291		0	0	0	0	3.377	3.9	1.654	499.02		15398.2	1.545	1.535	0.673	Only caluculation	149.90>104.10		0	53.5	4076327		9
74			30_77	Ctrl_day36_6		Unknown	No		3.551	0	0	microM	80441177	8492471		27.9576		0	0	0	0	3.407	3.9	1.586	488.71		17377.3	1.548	1.535	0.889	Only caluculation	149.90>104.10		0	53.81	4712746		8
15			31_18	MetR_day36_1		Unknown	No		3.551	0	0	microM	29925863	4528609		10.46		0	0	0	0	3.316	3.589	1.091	44.99		100660	1.504	1.535	-2.004	Only caluculation	149.90>104.10		0	57.55	2697466		2
27			32_30	MetR_day36_2		Unknown	No		3.551	0	0	microM	65743855	6786078		22.8667		0	0	0	0	3.407	3.9	1.67	387.06		17532.5	1.548	1.535	0.883	Only caluculation	149.90>104.10		0	55.58	3843048		5
39			33_42	MetR_day36_3		Unknown	No		3.551	0	0	microM	59822681	6199077		20.8157		0	0	0	0	3.407	3.9	1.622	389.75		15905.4	1.548	1.535	0.891	Only caluculation	149.90>104.10		0	55.14	3525838		6
51			34_54	MetR_day36_4		Unknown	No		3.551	0	0	microM	55907939	5562205		19.4597		0	0	0	0	3.407	3.9	1.597	415.77		13378	1.554	1.535	1.239	Only caluculation	149.90>104.10		0	57.19	3306193		3
63			35_66	MetR_day36_5		Unknown	No		3.551	0	0	microM	65372723	7207132		22.7381		0	0	0	0	3.377	3.9	1.648	507.97		14188.1	1.546	1.535	0.724	Only caluculation	149.90>104.10		0	53.83	3833059		8
75			36_78	MetR_day36_6		Unknown	No		3.551	0	0	microM	73007365	8223230		25.3826		0	0	0	0	3.407	3.9	1.628	505.29		16274.4	1.546	1.535	0.74	Only caluculation	149.90>104.10		0	54.22	4435020		8
[truncated: 263 more columns]

## Sheet: Fig3g-r
#46
Compound name	Methionine
	Flag	Flag ID	Data file name	Sample name	Sample ID	Sample type	Calibration point	Level	Retention time	Retention index	Retention index (Actual measurement)	Unit	Area	Height	Setting concentration	Concentration	%Error	ISTD area	ISTD height	Area ratio	Height ratio	Peak start	Peak end	Symmetry factor	S/N	Similarity	Noise	Relative retention time (actual measurement)	Relative retention time	Relative retention time (%error)	Reference ion mode	Ref 1 m/z	Ref1 allowable width	Ref1 setting%	Ref1 measurement%	Ref1 measured value	Ref1 concentration	Ref1 standard mean error%	Ref 2 m/z	Ref2 allowable width	Ref2 setting%	Ref2 measurement%	Ref2 measured value	Ref2 concentration	Ref2 standard mean error%	Ref 3 m/z	Ref3 allowable width	Ref3 setting%	Ref3 measurement%
4			20181107_1_004	iso_24h_Ctrl_diet_1week_1		Unknown	No		4.4	0	0	microM	13200006	1728992		0		355039	57214	37.179	30.22	3.987	4.377	1.085	917.27		1884.92	2.024	2.193	-7.72	Only caluculation	149.90>104.10		0	49.17	941005		Cannot be calculated
10			20181107_2_010	iso_24h_Ctrl_diet_1week_2		Unknown	No		4.4	0	0	microM	14977614	1952084		0		328753	51766	45.559	37.71	3.987	4.377	1.066	619.17		3152.74	2.023	2.193	-7.774	Only caluculation	149.90>104.10		0	49.64	1066225		Cannot be calculated
16			20181107_3_016	iso_24h_Ctrl_diet_1week_3		Unknown	No		4.4	0	0	microM	12716504	1657091		0		302198	48316	42.08	34.297	3.987	4.364	1.06	452.81		3659.56	2.023	2.193	-7.762	Only caluculation	149.90>104.10		0	47.46	872813		Cannot be calculated
22			20181107_4_022	iso_24h_Ctrl_diet_1week_4		Unknown	No		4.4	0	0	microM	16156714	2064291		0		271886	43053	59.425	47.948	3.974	4.364	1.054	634.26		3254.66	2.021	2.193	-7.883	Only caluculation	149.90>104.10		0	49.51	1115480		Cannot be calculated
28			20181107_5_028	iso_24h_Ctrl_diet_1week_5		Unknown	No		4.4	0	0	microM	11297900	1455935		0		317512	48625	35.583	29.942	3.987	4.377	1.063	588.3		2474.82	2.021	2.193	-7.86	Only caluculation	149.90>104.10		0	48.85	782129		Cannot be calculated
34			20181107_6_034	iso_24h_Ctrl_diet_1week_6		Unknown	No		4.4	0	0	microM	10682003	1397549		0		223248	35263	47.848	39.632	3.974	4.364	1.06	538.74		2594.1	2.019	2.193	-7.93	Only caluculation	149.90>104.10		0	48.06	743717		Cannot be calculated
7			20181107_19_007	iso_24h_MetR_diet_1week_1		Unknown	No		4.4	0	0	microM	3667031	475140		0		402625	65574	9.108	7.246	3.987	4.377	1.074	256.97		1849	2.022	2.193	-7.803	Only caluculation	149.90>104.10		0	52.89	276616		Cannot be calculated
13			20181107_20_013	iso_24h_MetR_diet_1week_2		Unknown	No		4.4	0	0	microM	4201768	555236		0		300445	48098	13.985	11.544	3.987	4.377	1.06	369.81		1501.41	2.021	2.193	-7.845	Only caluculation	149.90>104.10		0	49.31	304270		Cannot be calculated
19			20181107_21_019	iso_24h_MetR_diet_1week_3		Unknown	No		4.4	0	0	microM	5658318	734362		0		273959	42926	20.654	17.107	3.987	4.377	1.085	346.34		2120.35	2.019	2.193	-7.972	Only caluculation	149.90>104.10		0	48.96	395917		Cannot be calculated
25			20181107_22_025	iso_24h_MetR_diet_1week_4		Unknown	No		4.4	0	0	microM	8085805	1027182		0		407720	62317	19.832	16.483	3.974	4.377	1.049	352.75		2911.92	2.019	2.193	-7.959	Only caluculation	149.90>104.10		0	48.52	545503		Cannot be calculated
31			20181107_23_031	iso_24h_MetR_diet_1week_5		Unknown	No		4.4	0	0	microM	5013061	655519		0		273287	43913	18.344	14.928	3.987	4.377	1.088	403.44		1624.81	2.016	2.193	-8.067	Only caluculation	149.90>104.10		0	47.89	353645		Cannot be calculated
37			20181107_24_037	iso_24h_MetR_diet_1week_6		Unknown	No		4.4	0	0	microM	5204101	682029		0		299842	48279	17.356	14.127	3.974	4.364	1.059	497.62		1370.59	2.019	2.193	-7.95	Only caluculation	149.90>104.10		0	48.55	371206		Cannot be calculated
6			20181107_13_006	iso_24h_Ctrl_diet_7week_1		Unknown	No		4.4	0	0	microM	15754981	2052063		0		320119	51408	49.216	39.917	3.987	4.377	1.087	613.52		3344.72	2.023	2.193	-7.776	Only caluculation	149.90>104.10		0	50.65	1144304		Cannot be calculated
12			20181107_14_012	iso_24h_Ctrl_diet_7week_2		Unknown	No		4.4	0	0	microM	30892136	3830237		0		493931	77191	62.543	49.62	3.974	4.377	1.066	520.36		7360.75	2.021	2.193	-7.859	Only caluculation	149.90>104.10		0	48.02	2015805		Cannot be calculated
18			20181107_15_018	iso_24h_Ctrl_diet_7week_3		Unknown	No		4.4	0	0	microM	20609466	2641342		0		281283	44407	73.269	59.48	3.987	4.377	1.072	820.16		3220.54	2.022	2.193	-7.835	Only caluculation	149.90>104.10		0	48.73	1406446		Cannot be calculated
24			20181107_16_024	iso_24h_Ctrl_diet_7week_4		Unknown	No		4.4	0	0	microM	19235190	2464477		0		234498	36604	82.027	67.327	3.974	4.364	1.072	553.96		4448.8	2.021	2.193	-7.873	Only caluculation	149.90>104.10		0	49.89	1359951		Cannot be calculated
30			20181107_17_030	iso_24h_Ctrl_diet_7week_5		Unknown	No		4.4	0	0	microM	12837907	1673351		0		192015	30433	66.859	54.985	3.987	4.364	1.055	812.01		2060.75	2.02	2.193	-7.916	Only caluculation	149.90>104.10		0	47.03	876951		Cannot be calculated
36			20181107_18_036	iso_24h_Ctrl_diet_7week_6		Unknown	No		4.4	0	0	microM	28363173	3532853		0		288917	44744	98.171	78.957	3.974	4.377	1.057	898.93		3930.05	2.02	2.193	-7.926	Only caluculation	149.90>104.10		0	48.01	1841071		Cannot be calculated
9			20181107_31_009	iso_24h_MetR_diet_7week_1		Unknown	No		4.4	0	0	microM	7030805	897608		0		347450	53969	20.235	16.632	3.987	4.377	1.059	411.03		2183.78	2.021	2.193	-7.839	Only caluculation	149.90>104.10		0	50.8	502390		Cannot be calculated
15			20181107_32_015	iso_24h_MetR_diet_7week_2		Unknown	No		4.4	0	0	microM	10984248	1369808		0		447572	70946	24.542	19.308	3.974	4.377	1.052	388.6		3524.95	2.023	2.193	-7.786	Only caluculation	149.90>104.10		0	50.42	756719		Cannot be calculated
21			20181107_33_021	iso_24h_MetR_diet_7week_3		Unknown	No		4.4	0	0	microM	7612890	957022		0		303607	47036	25.075	20.346	3.987	4.377	1.064	362.21		2642.21	2.022	2.193	-7.8	Only caluculation	149.90>104.10		0	47.85	496752		Cannot be calculated
27			20181107_34_027	iso_24h_MetR_diet_7week_4		Unknown	No		4.4	0	0	microM	8244686	1052777		0		344216	53547	23.952	19.661	3.974	4.377	1.039	355.83		2958.62	2.02	2.193	-7.926	Only caluculation	149.90>104.10		0	45.77	536558		Cannot be calculated
33			20181107_35_033	iso_24h_MetR_diet_7week_5		Unknown	No		4.4	0	0	microM	12642502	1573457		0		416105	65246	30.383	24.116	3.974	4.377	1.078	517.25		3041.95	2.018	2.193	-7.986	Only caluculation	149.90>104.10		0	48.32	840588		Cannot be calculated
39			20181107_36_039	iso_24h_MetR_diet_7week_6		Unknown	No		4.4	0	0	microM	7401306	935894		0		332541	51366	22.257	18.22	3.974	4.377	1.037	495.7		1888.02	2.022	2.193	-7.818	Only caluculation	149.90>104.10		0	45.44	472181		Cannot be calculated
#119
Compound name	SAM
	Flag	Flag ID	Data file name	Sample name	Sample ID	Sample type	Calibration point	Level	Retention time	Retention index	Retention index (Actual measurement)	Unit	Area	Height	Setting concentration	Concentration	%Error	ISTD area	ISTD height	Area ratio	Height ratio	Peak start	Peak end	Symmetry factor	S/N	Similarity	Noise	Relative retention time (actual measurement)	Relative retention time	Relative retention time (%error)	Reference ion mode	Ref 1 m/z	Ref1 allowable width	Ref1 setting%	Ref1 measurement%	Ref1 measured value	Ref1 concentration	Ref1 standard mean error%	Ref 2 m/z	Ref2 allowable width	Ref2 setting%	Ref2 measurement%	Ref2 measured value	Ref2 concentration	Ref2 standard mean error%	Ref 3 m/z	Ref3 allowable width	Ref3 setting%	Ref3 measurement%
4			20181107_1_004	iso_24h_Ctrl_diet_1week_1		Unknown	No		5.3	0	0	microM	674984	84900		0		355039	57214	1.901	1.484	4.532	4.929	1.083	69.36		1224.09	2.283	2.642	-13.59	Only caluculation	399.05>97.20		0	87.53	81254		Cannot be calculated	399.05>250.25		0	141.04	130922		Cannot be calculated
10			20181107_2_010	iso_24h_Ctrl_diet_1week_2		Unknown	No		5.3	0	0	microM	1120544	138839		0		328753	51766	3.408	2.682	4.519	4.941	1.12	85.49		1624.04	2.279	2.642	-13.729	Only caluculation	399.05>97.20		0	87.08	133701		Cannot be calculated	399.05>250.25		0	145.1	222787		Cannot be calculated
16			20181107_3_016	iso_24h_Ctrl_diet_1week_3		Unknown	No		5.3	0	0	microM	819645	100369		0		302198	48316	2.712	2.077	4.519	4.916	1.108	77.8		1290.16	2.281	2.642	-13.674	Only caluculation	399.05>97.20		0	87.68	98026		Cannot be calculated	399.05>250.25		0	149.52	167160		Cannot be calculated
22			20181107_4_022	iso_24h_Ctrl_diet_1week_4		Unknown	No		5.3	0	0	microM	736240	91678		0		271886	43053	2.708	2.129	4.507	4.929	1.125	51.82		1769.23	2.275	2.642	-13.897	Only caluculation	399.05>97.20		0	83.18	84554		Cannot be calculated	399.05>250.25		0	153.07	155606		Cannot be calculated
28			20181107_5_028	iso_24h_Ctrl_diet_1week_5		Unknown	No		5.3	0	0	microM	675664	84188		0		317512	48625	2.128	1.731	4.507	4.904	1.065	54.37		1548.29	2.276	2.642	-13.841	Only caluculation	399.05>97.20		0	82.45	76914		Cannot be calculated	399.05>250.25		0	150.59	140481		Cannot be calculated
34			20181107_6_034	iso_24h_Ctrl_diet_1week_6		Unknown	No		5.3	0	0	microM	498914	60640		0		223248	35263	2.235	1.72	4.507	4.916	1.127	56.13		1080.41	2.274	2.642	-13.921	Only caluculation	399.05>97.20		0	97.32	64290		Cannot be calculated	399.05>250.25		0	148.04	97793		Cannot be calculated
7			20181107_19_007	iso_24h_MetR_diet_1week_1		Unknown	No		5.3	0	0	microM	476422	61977		0		402625	65574	1.183	0.945	4.532	4.941	1.115	37.2		1666.23	2.281	2.642	-13.673	Only caluculation	399.05>97.20		0	79.63	55355		Cannot be calculated	399.05>250.25		0	132.37	92018		Cannot be calculated
13			20181107_20_013	iso_24h_MetR_diet_1week_2		Unknown	No		5.3	0	0	microM	358508	43673		0		300445	48098	1.193	0.908	4.519	4.929	1.142	44.62		978.81	2.276	2.642	-13.842	Only caluculation	399.05>97.20		0	90.3	43967		Cannot be calculated	399.05>250.25		0	154.04	75004		Cannot be calculated
19			20181107_21_019	iso_24h_MetR_diet_1week_3		Unknown	No		5.3	0	0	microM	412174	48717		0		273959	42926	1.505	1.135	4.507	4.916	1.082	32.45		1501.34	2.274	2.642	-13.928	Only caluculation	399.05>97.20		0	104.21	55278		Cannot be calculated	399.05>250.25		0	176.7	93730		Cannot be calculated
25			20181107_22_025	iso_24h_MetR_diet_1week_4		Unknown	No		5.3	0	0	microM	1342585	164616		0		407720	62317	3.293	2.642	4.507	4.916	1.093	85.92		1915.93	2.274	2.642	-13.917	Only caluculation	399.05>97.20		0	83.52	151591		Cannot be calculated	399.05>250.25		0	146.29	265499		Cannot be calculated
31			20181107_23_031	iso_24h_MetR_diet_1week_5		Unknown	No		5.3	0	0	microM	509358	63032		0		273287	43913	1.864	1.435	4.507	4.916	1.095	49.23		1280.36	2.273	2.642	-13.984	Only caluculation	399.05>97.20		0	85.34	59533		Cannot be calculated	399.05>250.25		0	135.18	94302		Cannot be calculated
37			20181107_24_037	iso_24h_MetR_diet_1week_6		Unknown	No		5.3	0	0	microM	498965	61317		0		299842	48279	1.664	1.27	4.507	4.916	1.124	37.41		1639.18	2.273	2.642	-13.962	Only caluculation	399.05>97.20		0	76.62	51614		Cannot be calculated	399.05>250.25		0	137.33	92515		Cannot be calculated
6			20181107_13_006	iso_24h_Ctrl_diet_7week_1		Unknown	No		5.3	0	0	microM	1165490	145531		0		320119	51408	3.641	2.831	4.532	4.953	1.116	150.79		965.1	2.284	2.642	-13.566	Only caluculation	399.05>97.20		0	77.52	126342		Cannot be calculated	399.05>250.25		0	133.58	217721		Cannot be calculated
12			20181107_14_012	iso_24h_Ctrl_diet_7week_2		Unknown	No		5.3	0	0	microM	6754441	835755		0		493931	77191	13.675	10.827	4.519	4.929	1.128	196.89		4244.88	2.276	2.642	-13.858	Only caluculation	399.05>97.20		0	84.15	774500		Cannot be calculated	399.05>250.25		0	146.05	1344205		Cannot be calculated
18			20181107_15_018	iso_24h_Ctrl_diet_7week_3		Unknown	No		5.3	0	0	microM	1053227	126521		0		281283	44407	3.744	2.849	4.519	4.953	1.177	77.66		1629.14	2.28	2.642	-13.686	Only caluculation	399.05>97.20		0	82.26	114435		Cannot be calculated	399.05>250.25		0	135.86	188998		Cannot be calculated
24			20181107_16_024	iso_24h_Ctrl_diet_7week_4		Unknown	No		5.3	0	0	microM	1470172	172743		0		234498	36604	6.269	4.719	4.507	4.941	1.143	104.94		1646.12	2.28	2.642	-13.711	Only caluculation	399.05>97.20		0	82.14	155897		Cannot be calculated	399.05>250.25		0	141.03	267669		Cannot be calculated
30			20181107_17_030	iso_24h_Ctrl_diet_7week_5		Unknown	No		5.3	0	0	microM	840816	105577		0		192015	30433	4.379	3.469	4.519	4.929	1.106	90.17		1170.83	2.277	2.642	-13.836	Only caluculation	399.05>97.20		0	74.67	89008		Cannot be calculated	399.05>250.25		0	134.68	160544		Cannot be calculated
36			20181107_18_036	iso_24h_Ctrl_diet_7week_6		Unknown	No		5.3	0	0	microM	2006731	243588		0		288917	44744	6.946	5.444	4.507	4.916	1.112	132.98		1831.71	2.274	2.642	-13.935	Only caluculation	399.05>97.20		0	84.54	227605		Cannot be calculated	399.05>250.25		0	144.49	389008		Cannot be calculated
9			20181107_31_009	iso_24h_MetR_diet_7week_1		Unknown	No		5.3	0	0	microM	1884309	226900		0		347450	53969	5.423	4.204	4.519	4.953	1.159	124.33		1824.92	2.28	2.642	-13.689	Only caluculation	399.05>97.20		0	79.8	202245		Cannot be calculated	399.05>250.25		0	139.52	353611		Cannot be calculated
15			20181107_32_015	iso_24h_MetR_diet_7week_2		Unknown	No		5.3	0	0	microM	5169240	628681		0		447572	70946	11.55	8.861	4.507	4.929	1.106	172.23		3650.22	2.278	2.642	-13.788	Only caluculation	399.05>97.20		0	86.18	602672		Cannot be calculated	399.05>250.25		0	144.33	1009276		Cannot be calculated
21			20181107_33_021	iso_24h_MetR_diet_7week_3		Unknown	No		5.3	0	0	microM	1097931	130469		0		303607	47036	3.616	2.774	4.507	4.941	1.155	107.48		1213.9	2.278	2.642	-13.767	Only caluculation	399.05>97.20		0	82.87	119234		Cannot be calculated	399.05>250.25		0	146.65	210999		Cannot be calculated
27			20181107_34_027	iso_24h_MetR_diet_7week_4		Unknown	No		5.3	0	0	microM	3666422	455194		0		344216	53547	10.652	8.501	4.507	4.929	1.114	160.55		2835.24	2.273	2.642	-13.98	Only caluculation	399.05>97.20		0	81.29	410483		Cannot be calculated	399.05>250.25		0	143.81	726197		Cannot be calculated
33			20181107_35_033	iso_24h_MetR_diet_7week_5		Unknown	No		5.3	0	0	microM	6479393	803840		0		416105	65246	15.572	12.32	4.507	4.916	1.128	255.52		3145.88	2.271	2.642	-14.029	Only caluculation	399.05>97.20		0	84.47	756199		Cannot be calculated	399.05>250.25		0	142.85	1278903		Cannot be calculated
39			20181107_36_039	iso_24h_MetR_diet_7week_6		Unknown	No		5.3	0	0	microM	3075537	370881		0		332541	51366	9.249	7.22	4.507	4.929	1.172	190.61		1945.78	2.273	2.642	-13.957	Only caluculation	399.05>97.20		0	80.91	332775		Cannot be calculated	399.05>250.25		0	143.62	590733		Cannot be calculated
#73
Compound name	S-Adenosylhomocysteine
	Flag	Flag ID	Data file name	Sample name	Sample ID	Sample type	Calibration point	Level	Retention time	Retention index	Retention index (Actual measurement)	Unit	Area	Height	Setting concentration	Concentration	%Error	ISTD area	ISTD height	Area ratio	Height ratio	Peak start	Peak end	Symmetry factor	S/N	Similarity	Noise	Relative retention time (actual measurement)	Relative retention time	Relative retention time (%error)	Reference ion mode	Ref 1 m/z	Ref1 allowable width	Ref1 setting%	Ref1 measurement%	Ref1 measured value	Ref1 concentration	Ref1 standard mean error%	Ref 2 m/z	Ref2 allowable width	Ref2 setting%	Ref2 measurement%	Ref2 measured value	Ref2 concentration	Ref2 standard mean error%	Ref 3 m/z	Ref3 allowable width	Ref3 setting%	Ref3 measurement%
4			20181107_1_004	iso_24h_Ctrl_diet_1week_1		Unknown	No		7.671	0	0	microM	1927	399		0		355039	57214	0.005	0.007	6.837	7.075	0.999				3.367	3.824	-11.955	Only caluculation	385.10>136.05		0	24.27	133		Cannot be calculated
10			20181107_2_010	iso_24h_Ctrl_diet_1week_2		Unknown	No		7.671	0	0	microM	9812	1384		0		328753	51766	0.03	0.027	6.837	7.13	1.131				3.374	3.824	-11.768	Only caluculation	385.10>136.05		0	145.14	2119		Cannot be calculated
16			20181107_3_016	iso_24h_Ctrl_diet_1week_3		Unknown	No		7.671	0	0	microM	2749	475		0		302198	48316	0.009	0.01	6.814	7.086	0.998	10.63		44.69	3.373	3.824	-11.787	Only caluculation	385.10>136.05		0	303.91	1711		Cannot be calculated
22			20181107_4_022	iso_24h_Ctrl_diet_1week_4		Unknown	No		7.671	0		microM						271886	43053										3.824		Only caluculation	385.10>136.05		0				Cannot be calculated
28			20181107_5_028	iso_24h_Ctrl_diet_1week_5		Unknown	No		7.671	0	0	microM	2343	501		0		317512	48625	0.007	0.01	6.849	7.086	1.016				3.373	3.824	-11.79	Only caluculation	385.10>136.05		0	164.8	1208		Cannot be calculated
34			20181107_6_034	iso_24h_Ctrl_diet_1week_6		Unknown	No		7.671	0	0	microM	2894	579		0		223248	35263	0.013	0.016	6.814	7.075	1.044	12.76		45.39	3.364	3.824	-12.024	Only caluculation	385.10>136.05		0	146.66	1119		Cannot be calculated
7			20181107_19_007	iso_24h_MetR_diet_1week_1		Unknown	No		7.671	0	0	microM	544	124		0		402625	65574	0.001	0.002	6.86	7.054	1.006				3.37	3.824	-11.862	Only caluculation	385.10>136.05		0	22.8	44		Cannot be calculated
13			20181107_20_013	iso_24h_MetR_diet_1week_2		Unknown	No		7.671	0	0	microM	947	144		0		300445	48098	0.003	0.003	6.837	7.086	0.854	1.57		91.54	3.38	3.824	-11.607	Only caluculation	385.10>136.05		0	579.54	1020		Cannot be calculated
19			20181107_21_019	iso_24h_MetR_diet_1week_3		Unknown	No		7.671	0	0	microM	3169	639		0		273959	42926	0.012	0.015	6.814	7.054	1.005				3.357	3.824	-12.217	Only caluculation	385.10>136.05		0	39.32	335		Cannot be calculated
25			20181107_22_025	iso_24h_MetR_diet_1week_4		Unknown	No		7.671	0	0	microM	3585	697		0		407720	62317	0.009	0.011	6.814	7.054	0.981				3.359	3.824	-12.149	Only caluculation	385.10>136.05		0	83.37	747		Cannot be calculated
31			20181107_23_031	iso_24h_MetR_diet_1week_5		Unknown	No		7.671	0	0	microM	1223	184		0		273287	43913	0.004	0.004	6.837	7.086	1.067				3.366	3.824	-11.978	Only caluculation	385.10>136.05		0	557.65	948		Cannot be calculated
37			20181107_24_037	iso_24h_MetR_diet_1week_6		Unknown	No		7.671	0	0	microM	543	124		0		299842	48279	0.002	0.003	6.814	7.021	0.997				3.353	3.824	-12.319	Only caluculation	385.10>136.05		0	501.56	963		Cannot be calculated
6			20181107_13_006	iso_24h_Ctrl_diet_7week_1		Unknown	No		7.671	0	0	microM	3677	620		0		320119	51408	0.011	0.012	6.814	7.086	1.143	5.95		104.12	3.363	3.824	-12.065	Only caluculation	385.10>136.05		0	244.99	1808		Cannot be calculated
12			20181107_14_012	iso_24h_Ctrl_diet_7week_2		Unknown	No		7.671	0	0	microM	26845	4359		0		493931	77191	0.054	0.056	6.802	7.108	1.026	38.65		112.8	3.37	3.824	-11.882	Only caluculation	385.10>136.05		0	165.12	8477		Cannot be calculated
18			20181107_15_018	iso_24h_Ctrl_diet_7week_3		Unknown	No		7.671	0	0	microM	6186	1066		0		281283	44407	0.022	0.024	6.814	7.086	0.875				3.375	3.824	-11.735	Only caluculation	385.10>136.05		0	110.68	1554		Cannot be calculated
24			20181107_16_024	iso_24h_Ctrl_diet_7week_4		Unknown	No		7.671	0	0	microM	5084	696		0		234498	36604	0.022	0.019	6.779	7.086	1.253				3.357	3.824	-12.221	Only caluculation	385.10>136.05		0	267.48	2081		Cannot be calculated
30			20181107_17_030	iso_24h_Ctrl_diet_7week_5		Unknown	No		7.671	0	0	microM	3390	622		0		192015	30433	0.018	0.02	6.849	7.097	0.948				3.377	3.824	-11.699	Only caluculation	385.10>136.05		0	43.55	348		Cannot be calculated
36			20181107_18_036	iso_24h_Ctrl_diet_7week_6		Unknown	No		7.671	0	0	microM	8453	1403		0		288917	44744	0.029	0.031	6.849	7.108	0.894				3.378	3.824	-11.664	Only caluculation	385.10>136.05		0	210.7	3603		Cannot be calculated
9			20181107_31_009	iso_24h_MetR_diet_7week_1		Unknown	No		7.671	0	0	microM	2737	461		0		347450	53969	0.008	0.009	6.837	7.097	1.055				3.373	3.824	-11.783	Only caluculation	385.10>136.05		0	274.52	1444		Cannot be calculated
15			20181107_32_015	iso_24h_MetR_diet_7week_2		Unknown	No		7.671	0	0	microM	39465	6335		0		447572	70946	0.088	0.089	6.779	7.108	1.008				3.368	3.824	-11.917	Only caluculation	385.10>136.05		0	189.16	14240		Cannot be calculated
21			20181107_33_021	iso_24h_MetR_diet_7week_3		Unknown	No		7.671	0	0	microM	12809	2197		0		303607	47036	0.042	0.047	6.814	7.097	0.946				3.374	3.824	-11.766	Only caluculation	385.10>136.05		0	137.4	3593		Cannot be calculated
27			20181107_34_027	iso_24h_MetR_diet_7week_4		Unknown	No		7.671	0	0	microM	10146	1490		0		344216	53547	0.029	0.028	6.814	7.108	1.049				3.366	3.824	-11.99	Only caluculation	385.10>136.05		0	225.54	3726		Cannot be calculated
33			20181107_35_033	iso_24h_MetR_diet_7week_5		Unknown	No		7.671	0	0	microM	35800	5108		0		416105	65246	0.086	0.078	6.802	7.151	1.155	44.97		113.59	3.37	3.824	-11.883	Only caluculation	385.10>136.05		0	145.37	8638		Cannot be calculated
39			20181107_36_039	iso_24h_MetR_diet_7week_6		Unknown	No		7.671	0	0	microM	5373	991		0		332541	51366	0.016	0.019	6.814	7.086	1.024				3.372	3.824	-11.81	Only caluculation	385.10>136.05		0	215.04	2660		Cannot be calculated
#7
Compound name	Cystathionine
	Flag	Flag ID	Data file name	Sample name	Sample ID	Sample type	Calibration point	Level	Retention time	Retention index	Retention index (Actual measurement)	Unit	Area	Height	Setting concentration	Concentration	%Error	ISTD area	ISTD height	Area ratio	Height ratio	Peak start	Peak end	Symmetry factor	S/N	Similarity	Noise	Relative retention time (actual measurement)	Relative retention time	Relative retention time (%error)	Reference ion mode	Ref 1 m/z	Ref1 allowable width	Ref1 setting%	Ref1 measurement%	Ref1 measured value	Ref1 concentration	Ref1 standard mean error%	Ref 2 m/z	Ref2 allowable width	Ref2 setting%	Ref2 measurement%	Ref2 measured value	Ref2 concentration	Ref2 standard mean error%	Ref 3 m/z	Ref3 allowable width	Ref3 setting%	Ref3 measurement%
4			20181107_1_004	iso_24h_Ctrl_diet_1week_1		Unknown	No		1.799	0	0	microM	1441457	227335		0		355039	57214	4.06	3.973	1.586	1.959	1.114	1707.57		133.13	0.849	0.897	-5.375	Only caluculation	223.00>134.00		0	21.49	56296		Cannot be calculated
10			20181107_2_010	iso_24h_Ctrl_diet_1week_2		Unknown	No		1.799	0	0	microM	1350483	210905		0		328753	51766	4.108	4.074	1.586	1.959	1.136	1147.62		183.78	0.848	0.897	-5.477	Only caluculation	223.00>134.00		0	20.18	49381		Cannot be calculated
16			20181107_3_016	iso_24h_Ctrl_diet_1week_3		Unknown	No		1.799	0	0	microM	1440798	225466		0		302198	48316	4.768	4.666	1.586	1.959	1.143	3687.14		61.15	0.848	0.897	-5.399	Only caluculation	223.00>134.00		0	16.74	44040		Cannot be calculated
22			20181107_4_022	iso_24h_Ctrl_diet_1week_4		Unknown	No		1.799	0	0	microM	1383499	216427		0		271886	43053	5.089	5.027	1.586	1.959	1.099	1309.46		165.28	0.848	0.897	-5.475	Only caluculation	223.00>134.00		0	15.5	38506		Cannot be calculated
28			20181107_5_028	iso_24h_Ctrl_diet_1week_5		Unknown	No		1.799	0	0	microM	1363687	217073		0		317512	48625	4.295	4.464	1.586	1.959	1.106				0.848	0.897	-5.459	Only caluculation	223.00>134.00		0	13.95	35221		Cannot be calculated
34			20181107_6_034	iso_24h_Ctrl_diet_1week_6		Unknown	No		1.799	0	0	microM	1499991	238158		0		223248	35263	6.719	6.754	1.586	1.959	1.128	10394.9		22.91	0.847	0.897	-5.505	Only caluculation	223.00>134.00		0	14.34	39773		Cannot be calculated
7			20181107_19_007	iso_24h_MetR_diet_1week_1		Unknown	No		1.799	0	0	microM	198978	29519		0		402625	65574	0.494	0.45	1.586	1.959	1.095	2576.81		11.46	0.849	0.897	-5.346	Only caluculation	223.00>134.00		0	26.76	8658		Cannot be calculated
13			20181107_20_013	iso_24h_MetR_diet_1week_2		Unknown	No		1.799	0	0	microM	227015	35807		0		300445	48098	0.756	0.744	1.577	1.959	1.13				0.846	0.897	-5.647	Only caluculation	223.00>134.00		0	14.04	5875		Cannot be calculated
19			20181107_21_019	iso_24h_MetR_diet_1week_3		Unknown	No		1.799	0	0	microM	281469	44173		0		273959	42926	1.027	1.029	1.586	1.959	1.128	3856.06		11.46	0.847	0.897	-5.52	Only caluculation	223.00>134.00		0	20.24	10255		Cannot be calculated
25			20181107_22_025	iso_24h_MetR_diet_1week_4		Unknown	No		1.799	0	0	microM	277531	42801		0		407720	62317	0.681	0.687	1.577	1.959	1.148	236.58		180.91	0.846	0.897	-5.699	Only caluculation	223.00>134.00		0	18.24	9047		Cannot be calculated
31			20181107_23_031	iso_24h_MetR_diet_1week_5		Unknown	No		1.799	0	0	microM	225475	34905		0		273287	43913	0.825	0.795	1.586	1.959	1.116				0.846	0.897	-5.621	Only caluculation	223.00>134.00		0	18.6	7431		Cannot be calculated
37			20181107_24_037	iso_24h_MetR_diet_1week_6		Unknown	No		1.799	0	0	microM	220616	33486		0		299842	48279	0.736	0.694	1.577	1.959	1.115				0.847	0.897	-5.528	Only caluculation	223.00>134.00		0	17.44	6642		Cannot be calculated
6			20181107_13_006	iso_24h_Ctrl_diet_7week_1		Unknown	No		1.799	0	0	microM	1759540	280077		0		320119	51408	5.497	5.448	1.586	1.959	1.101	1289.77		217.15	0.85	0.897	-5.253	Only caluculation	223.00>134.00		0	17.02	55684		Cannot be calculated
12			20181107_14_012	iso_24h_Ctrl_diet_7week_2		Unknown	No		1.799	0	0	microM	2654647	414617		0		493931	77191	5.375	5.371	1.586	1.959	1.11	1559.39		265.88	0.848	0.897	-5.463	Only caluculation	223.00>134.00		0	16.1	75928		Cannot be calculated
18			20181107_15_018	iso_24h_Ctrl_diet_7week_3		Unknown	No		1.799	0	0	microM	2400835	373058		0		281283	44407	8.535	8.401	1.586	1.959	1.118	2252.14		165.65	0.849	0.897	-5.356	Only caluculation	223.00>134.00		0	19.04	81995		Cannot be calculated
24			20181107_16_024	iso_24h_Ctrl_diet_7week_4		Unknown	No		1.799	0	0	microM	2696932	416318		0		234498	36604	11.501	11.373	1.586	1.959	1.114	2447.06		170.13	0.848	0.897	-5.389	Only caluculation	223.00>134.00		0	17.46	83592		Cannot be calculated
30			20181107_17_030	iso_24h_Ctrl_diet_7week_5		Unknown	No		1.799	0	0	microM	1346257	209633		0		192015	30433	7.011	6.888	1.586	1.959	1.142				0.847	0.897	-5.527	Only caluculation	223.00>134.00		0	16.18	39179		Cannot be calculated
36			20181107_18_036	iso_24h_Ctrl_diet_7week_6		Unknown	No		1.799	0	0	microM	2543619	395604		0		288917	44744	8.804	8.842	1.577	1.959	1.091	1747.5		226.38	0.849	0.897	-5.369	Only caluculation	223.00>134.00		0	18.81	85967		Cannot be calculated
9			20181107_31_009	iso_24h_MetR_diet_7week_1		Unknown	No		1.799	0	0	microM	333621	51471		0		347450	53969	0.96	0.954	1.606	1.959	1.102				0.848	0.897	-5.398	Only caluculation	223.00>134.00		0	19.95	11726		Cannot be calculated
15			20181107_32_015	iso_24h_MetR_diet_7week_2		Unknown	No		1.799	0	0	microM	484349	74999		0		447572	70946	1.082	1.057	1.586	1.959	1.093				0.848	0.897	-5.416	Only caluculation	223.00>134.00		0	17.63	14954		Cannot be calculated
21			20181107_33_021	iso_24h_MetR_diet_7week_3		Unknown	No		1.799	0	0	microM	505855	78781		0		303607	47036	1.666	1.675	1.586	1.959	1.118				0.848	0.897	-5.428	Only caluculation	223.00>134.00		0	17.71	16000		Cannot be calculated
27			20181107_34_027	iso_24h_MetR_diet_7week_4		Unknown	No		1.799	0	0	microM	520064	81727		0		344216	53547	1.511	1.526	1.586	1.959	1.12	281.36		290.47	0.847	0.897	-5.586	Only caluculation	223.00>134.00		0	14.81	13887		Cannot be calculated
33			20181107_35_033	iso_24h_MetR_diet_7week_5		Unknown	No		1.799	0	0	microM	582910	89254		0		416105	65246	1.401	1.368	1.577	1.959	1.109				0.846	0.897	-5.646	Only caluculation	223.00>134.00		0	14.93	15361		Cannot be calculated
39			20181107_36_039	iso_24h_MetR_diet_7week_6		Unknown	No		1.799	0	0	microM	391020	61860		0		332541	51366	1.176	1.204	1.577	1.959	1.142				0.846	0.897	-5.631	Only caluculation	223.00>134.00		0	15.81	11679		Cannot be calculated
#14
Compound name	Methionine sulfoxide
	Flag	Flag ID	Data file name	Sample name	Sample ID	Sample type	Calibration point	Level	Retention time	Retention index	Retention index (Actual measurement)	Unit	Area	Height	Setting concentration	Concentration	%Error	ISTD area	ISTD height	Area ratio	Height ratio	Peak start	Peak end	Symmetry factor	S/N	Similarity	Noise	Relative retention time (actual measurement)	Relative retention time	Relative retention time (%error)	Reference ion mode	Ref 1 m/z	Ref1 allowable width	Ref1 setting%	Ref1 measurement%	Ref1 measured value	Ref1 concentration	Ref1 standard mean error%	Ref 2 m/z	Ref2 allowable width	Ref2 setting%	Ref2 measurement%	Ref2 measured value	Ref2 concentration	Ref2 standard mean error%	Ref 3 m/z	Ref3 allowable width	Ref3 setting%	Ref3 measurement%
4			20181107_1_004	iso_24h_Ctrl_diet_1week_1		Unknown	No		1.99	0	0	microM	81783025	14148717		0		355039	57214	230.35	247.293	1.807	2.145	1.159	941.74		15024.1	0.945	0.992	-4.783	Only caluculation	166.00>55.95		0	3.33	587245		Cannot be calculated
10			20181107_2_010	iso_24h_Ctrl_diet_1week_2		Unknown	No		1.99	0	0	microM	88207772	14828809		0		328753	51766	268.31	286.458	1.819	2.145	1.184	420.92		35229.6	0.944	0.992	-4.838	Only caluculation	166.00>55.95		0	3.52	636859		Cannot be calculated
16			20181107_3_016	iso_24h_Ctrl_diet_1week_3		Unknown	No		1.99	0	0	microM	90682600	15105274		0		302198	48316	300.077	312.634	1.819	2.145	1.176	516.07		29269.7	0.946	0.992	-4.676	Only caluculation	166.00>55.95		0	3.64	667266		Cannot be calculated
22			20181107_4_022	iso_24h_Ctrl_diet_1week_4		Unknown	No		1.99	0	0	microM	91901155	15141982		0		271886	43053	338.013	351.708	1.819	2.145	1.19	523.67		28915.3	0.944	0.992	-4.881	Only caluculation	166.00>55.95		0	3.67	670727		Cannot be calculated
28			20181107_5_028	iso_24h_Ctrl_diet_1week_5		Unknown	No		1.99	0	0	microM	88950288	14843664		0		317512	48625	280.148	305.268	1.819	2.145	1.187	656.17		22621.8	0.944	0.992	-4.837	Only caluculation	166.00>55.95		0	3.91	706954		Cannot be calculated
34			20181107_6_034	iso_24h_Ctrl_diet_1week_6		Unknown	No		1.99	0	0	microM	91947527	15062521		0		223248	35263	411.862	427.148	1.807	2.145	1.183	694.96		21674	0.945	0.992	-4.695	Only caluculation	166.00>55.95		0	3.1	566149		Cannot be calculated
7			20181107_19_007	iso_24h_MetR_diet_1week_1		Unknown	No		1.99	0	0	microM	889357	166998		0		402625	65574	2.209	2.547	1.807	2.117	1.071	86.06		1940.42	0.942	0.992	-5	Only caluculation	166.00>55.95		0	3.3	7240		Cannot be calculated
13			20181107_20_013	iso_24h_MetR_diet_1week_2		Unknown	No		1.99	0	0	microM	3258500	598028		0		300445	48098	10.846	12.434	1.819	2.117	1.127	237.97		2513.01	0.942	0.992	-4.995	Only caluculation	166.00>55.95		0	2.28	17487		Cannot be calculated
19			20181107_21_019	iso_24h_MetR_diet_1week_3		Unknown	No		1.99	0	0	microM	8321468	1494794		0		273959	42926	30.375	34.822	1.819	2.131	1.153	460.72		3244.47	0.941	0.992	-5.145	Only caluculation	166.00>55.95		0	2.69	52790		Cannot be calculated
25			20181107_22_025	iso_24h_MetR_diet_1week_4		Unknown	No		1.99	0	0	microM	4563831	855020		0		407720	62317	11.194	13.72	1.819	2.117	1.11	270.46		3161.35	0.94	0.992	-5.276	Only caluculation	166.00>55.95		0	2.8	32057		Cannot be calculated
31			20181107_23_031	iso_24h_MetR_diet_1week_5		Unknown	No		1.99	0	0	microM	4570143	830027		0		273287	43913	16.723	18.902	1.819	2.117	1.142	322.41		2574.41	0.941	0.992	-5.176	Only caluculation	166.00>55.95		0	2.49	27395		Cannot be calculated
37			20181107_24_037	iso_24h_MetR_diet_1week_6		Unknown	No		1.99	0	0	microM	1106618	199267		0		299842	48279	3.691	4.127	1.807	2.117	1.121	134.51		1481.47	0.942	0.992	-5.052	Only caluculation	166.00>55.95		0	3.01	7843		Cannot be calculated
6			20181107_13_006	iso_24h_Ctrl_diet_7week_1		Unknown	No		1.99	0	0	microM	90029529	15012398		0		320119	51408	281.238	292.026	1.819	2.145	1.187	438.1		34267.2	0.945	0.992	-4.753	Only caluculation	166.00>55.95		0	3.79	693102		Cannot be calculated
12			20181107_14_012	iso_24h_Ctrl_diet_7week_2		Unknown	No		1.99	0	0	microM	106634416	16185014		0		493931	77191	215.889	209.675	1.819	2.159	1.282	192.9		83905.4	0.942	0.992	-5.079	Only caluculation	166.00>55.95		0	6.76	1292539		Cannot be calculated
18			20181107_15_018	iso_24h_Ctrl_diet_7week_3		Unknown	No		1.99	0	0	microM	96823690	15595196		0		281283	44407	344.221	351.189	1.819	2.145	1.197	528.66		29499.7	0.945	0.992	-4.723	Only caluculation	166.00>55.95		0	3.74	694923		Cannot be calculated
24			20181107_16_024	iso_24h_Ctrl_diet_7week_4		Unknown	No		1.99	0	0	microM	104620211	16172004		0		234498	36604	446.145	441.804	1.807	2.159	1.2	549.87		29410.5	0.946	0.992	-4.61	Only caluculation	166.00>55.95		0	3.91	739255		Cannot be calculated
30			20181107_17_030	iso_24h_Ctrl_diet_7week_5		Unknown	No		1.99	0	0	microM	95663351	15346743		0		192015	30433	498.208	504.281	1.807	2.159	1.193	999.49		15354.5	0.946	0.992	-4.655	Only caluculation	166.00>55.95		0	3.42	631067		Cannot be calculated
36			20181107_18_036	iso_24h_Ctrl_diet_7week_6		Unknown	No		1.99	0	0	microM	96389112	15484240		0		288917	44744	333.622	346.065	1.807	2.159	1.212	550.76		28114.5	0.943	0.992	-4.893	Only caluculation	166.00>55.95		0	4.14	762944		Cannot be calculated
9			20181107_31_009	iso_24h_MetR_diet_7week_1		Unknown	No		1.99	0	0	microM	41867754	7672727		0		347450	53969	120.5	142.169	1.819	2.131	1.145	593.44		12929.3	0.943	0.992	-4.948	Only caluculation	166.00>55.95		0	2.5	249973		Cannot be calculated
15			20181107_32_015	iso_24h_MetR_diet_7week_2		Unknown	No		1.99	0	0	microM	62034594	11381913		0		447572	70946	138.602	160.43	1.819	2.117	1.129	464.98		24478.5	0.941	0.992	-5.116	Only caluculation	166.00>55.95		0	2.6	390363		Cannot be calculated
21			20181107_33_021	iso_24h_MetR_diet_7week_3		Unknown	No		1.99	0	0	microM	58118917	10443551		0		303607	47036	191.428	222.031	1.819	2.131	1.153	808.49		12917.3	0.944	0.992	-4.833	Only caluculation	166.00>55.95		0	2.14	286781		Cannot be calculated
27			20181107_34_027	iso_24h_MetR_diet_7week_4		Unknown	No		1.99	0	0	microM	59791779	10805176		0		344216	53547	173.704	201.79	1.807	2.131	1.135	784.07		13780.9	0.941	0.992	-5.134	Only caluculation	166.00>55.95		0	2.71	382517		Cannot be calculated
33			20181107_35_033	iso_24h_MetR_diet_7week_5		Unknown	No		1.99	0	0	microM	62725285	11413658		0		416105	65246	150.744	174.934	1.819	2.117	1.145	490.59		23265	0.94	0.992	-5.207	Only caluculation	166.00>55.95		0	2.8	420708		Cannot be calculated
39			20181107_36_039	iso_24h_MetR_diet_7week_6		Unknown	No		1.99	0	0	microM	57747290	10296036		0		332541	51366	173.655	200.445	1.807	2.131	1.16	764.98		13459.3	0.943	0.992	-4.934	Only caluculation	166.00>55.95		0	2.5	331452		Cannot be calculated
[truncated: 263 more columns]

## Sheet: Fig6c-g
#55
Compound name	Methionine
	Flag	Flag ID	Data file name	Sample name	Sample ID	Sample type	Calibration point	Level	Retention time	Retention index	Retention index (Actual measurement)	Unit	Area	Height	Setting concentration	Concentration	%Error	ISTD area	ISTD height	Area ratio	Height ratio	Peak start	Peak end	Symmetry factor	S/N	Similarity	Noise	Relative retention time (actual measurement)	Relative retention time	Relative retention time (%error)	Reference ion mode	Ref 1 m/z	Ref1 allowable width	Ref1 setting%	Ref1 measurement%	Ref1 measured value	Ref1 concentration	Ref1 standard mean error%	Ref 2 m/z	Ref2 allowable width	Ref2 setting%	Ref2 measurement%	Ref2 measured value	Ref2 concentration	Ref2 standard mean error%	Ref 3 m/z	Ref3 allowable width	Ref3 setting%	Ref3 measurement%
3			Dah_MC1_010	Dah_Ctrl1		Unknown	No		6	0	0	microM	4266893	352146		44.4039						5.108	5.639	1.438	531.36		662.73				Only caluculation	150.10>56.40		0	158.13	6747330	38.3458	20
4			Dah_MC2_011	Dah_Ctrl2		Unknown	No		6	0	0	microM	3086105	254103		32.093						5.087	5.596	1.387	296.41		857.28				Only caluculation	150.10>56.40		0	168.45	5198659	29.524	15
5			Dah_MC3_012	Dah_Ctrl3		Unknown	No		6	0	0	microM	3385563	264670		35.2152						5.039	5.585	1.439	347.15		762.42				Only caluculation	150.10>56.40		0	153.9	5210480	29.5913	22
6			Dah_MC4_013	Dah_Ctrl4		Unknown	No		6	0	0	microM	2823820	252870		29.3584						5.129	5.639	1.381	367.93		687.28				Only caluculation	150.10>56.40		0	155.9	4402212	24.9872	21
7			Dah_MC5_014	Dah_Ctrl5		Unknown	No		6	0	0	microM	3979015	317366		41.4025						5.087	5.618	1.431	386.43		821.29				Only caluculation	150.10>56.40		0	163.65	6511720	37.0037	17
8			Dah_MC6_015	Dah_Ctrl6		Unknown	No		6	0	0	microM	3463221	282235		36.0248						5.039	5.585	1.608	301.21		937				Only caluculation	150.10>56.40		0	159.36	5518949	31.3485	20
9			Dah_MR1_016	Dah_MetR1		Unknown	No		6	0	0	microM	66457	6451		0.6101						5.075	5.481	1.146	22.08		292.15				Only caluculation	150.10>56.40		0	192.64	128022	0.6399	3
10			Dah_MR2_017	Dah_MetR2		Unknown	No		6	0	0	microM	64096	5887		0.5855						5.075	5.522	1.362	23.43		251.2				Only caluculation	150.10>56.40		0	182.02	116669	0.5752	8
11			Dah_MR3_018	Dah_MetR3		Unknown	No		6	0	0	microM	56317	5116		0.5044						5.189	5.585	1.344	27.95		183.04				Only caluculation	150.10>56.40		0	163.3	91967	0.4345	18
12			Dah_MR4_019	Dah_MetR4		Unknown	No		6	0	0	microM	123073	12158		1.2004						5.119	5.618	1.234	56.89		213.71				Only caluculation	150.10>56.40		0	178.83	220096	1.1644	10
13			Dah_MR5_020	Dah_MetR5		Unknown	No		6	0	0	microM	74848	7623		0.6976						5.098	5.471	1.045	36.92		206.5				Only caluculation	150.10>56.40		0	204.97	153412	0.7845	3
14			Dah_MR6_021	Dah_MetR6		Unknown	No		6	0	0	microM	96192	9001		0.9201						5.119	5.618	1.307	51.74		173.98				Only caluculation	150.10>56.40		0	155.83	149893	0.7645	21
15			MsrAEY_MC1_022	MsrAEY_Ctrl1		Unknown	No		6	0	0	microM	2488690	207891		25.8644						5.098	5.607	1.348	307.29		676.53				Only caluculation	150.10>56.40		0	156.43	3893105	22.0871	21
16			MsrAEY_MC2_023	MsrAEY_Ctrl2		Unknown	No		6	0	0	microM	1958709	167662		20.3388						5.139	5.639	1.312	291.55		575.07				Only caluculation	150.10>56.40		0	162.2	3177009	18.008	18
17			MsrAEY_MC3_024	MsrAEY_Ctrl3		Unknown	No		6	0	0	microM	1775051	142669		18.424						5.051	5.574	1.422	300.56		474.67				Only caluculation	150.10>56.40		0	163.39	2900274	16.4316	18
18			MsrAEY_MC4_025	MsrAEY_Ctrl4		Unknown	No		6	0	0	microM	1961818	158019		20.3712						5.098	5.607	1.375	312.4		505.83				Only caluculation	150.10>56.40		0	166.31	3262595	18.4955	16
19			MsrAEY_MC5_026	MsrAEY_Ctrl5		Unknown	No		6	0	0	microM	1796375	146421		18.6463						5.039	5.563	1.478	289.93		505.02				Only caluculation	150.10>56.40		0	164.46	2954316	16.7394	17
20			MsrAEY_MC6_027	MsrAEY_Ctrl6		Unknown	No		6	0	0	microM	2384691	192383		24.7801						5.051	5.596	1.419	345.27		557.2				Only caluculation	150.10>56.40		0	163.85	3907274	22.1678	17
21			MsrAEY_MR1_028	MsrAEY_MetR1		Unknown	No		6	0	0	microM	88017	8493		0.8349						5.169	5.596	1.363	97.92		86.73				Only caluculation	150.10>56.40		0	173.07	152329	0.7784	13
22			MsrAEY_MR2_029	MsrAEY_MetR2		Unknown	No		6	0	0	microM	74041	7122		0.6892						5.098	5.532	1.128	47.28		150.64				Only caluculation	150.10>56.40		0	148.73	110125	0.538	25
23			MsrAEY_MR3_030	MsrAEY_MetR3		Unknown	No		6	0	0	microM	84299	9153		0.7961						5.169	5.553	1.136	43.84		208.78				Only caluculation	150.10>56.40		0	168.58	142113	0.7202	15
24			MsrAEY_MR4_031	MsrAEY_MetR4		Unknown	No		6	0	0	microM	51001	4592		0.449						5.098	5.522	1.012	23.75		193.35				Only caluculation	150.10>56.40		0	185.97	94847	0.4509	6
25			MsrAEY_MR5_032	MsrAEY_MetR5		Unknown	No		6	0	0	microM	78088	8014		0.7314						5.239	5.661	1.234	61.13		131.1				Only caluculation	150.10>56.40		0	172.72	134870	0.6789	13
26			MsrAEY_MR6_033	MsrAEY_MetR6		Unknown	No		6	0	0	microM	65938	7083		0.6047						5.149	5.553	1.277	61.64		114.9				Only caluculation	150.10>56.40		0	154.69	101999	0.4917	22
#34
Compound name	S-Adenosylmethionine
	Flag	Flag ID	Data file name	Sample name	Sample ID	Sample type	Calibration point	Level	Retention time	Retention index	Retention index (Actual measurement)	Unit	Area	Height	Setting concentration	Concentration	%Error	ISTD area	ISTD height	Area ratio	Height ratio	Peak start	Peak end	Symmetry factor	S/N	Similarity	Noise	Relative retention time (actual measurement)	Relative retention time	Relative retention time (%error)	Reference ion mode	Ref 1 m/z	Ref1 allowable width	Ref1 setting%	Ref1 measurement%	Ref1 measured value	Ref1 concentration	Ref1 standard mean error%	Ref 2 m/z	Ref2 allowable width	Ref2 setting%	Ref2 measurement%	Ref2 measured value	Ref2 concentration	Ref2 standard mean error%	Ref 3 m/z	Ref3 allowable width	Ref3 setting%	Ref3 measurement%
3			Dah_MC1_010	Dah_Ctrl1		Unknown	No		8.45	0	0	microM	42879	2197		0.8942						8.379	9.866	1.167	40.96		53.64				Only caluculation	398.95>97.30		0	68.05	29178	0.8492	9	398.95>136.40		0	37.57	16110	0.8541	9	398.95>102.30		0	14.89
4			Dah_MC2_011	Dah_Ctrl2		Unknown	No		8.45	0	0	microM	44293	2621		0.9088						8.379	9.866	1.196	135.26		19.37				Only caluculation	398.95>97.30		0	49.6	21969	0.7516	34	398.95>136.40		0	29.27	12963	0.7863	29	398.95>102.30		0	20.59
5			Dah_MC3_012	Dah_Ctrl3		Unknown	No		8.45	0	0	microM	50544	3479		0.9732						8.379	9.866	0.942	245.44		14.17				Only caluculation	398.95>97.30		0	66.09	33405	0.9064	12	398.95>136.40		0	0	0		Cannot be calculated	398.95>102.30		0	11.81
6			Dah_MC4_013	Dah_Ctrl4		Unknown	No		8.45	0	0	microM	46913	2335		0.9358						8.379	9.866	0.894	39.38		59.29				Only caluculation	398.95>97.30		0	64.77	30385	0.8655	13	398.95>136.40		0	18.53	8692	0.6942	55	398.95>102.30		0	14.49
7			Dah_MC5_014	Dah_Ctrl5		Unknown	No		8.45	0	0	microM	59963	3051		1.0703						8.379	9.866	1.384	36.68		83.17				Only caluculation	398.95>97.30		0	58.76	35233	0.9312	21	398.95>136.40		0	29.99	17985	0.8946	27	398.95>102.30		0	16.79
8			Dah_MC6_015	Dah_Ctrl6		Unknown	No		8.45	0	0	microM	51762	2877		0.9858						8.379	9.866	1.712	39.19		73.41				Only caluculation	398.95>97.30		0	62.81	32514	0.8944	16	398.95>136.40		0	32.9	17030	0.874	20	398.95>102.30		0	14.41
9			Dah_MR1_016	Dah_MetR1		Unknown	No		8.45	0	0	microM	6412	545		0.5183						8.379	9.866	0.655	14.94		36.48				Only caluculation	398.95>97.30		0	40.12	2573	0.4891	46	398.95>136.40		0	0	0		Cannot be calculated	398.95>102.30		0	0
10			Dah_MR2_017	Dah_MetR2		Unknown	No		8.45	0	0	microM	4624	726		0.4999						8.379	9.866	1.436	(INF)						Only caluculation	398.95>97.30		0	64.44	2980	0.4946	14	398.95>136.40		0	2.73	126	0.5095	93	398.95>102.30		0	5.65
11			Dah_MR3_018	Dah_MetR3		Unknown	No		8.45	0	0	microM	5003	469		0.5038						8.379	9.866	1.722	(INF)						Only caluculation	398.95>97.30		0	0	0		Cannot be calculated	398.95>136.40		0	0	0		Cannot be calculated	398.95>102.30		0	0
12			Dah_MR4_019	Dah_MetR4		Unknown	No		8.45	0	0	microM	6241	635		0.5166						8.379	9.866	1.238	(INF)						Only caluculation	398.95>97.30		0	43.39	2708	0.4909	42	398.95>136.40		0	19.31	1205	0.5328	53	398.95>102.30		0	4.19
13			Dah_MR5_020	Dah_MetR5		Unknown	No		8.45	0	0	microM	5170	355		0.5055						8.379	9.866	1.178	42.81		8.29				Only caluculation	398.95>97.30		0	70.74	3657	0.5038	5	398.95>136.40		0	15.45	798	0.524	62	398.95>102.30		0	0
14			Dah_MR6_021	Dah_MetR6		Unknown	No		8.45	0	0	microM	7745	754		0.5321						8.379	9.866	0.661	(INF)						Only caluculation	398.95>97.30		0	31.44	2435	0.4872	58	398.95>136.40		0	3.37	261	0.5124	92	398.95>102.30		0	3.37
15			MsrAEY_MC1_022	MsrAEY_Ctrl1		Unknown	No		8.45	0	0	microM	47469	2674		0.9415						8.379	9.866	1.148	67.18		39.81				Only caluculation	398.95>97.30		0	50.53	23985	0.7789	32	398.95>136.40		0	31.92	15152	0.8335	22	398.95>102.30		0	9.73
16			MsrAEY_MC2_023	MsrAEY_Ctrl2		Unknown	No		8.45	0	0	microM	22737	1487		0.6866						8.379	9.866	1.056	(INF)						Only caluculation	398.95>97.30		0	0	0		Cannot be calculated	398.95>136.40		0	65.84	14971	0.8296	60	398.95>102.30		0	5.93
17			MsrAEY_MC3_024	MsrAEY_Ctrl3		Unknown	No		8.45	0	0	microM	22480	1506		0.684						8.379	9.866	0.985	(INF)						Only caluculation	398.95>97.30		0	73.86	16605	0.679	1	398.95>136.40		0	46.04	10350	0.7299	12	398.95>102.30		0	14.43
18			MsrAEY_MC4_025	MsrAEY_Ctrl4		Unknown	No		8.45	0	0	microM	34507	2052		0.8079						8.379	9.866	1.155	(INF)						Only caluculation	398.95>97.30		0	51.73	17851	0.6959	31	398.95>136.40		0	33.47	11550	0.7558	19	398.95>102.30		0	6.26
19			MsrAEY_MC5_026	MsrAEY_Ctrl5		Unknown	No		8.45	0	0	microM	38774	2607		0.8519						8.379	9.866	1.084	151.73		17.18				Only caluculation	398.95>97.30		0	48.5	18805	0.7088	35	398.95>136.40		0	17.6	6823	0.6539	57	398.95>102.30		0	5.92
20			MsrAEY_MC6_027	MsrAEY_Ctrl6		Unknown	No		8.45	0	0	microM	43111	2738		0.8966						8.379	9.866	1.361	(INF)						Only caluculation	398.95>97.30		0	50.23	21654	0.7474	33	398.95>136.40		0	38.26	16494	0.8624	7	398.95>102.30		0	7.21
21			MsrAEY_MR1_028	MsrAEY_MetR1		Unknown	No		8.45	0	0	microM	4743	561		0.5011						8.379	9.866	0.863	(INF)						Only caluculation	398.95>97.30		0	71.12	3373	0.4999	5	398.95>136.40		0	34.09	1617	0.5417	17	398.95>102.30		0	0
22			MsrAEY_MR2_029	MsrAEY_MetR2		Unknown	No		8.45	0	0	microM	7197	830		0.5264						8.379	9.866	0.883	(INF)						Only caluculation	398.95>97.30		0	13.15	946	0.4671	82	398.95>136.40		0	11.21	807	0.5242	73	398.95>102.30		0	7.45
23			MsrAEY_MR3_030	MsrAEY_MetR3		Unknown	No		8.45	0	0	microM	3793	528		0.4913						8.379	9.866	0.847	(INF)						Only caluculation	398.95>97.30		0	0	0		Cannot be calculated	398.95>136.40		0	74.94	2843	0.5681	82	398.95>102.30		0	14.1
24			MsrAEY_MR4_031	MsrAEY_MetR4		Unknown	No		8.45	0	0	microM	5017	698		0.504						8.379	9.866	0.641	(INF)						Only caluculation	398.95>97.30		0	15.72	788	0.4649	79	398.95>136.40		0	26.77	1343	0.5357	35	398.95>102.30		0	5.22
25			MsrAEY_MR5_032	MsrAEY_MetR5		Unknown	No		8.45	0	0	microM	7606	556		0.5306						8.379	9.866	0.885	(INF)						Only caluculation	398.95>97.30		0	30.22	2298	0.4854	60	398.95>136.40		0	3.44	262	0.5124	92	398.95>102.30		0	0
26			MsrAEY_MR6_033	MsrAEY_MetR6		Unknown	No		8.45	0	0	microM	789	63		0.4604						8.379	9.866	1.67	(INF)						Only caluculation	398.95>97.30		0	0	0		Cannot be calculated	398.95>136.40		0	84.49	667	0.5212	106	398.95>102.30		0	0
#1
Compound name	S-Adenosylhomocysteine
	Flag	Flag ID	Data file name	Sample name	Sample ID	Sample type	Calibration point	Level	Retention time	Retention index	Retention index (Actual measurement)	Unit	Area	Height	Setting concentration	Concentration	%Error	ISTD area	ISTD height	Area ratio	Height ratio	Peak start	Peak end	Symmetry factor	S/N	Similarity	Noise	Relative retention time (actual measurement)	Relative retention time	Relative retention time (%error)	Reference ion mode	Ref 1 m/z	Ref1 allowable width	Ref1 setting%	Ref1 measurement%	Ref1 measured value	Ref1 concentration	Ref1 standard mean error%	Ref 2 m/z	Ref2 allowable width	Ref2 setting%	Ref2 measurement%	Ref2 measured value	Ref2 concentration	Ref2 standard mean error%	Ref 3 m/z	Ref3 allowable width	Ref3 setting%	Ref3 measurement%
3			Dah_MC1_010	Dah_Ctrl1		Unknown	No		9.2	0	0	microM	10074	1202		0.13						8.83	9.55	1.169	98.73		12.17				Only caluculation	385.00>134.40		0	52.62	5301	0.096	15	385.00>88.30		0	152.81	15394	0.1081	44	385.00>97.30		0	0
4			Dah_MC2_011	Dah_Ctrl2		Unknown	No		9.2	0	0	microM	8706	1189		0.122						8.83	9.55	1.15	25.86		45.98				Only caluculation	385.00>134.40		0	112.53	9797	0.1415	82	385.00>88.30		0	117.27	10209	0.0785	10	385.00>97.30		0	0
5			Dah_MC3_012	Dah_Ctrl3		Unknown	No		9.2	0	0	microM	8963	1425		0.1235						8.83	9.55	1.27	62.14		22.94				Only caluculation	385.00>134.40		0	63.71	5710	0.1002	3	385.00>88.30		0	100.27	8987	0.0715	6	385.00>97.30		0	0
6			Dah_MC4_013	Dah_Ctrl4		Unknown	No		9.2	0	0	microM	7890	1030		0.1172						8.83	9.55	0.982	30.54		33.72				Only caluculation	385.00>134.40		0	101.76	8029	0.1236	65	385.00>88.30		0	120.77	9529	0.0746	14	385.00>97.30		0	0
7			Dah_MC5_014	Dah_Ctrl5		Unknown	No		9.2	0	0	microM	14575	1607		0.1566						8.83	9.55	1.087	78.17		20.56				Only caluculation	385.00>134.40		0	54.17	7896	0.1223	12	385.00>88.30		0	104.67	15256	0.1074	1	385.00>97.30		0	0
8			Dah_MC6_015	Dah_Ctrl6		Unknown	No		9.2	0	0	microM	17025	2013		0.1711						8.83	9.55	0.832	54.91		36.66				Only caluculation	385.00>134.40		0	58.35	9934	0.1428	5	385.00>88.30		0	93.58	15932	0.1112	12	385.00>97.30		0	0
9			Dah_MR1_016	Dah_MetR1		Unknown	No		9.2	0	0	microM	671	153		0.0746						8.83	9.55	1.008	4.48		34.12				Only caluculation	385.00>134.40		0	160.98	1080	0.0534	161	385.00>88.30		0	221.04	1483	0.0285	108	385.00>97.30		0	0
10			Dah_MR2_017	Dah_MetR2		Unknown	No		9.2	0	0	microM	535	123		0.0738						8.83	9.55	1	2.13		57.82				Only caluculation	385.00>134.40		0	0	0		Cannot be calculated	385.00>88.30		0	23.6	126	0.0207	78	385.00>97.30		0	0
11			Dah_MR3_018	Dah_MetR3		Unknown	No		9.2	0		microM																			Only caluculation	385.00>134.40		0	0	0		Cannot be calculated	385.00>88.30		0	0	0		Cannot be calculated	385.00>97.30		0	0
12			Dah_MR4_019	Dah_MetR4		Unknown	No		9.2	0		microM																			Only caluculation	385.00>134.40		0	0	0		Cannot be calculated	385.00>88.30		0	0	0		Cannot be calculated	385.00>97.30		0	0
13			Dah_MR5_020	Dah_MetR5		Unknown	No		9.2	0	0	microM	262	61		0.0722						8.83	9.55	1	1.91		31.91				Only caluculation	385.00>134.40		0	0	0		Cannot be calculated	385.00>88.30		0	617.97	1618	0.0293	482	385.00>97.30		0	0
14			Dah_MR6_021	Dah_MetR6		Unknown	No		9.2	0	0	microM	126	31		0.0714						8.83	9.55	0.999	2.33		13.32				Only caluculation	385.00>134.40		0	423.78	535	0.0479	587	385.00>88.30		0	423.78	535	0.0231	299	385.00>97.30		0	0
15			MsrAEY_MC1_022	MsrAEY_Ctrl1		Unknown	No		9.2	0	0	microM	5032	829		0.1003						8.83	9.55	1.244	73.82		11.23				Only caluculation	385.00>134.40		0	99.96	5030	0.0933	62	385.00>88.30		0	203.01	10215	0.0785	91	385.00>97.30		0	0
16			MsrAEY_MC2_023	MsrAEY_Ctrl2		Unknown	No		9.2	0	0	microM	3118	444		0.089						8.83	9.55	0.974	(INF)						Only caluculation	385.00>134.40		0	126.23	3936	0.0822	105	385.00>88.30		0	152.45	4754	0.0472	44	385.00>97.30		0	0
17			MsrAEY_MC3_024	MsrAEY_Ctrl3		Unknown	No		9.2	0	0	microM	5163	610		0.1011						8.83	9.55	0.726	45.38		13.44				Only caluculation	385.00>134.40		0	20.82	1075	0.0533	66	385.00>88.30		0	113.2	5845	0.0535	7	385.00>97.30		0	0
18			MsrAEY_MC4_025	MsrAEY_Ctrl4		Unknown	No		9.2	0	0	microM	5852	1061		0.1051						8.83	9.55	1.037	149.06		7.12				Only caluculation	385.00>134.40		0	51.07	2989	0.0727	17	385.00>88.30		0	127.93	7486	0.0629	20	385.00>97.30		0	0
19			MsrAEY_MC5_026	MsrAEY_Ctrl5		Unknown	No		9.2	0	0	microM	8979	1167		0.1236						8.83	9.55	1.468	82.89		14.08				Only caluculation	385.00>134.40		0	62.12	5577	0.0988	1	385.00>88.30		0	99.97	8976	0.0714	6	385.00>97.30		0	0
20			MsrAEY_MC6_027	MsrAEY_Ctrl6		Unknown	No		9.2	0	0	microM	5025	644		0.1003						8.83	9.55	1.122	(INF)						Only caluculation	385.00>134.40		0	64.74	3253	0.0753	5	385.00>88.30		0	157.03	7891	0.0652	48	385.00>97.30		0	0
21			MsrAEY_MR1_028	MsrAEY_MetR1		Unknown	No		9.2	0		microM																			Only caluculation	385.00>134.40		0	0	0		Cannot be calculated	385.00>88.30		0	0	0		Cannot be calculated	385.00>97.30		0	0
22			MsrAEY_MR2_029	MsrAEY_MetR2		Unknown	No		9.2	0	0	microM	126	31		0.0714						8.83	9.55	1.001	1.1		28.26				Only caluculation	385.00>134.40		0	0	0		Cannot be calculated	385.00>88.30		0	2689.19	3393	0.0394	2433	385.00>97.30		0	0
23			MsrAEY_MR3_030	MsrAEY_MetR3		Unknown	No		9.2	0	0	microM	809	178		0.0754						8.83	9.55	1	26.1		6.82				Only caluculation	385.00>134.40		0	99.83	807	0.0506	62	385.00>88.30		0	0	0		Cannot be calculated	385.00>97.30		0	0
24			MsrAEY_MR4_031	MsrAEY_MetR4		Unknown	No		9.2	0	0	microM	261	63		0.0722						8.83	9.55	1.001	2.14		29.46				Only caluculation	385.00>134.40		0	256.92	671	0.0492	316	385.00>88.30		0	0	0		Cannot be calculated	385.00>97.30		0	0
25			MsrAEY_MR5_032	MsrAEY_MetR5		Unknown	No		9.2	0	0	microM	1079	242		0.077						8.83	9.55	1.004	21.51		11.25				Only caluculation	385.00>134.40		0	0	0		Cannot be calculated	385.00>88.30		0	112.58	1215	0.027	6	385.00>97.30		0	0
26			MsrAEY_MR6_033	MsrAEY_MetR6		Unknown	No		9.2	0		microM																			Only caluculation	385.00>134.40		0	0	0		Cannot be calculated	385.00>88.30		0	0	0		Cannot be calculated	385.00>97.30		0	0
#32
Compound name	Methionine sulfoxide
	Flag	Flag ID	Data file name	Sample name	Sample ID	Sample type	Calibration point	Level	Retention time	Retention index	Retention index (Actual measurement)	Unit	Area	Height	Setting concentration	Concentration	%Error	ISTD area	ISTD height	Area ratio	Height ratio	Peak start	Peak end	Symmetry factor	S/N	Similarity	Noise	Relative retention time (actual measurement)	Relative retention time	Relative retention time (%error)	Reference ion mode	Ref 1 m/z	Ref1 allowable width	Ref1 setting%	Ref1 measurement%	Ref1 measured value	Ref1 concentration	Ref1 standard mean error%	Ref 2 m/z	Ref2 allowable width	Ref2 setting%	Ref2 measurement%	Ref2 measured value	Ref2 concentration	Ref2 standard mean error%	Ref 3 m/z	Ref3 allowable width	Ref3 setting%	Ref3 measurement%
3			Dah_MC1_010	Dah_Ctrl1		Unknown	No		2	0	0	microM	13512263	1738483		85.2994						1.89	2.273	1.423	329.34		5278.73				Only caluculation	166.00>56.40		0	46.13	6233052	97.6741	21	166.00>75.40		0	18.92	2555929	92.265	22	166.00>149.35		0	4.23
4			Dah_MC2_011	Dah_Ctrl2		Unknown	No		2	0	0	microM	16399382	2081447		103.528						1.89	2.288	1.441	327.74		6350.85				Only caluculation	166.00>56.40		0	45.7	7494776	117.47	20	166.00>75.40		0	18.85	3090418	111.566	22	166.00>149.35		0	4.07
5			Dah_MC3_012	Dah_Ctrl3		Unknown	No		2	0	0	microM	18693344	2284038		118.012						1.876	2.303	1.509	360.18		6341.42				Only caluculation	166.00>56.40		0	45.59	8521301	133.576	19	166.00>75.40		0	19.2	3589886	129.602	24	166.00>149.35		0	4.22
6			Dah_MC4_013	Dah_Ctrl4		Unknown	No		2	0	0	microM	14463566	1883531		91.3058						1.89	2.288	1.426	341.26		5519.34				Only caluculation	166.00>56.40		0	45.59	6593196	103.325	19	166.00>75.40		0	18.78	2716163	98.0513	21	166.00>149.35		0	4.32
7			Dah_MC5_014	Dah_Ctrl5		Unknown	No		2	0	0	microM	13320532	1730991		84.0888						1.89	2.288	1.472	376.79		4594.05				Only caluculation	166.00>56.40		0	43.38	5778782	90.5467	14	166.00>75.40		0	18.34	2443385	88.2009	18	166.00>149.35		0	4.2
8			Dah_MC6_015	Dah_Ctrl6		Unknown	No		2	0	0	microM	16237330	2070119		102.505						1.876	2.273	1.483	332.24		6230.81				Only caluculation	166.00>56.40		0	43.04	6989054	109.536	13	166.00>75.40		0	18.62	3023720	109.158	20	166.00>149.35		0	4.42
9			Dah_MR1_016	Dah_MetR1		Unknown	No		2	0	0	microM	44949	6706		0.2684						1.89	2.228	1.387	674.03		9.95				Only caluculation	166.00>56.40		0	44.43	19972	0.1924	16	166.00>75.40		0	20.64	9277	0.3021	33	166.00>149.35		0	1.54
10			Dah_MR2_017	Dah_MetR2		Unknown	No		2	0	0	microM	48559	7090		0.2912						1.876	2.214	1.2	267.06		26.55				Only caluculation	166.00>56.40		0	53.54	25998	0.2869	40	166.00>75.40		0	3.95	1919	0.0364	75	166.00>149.35		0	1.07
11			Dah_MR3_018	Dah_MetR3		Unknown	No		2	0	0	microM	30747	4491		0.1787						1.905	2.184	1.089	47.98		93.6				Only caluculation	166.00>56.40		0	54.62	16793	0.1425	43	166.00>75.40		0	12.07	3710	0.1011	22	166.00>149.35		0	0
12			Dah_MR4_019	Dah_MetR4		Unknown	No		2	0	0	microM	50138	7764		0.3012						1.905	2.228	1.476	83.79		92.65				Only caluculation	166.00>56.40		0	29.31	14697	0.1096	23	166.00>75.40		0	20.71	10386	0.3422	34	166.00>149.35		0	0
13			Dah_MR5_020	Dah_MetR5		Unknown	No		2	0	0	microM	55360	7914		0.3341						1.862	2.273	1.559	92.22		85.82				Only caluculation	166.00>56.40		0	38.01	21044	0.2092	1	166.00>75.40		0	22.5	12453	0.4168	45	166.00>149.35		0	3.16
14			Dah_MR6_021	Dah_MetR6		Unknown	No		2	0	0	microM	41976	6409		0.2496						1.919	2.258	1.421	236.82		27.06				Only caluculation	166.00>56.40		0	36.83	15458	0.1215	4	166.00>75.40		0	10.92	4582	0.1326	30	166.00>149.35		0	0
15			MsrAEY_MC1_022	MsrAEY_Ctrl1		Unknown	No		2	0	0	microM	20533486	2492818		129.631						1.89	2.317	1.574	340.18		7327.93				Only caluculation	166.00>56.40		0	44.93	9226188	144.636	18	166.00>75.40		0	17.89	3672493	132.586	15	166.00>149.35		0	4.07
16			MsrAEY_MC2_023	MsrAEY_Ctrl2		Unknown	No		2	0	0	microM	18991114	2348917		119.892						1.89	2.317	1.56	401.7		5847.48				Only caluculation	166.00>56.40		0	44.89	8524449	133.626	17	166.00>75.40		0	18.9	3589677	129.595	22	166.00>149.35		0	4.37
17			MsrAEY_MC3_024	MsrAEY_Ctrl3		Unknown	No		2	0	0	microM	22364752	2678723		141.193						1.876	2.303	1.568	347.9		7699.71				Only caluculation	166.00>56.40		0	45.85	10253062	160.747	20	166.00>75.40		0	18.36	4106921	148.273	18	166.00>149.35		0	4.42
18			MsrAEY_MC4_025	MsrAEY_Ctrl4		Unknown	No		2	0	0	microM	19985089	2436567		126.168						1.89	2.303	1.53	309.39		7875.37				Only caluculation	166.00>56.40		0	42.71	8536408	133.813	12	166.00>75.40		0	18.97	3792018	136.902	22	166.00>149.35		0	4.23
19			MsrAEY_MC5_026	MsrAEY_Ctrl5		Unknown	No		2	0	0	microM	21581832	2663288		136.25						1.876	2.273	1.469	272.39		9777.48				Only caluculation	166.00>56.40		0	43.53	9393423	147.26	14	166.00>75.40		0	18.92	4082389	147.387	22	166.00>149.35		0	4.63
20			MsrAEY_MC6_027	MsrAEY_Ctrl6		Unknown	No		2	0	0	microM	21516587	2613528		135.838						1.876	2.288	1.515	290.19		9006.15				Only caluculation	166.00>56.40		0	46.38	9978717	156.443	21	166.00>75.40		0	19.37	4168001	150.479	25	166.00>149.35		0	4.85
21			MsrAEY_MR1_028	MsrAEY_MetR1		Unknown	No		2	0	0	microM	16405858	2024378		103.569						1.89	2.317	1.53	395.44		5119.35				Only caluculation	166.00>56.40		0	44.07	7229887	113.314	15	166.00>75.40		0	17.7	2903602	104.82	14	166.00>149.35		0	4.28
22			MsrAEY_MR2_029	MsrAEY_MetR2		Unknown	No		2	0	0	microM	16433178	2052468		103.742						1.89	2.288	1.532	317.74		6459.49				Only caluculation	166.00>56.40		0	43.47	7143567	111.96	14	166.00>75.40		0	18.57	3052100	110.182	20	166.00>149.35		0	4.3
23			MsrAEY_MR3_030	MsrAEY_MetR3		Unknown	No		2	0	0	microM	16891386	2071633		106.635						1.89	2.303	1.456	274		7560.6				Only caluculation	166.00>56.40		0	45.09	7615417	119.363	18	166.00>75.40		0	19.29	3257482	117.599	24	166.00>149.35		0	4.6
24			MsrAEY_MR4_031	MsrAEY_MetR4		Unknown	No		2	0	0	microM	15658527	1937494		98.8506						1.876	2.288	1.464	335.26		5779.15				Only caluculation	166.00>56.40		0	44.73	7004116	109.772	17	166.00>75.40		0	18.57	2908492	104.996	20	166.00>149.35		0	4.23
25			MsrAEY_MR5_032	MsrAEY_MetR5		Unknown	No		2	0	0	microM	19721202	2304556		124.502						1.905	2.392	1.65	725.73		3175.48				Only caluculation	166.00>56.40		0	44.23	8722425	136.732	16	166.00>75.40		0	18.66	3679987	132.856	20	166.00>149.35		0	4.22
26			MsrAEY_MR6_033	MsrAEY_MetR6		Unknown	No		2	0	0	microM	15847592	1983806		100.044						1.89	2.303	1.494	344.06		5765.81				Only caluculation	166.00>56.40		0	45.54	7216289	113.101	19	166.00>75.40		0	18.58	2944389	106.293	20	166.00>149.35		0	4.3
[truncated: 263 more columns]

## Sheet: FigS3a
#33
Compound name	Methionine
	Flag	Flag ID	Data file name	Sample name	Sample ID	Sample type	Calibration point	Level	Retention time	Retention index	Retention index (Actual measurement)	Unit	Area	Height	Setting concentration	Concentration	%Error	ISTD area	ISTD height	Area ratio	Height ratio	Peak start	Peak end	Symmetry factor	S/N	Similarity	Noise	Relative retention time (actual measurement)	Relative retention time	Relative retention time (%error)	Reference ion mode	Ref 1 m/z	Ref1 allowable width	Ref1 setting%	Ref1 measurement%	Ref1 measured value	Ref1 concentration	Ref1 standard mean error%	Ref 2 m/z	Ref2 allowable width	Ref2 setting%	Ref2 measurement%	Ref2 measured value	Ref2 concentration	Ref2 standard mean error%	Ref 3 m/z	Ref3 allowable width	Ref3 setting%	Ref3 measurement%
64			064_64_45_064	Hemolymph_1	64	Unknown	No		3.4	0	0	microM	17979638	2210058		8.821						3.192	3.645	1.334	1303.86		1695.01				Only caluculation	150.10>56.40		0	192.31	34577190	8.4898	1
68			068_68_47_068	Hemolymph_2	68	Unknown	No		3.4	0	0	microM	19993248	2421710		9.8342						3.192	3.645	1.348	1637.28		1479.11				Only caluculation	150.10>56.40		0	191.96	38379104	9.4429	1
70			070_70_48_070	Hemolymph_3	70	Unknown	No		3.4	0	0	microM	17290556	2121051		8.4743						3.192	3.645	1.309	1861.04		1139.71				Only caluculation	150.10>56.40		0	189.14	32703904	8.0201	2
#17
Compound name	Methionine sulfoxide
	Flag	Flag ID	Data file name	Sample name	Sample ID	Sample type	Calibration point	Level	Retention time	Retention index	Retention index (Actual measurement)	Unit	Area	Height	Setting concentration	Concentration	%Error	ISTD area	ISTD height	Area ratio	Height ratio	Peak start	Peak end	Symmetry factor	S/N	Similarity	Noise	Relative retention time (actual measurement)	Relative retention time	Relative retention time (%error)	Reference ion mode	Ref 1 m/z	Ref1 allowable width	Ref1 setting%	Ref1 measurement%	Ref1 measured value	Ref1 concentration	Ref1 standard mean error%	Ref 2 m/z	Ref2 allowable width	Ref2 setting%	Ref2 measurement%	Ref2 measured value	Ref2 concentration	Ref2 standard mean error%	Ref 3 m/z	Ref3 allowable width	Ref3 setting%	Ref3 measurement%
64			064_64_45_064	Hemolymph_1	64	Unknown	No		2	0	0	microM	398538	61074		63.8426						1.625	2.017	1.095	1132.29		53.94				Only caluculation	164.30>100.20		0	70.53	281074	48.939	43	164.30>48.20		0	12.87	51271	75.313	31
68			068_68_47_068	Hemolymph_2	68	Unknown	No		2	0	0	microM	227936	34585		35.9415						1.66	1.981	1.018	1516.14		22.81				Only caluculation	164.30>100.20		0	76.91	175301	30.2354	38	164.30>48.20		0	11.44	26081	37.3392	39
70			070_70_48_070	Hemolymph_3	70	Unknown	No		2	0	0	microM	287309	44921		45.6516						1.66	1.981	1.07	393.09		114.28				Only caluculation	164.30>100.20		0	67.28	193303	33.4186	46	164.30>48.20		0	8.93	25645	36.6817	52
[truncated: 263 more columns]

## Sheet: FigS6b-f
#35
Compound name	Methionine
	Flag	Flag ID	Data file name	Sample name	Sample ID	Sample type	Calibration point	Level	Retention time	Retention index	Retention index (Actual measurement)	Unit	Area	Height	Setting concentration	Concentration	%Error	ISTD area	ISTD height	Area ratio	Height ratio	Peak start	Peak end	Symmetry factor	S/N	Similarity	Noise	Relative retention time (actual measurement)	Relative retention time	Relative retention time (%error)	Reference ion mode	Ref 1 m/z	Ref1 allowable width	Ref1 setting%	Ref1 measurement%	Ref1 measured value	Ref1 concentration	Ref1 standard mean error%	Ref 2 m/z	Ref2 allowable width	Ref2 setting%	Ref2 measurement%	Ref2 measured value	Ref2 concentration	Ref2 standard mean error%	Ref 3 m/z	Ref3 allowable width	Ref3 setting%	Ref3 measurement%
10			010_10_1_010	Ctrl_1	10	Unknown	No		4.2	0	0	microM	2289060	285590		7.3401						3.983	4.404	1.214	470.68		606.76				Only caluculation	150.10>56.40		0	267.19	6116073	7.3078	13
16			016_16_2_016	Ctrl_2	16	Unknown	No		4.2	0	0	microM	1576484	177671		5.0879						3.947	4.486	1.254	576.6		308.14				Only caluculation	150.10>56.40		0	274.1	4321130	5.2069	16
22			022_22_3_022	Ctrl_3	22	Unknown	No		4.2	0	0	microM	2287487	252936		7.3351						3.947	4.444	1.171	747.51		338.37				Only caluculation	150.10>56.40		0	253.48	5798359	6.936	7
11			011_11_4_011	MetR_1	11	Unknown	No		4.2	0	0	microM	321989	37270		1.123						3.983	4.404	1.116	226.66		164.43				Only caluculation	150.10>56.40		0	290.5	935372	1.2439	23
17			017_17_5_017	MetR_2	17	Unknown	No		4.2	0	0	microM	284038	34086		1.003						3.947	4.444	1.276	156.33		218.04				Only caluculation	150.10>56.40		0	257.15	730409	1.004	9
23			023_23_6_023	MetR_3	23	Unknown	No		4.2	0	0	microM	199373	23866		0.7354						3.947	4.404	1.136	231.47		103.1				Only caluculation	150.10>56.40		0	306.2	610482	0.8637	29
12			012_12_7_012	MetR_PPG0.1_1	12	Unknown	No		4.2	0	0	microM	563969	72476		1.8878						3.983	4.404	1.218	446.5		162.32				Only caluculation	150.10>56.40		0	237.58	1339855	1.7174	0
18			018_18_8_018	MetR_PPG0.1_2	18	Unknown	No		4.2	0	0	microM	293609	34152		1.0333						3.947	4.444	1.371	850.92		40.14				Only caluculation	150.10>56.40		0	214.3	629191	0.8855	9
24			024_24_9_024	MetR_PPG0.1_3	24	Unknown	No		4.2	0	0	microM	272412	32064		0.9663						3.947	4.404	1.194	157.08		204.13				Only caluculation	150.10>56.40		0	285.77	778465	1.0603	21
13			013_13_10_013	MetR_PPG0.5_1	13	Unknown	No		4.2	0	0	microM	347254	38285		1.2028						3.983	4.444	1.124	235.4		162.64				Only caluculation	150.10>56.40		0	274.78	954179	1.2659	16
19			019_19_11_019	MetR_PPG0.5_2	19	Unknown	No		4.2	0	0	microM	384109	47451		1.3193						3.947	4.404	1.178	300.51		157.9				Only caluculation	150.10>56.40		0	297.84	1144034	1.4882	26
25			025_25_12_025	MetR_PPG0.5_3	25	Unknown	No		4.2	0	0	microM	289891	33521		1.0215						3.947	4.404	1.154	444.17		75.47				Only caluculation	150.10>56.40		0	270.13	783080	1.0657	14
14			014_14_13_014	MetR_PPG1_1	14	Unknown	No		4.2	0	0	microM	421952	52377		1.4389						3.983	4.404	1.236	221.28		236.7				Only caluculation	150.10>56.40		0	257.33	1085814	1.42	9
20			020_20_14_020	MetR_PPG1_2	20	Unknown	No		4.2	0	0	microM	352228	43008		1.2186						3.947	4.365	1.093	219.04		196.34				Only caluculation	150.10>56.40		0	251.4	885514	1.1856	6
26			026_26_15_026	MetR_PPG1_3	26	Unknown	No		4.2	0	0	microM	217158	26160		0.7917						3.947	4.444	1.159	113.01		231.48				Only caluculation	150.10>56.40		0	272.82	592459	0.8426	15
15			015_15_16_015	MetR_PPG2_1	15	Unknown	No		4.2	0	0	microM	509296	59232		1.715						3.983	4.404	1.206	186.68		317.29				Only caluculation	150.10>56.40		0	243.49	1240098	1.6006	3
21			021_21_17_021	MetR_PPG2_2	21	Unknown	No		4.2	0	0	microM	329006	40729		1.1452						3.983	4.404	1.166	210.08		193.88				Only caluculation	150.10>56.40		0	277.71	913674	1.2185	17
27			027_27_18_027	MetR_PPG2_3	27	Unknown	No		4.2	0	0	microM	4554	725		0.1197						4.02	4.286	0.98	(INF)						Only caluculation	150.10>56.40		0	293.55	13367	0.1647	24
#17
Compound name	Methionine sulfoxide
	Flag	Flag ID	Data file name	Sample name	Sample ID	Sample type	Calibration point	Level	Retention time	Retention index	Retention index (Actual measurement)	Unit	Area	Height	Setting concentration	Concentration	%Error	ISTD area	ISTD height	Area ratio	Height ratio	Peak start	Peak end	Symmetry factor	S/N	Similarity	Noise	Relative retention time (actual measurement)	Relative retention time	Relative retention time (%error)	Reference ion mode	Ref 1 m/z	Ref1 allowable width	Ref1 setting%	Ref1 measurement%	Ref1 measured value	Ref1 concentration	Ref1 standard mean error%	Ref 2 m/z	Ref2 allowable width	Ref2 setting%	Ref2 measurement%	Ref2 measured value	Ref2 concentration	Ref2 standard mean error%	Ref 3 m/z	Ref3 allowable width	Ref3 setting%	Ref3 measurement%
10			010_10_1_010	Ctrl_1	10	Unknown	No		2	0	0	microM	170439693	19153950		180.273						1.733	2.17	1.373	3329.42		5752.93				Only caluculation	166.00>56.40		0	34.05	58029246	220.612	14	166.00>75.40		0	12.45	21224422	183.721	13	166.00>149.35		0	4.07
16			016_16_2_016	Ctrl_2	16	Unknown	No		2	0	0	microM	165924839	19147317		175.499						1.733	2.17	1.373	3995.85		4791.81				Only caluculation	166.00>56.40		0	34.65	57499227	218.597	16	166.00>75.40		0	13.43	22288751	192.93	22	166.00>149.35		0	3.99
22			022_22_3_022	Ctrl_3	22	Unknown	No		2	0	0	microM	163671335	18899812		173.115						1.733	2.17	1.412	3843.47		4917.38				Only caluculation	166.00>56.40		0	35.66	58361471	221.875	19	166.00>75.40		0	12.69	20766144	179.755	15	166.00>149.35		0	4.04
11			011_11_4_011	MetR_1	11	Unknown	No		2	0	0	microM	593504	79999		0.6461						1.701	2.17	1.351	115.13		694.84				Only caluculation	166.00>56.40		0	26.64	158100	0.6458	11	166.00>75.40		0	11.06	65647	0.632	0	166.00>149.35		0	2.06
17			017_17_5_017	MetR_2	17	Unknown	No		2	0	0	microM	417692	58215		0.4602						1.733	2.17	1.437	160.72		362.21				Only caluculation	166.00>56.40		0	22.95	95856	0.4092	23	166.00>75.40		0	10.59	44219	0.4466	4	166.00>149.35		0	1.45
23			023_23_6_023	MetR_3	23	Unknown	No		2	0	0	microM	281593	36496		0.3162						1.764	2.17	1.366	86.42		422.29				Only caluculation	166.00>56.40		0	34.35	96739	0.4125	15	166.00>75.40		0	9.95	28003	0.3063	10	166.00>149.35		0	5.26
12			012_12_7_012	MetR_PPG0.1_1	12	Unknown	No		2	0	0	microM	379059	53215		0.4193						1.733	2.17	1.44	172.28		308.88				Only caluculation	166.00>56.40		0	31.53	119509	0.4991	6	166.00>75.40		0	11.22	42538	0.432	2	166.00>149.35		0	2.25
18			018_18_8_018	MetR_PPG0.1_2	18	Unknown	No		2	0	0	microM	225102	33022		0.2565						1.701	2.17	1.466	201		164.29				Only caluculation	166.00>56.40		0	29.03	65351	0.2932	3	166.00>75.40		0	7.96	17926	0.2191	28	166.00>149.35		0	1.32
24			024_24_9_024	MetR_PPG0.1_3	24	Unknown	No		2	0	0	microM	232714	31407		0.2645						1.733	2.17	1.35	182.8		171.81				Only caluculation	166.00>56.40		0	21.52	50086	0.2352	28	166.00>75.40		0	8.98	20907	0.2449	19	166.00>149.35		0	0.64
13			013_13_10_013	MetR_PPG0.5_1	13	Unknown	No		2	0	0	microM	297770	38560		0.3333						1.733	2.17	1.478	171.44		224.92				Only caluculation	166.00>56.40		0	32.36	96361	0.4111	8	166.00>75.40		0	9.15	27233	0.2996	17	166.00>149.35		0	4.33
19			019_19_11_019	MetR_PPG0.5_2	19	Unknown	No		2	0	0	microM	266507	35138		0.3003						1.764	2.17	1.465	108.79		322.98				Only caluculation	166.00>56.40		0	36.16	96369	0.4111	21	166.00>75.40		0	10.92	29113	0.3159	1	166.00>149.35		0	0.7
25			025_25_12_025	MetR_PPG0.5_3	25	Unknown	No		2	0	0	microM	273368	37753		0.3075						1.764	2.201	1.275	231.49		163.09				Only caluculation	166.00>56.40		0	27.17	74286	0.3272	9	166.00>75.40		0	4.18	11434	0.1629	62	166.00>149.35		0	2.86
14			014_14_13_014	MetR_PPG1_1	14	Unknown	No		2	0	0	microM	235819	29744		0.2678						1.701	2.201	1.409	70.25		423.41				Only caluculation	166.00>56.40		0	37.53	88498	0.3812	26	166.00>75.40		0	9.33	22011	0.2544	15	166.00>149.35		0	0
20			020_20_14_020	MetR_PPG1_2	20	Unknown	No		2	0	0	microM	322903	45599		0.3599						1.733	2.17	1.331	214.11		212.97				Only caluculation	166.00>56.40		0	23.02	74342	0.3274	23	166.00>75.40		0	10.85	35026	0.3671	2	166.00>149.35		0	3.46
26			026_26_15_026	MetR_PPG1_3	26	Unknown	No		2	0	0	microM	182994	25607		0.212						1.733	2.17	1.423	150		170.71				Only caluculation	166.00>56.40		0	28.98	53034	0.2464	3	166.00>75.40		0	8.15	14921	0.1931	26	166.00>149.35		0	1.63
15			015_15_16_015	MetR_PPG2_1	15	Unknown	No		2	0	0	microM	411226	54373		0.4533						1.733	2.17	1.359	185.81		292.63				Only caluculation	166.00>56.40		0	26.31	108203	0.4561	12	166.00>75.40		0	9.43	38765	0.3994	15	166.00>149.35		0	1.27
21			021_21_17_021	MetR_PPG2_2	21	Unknown	No		2	0	0	microM	273661	37533		0.3078						1.701	2.17	1.487	168.99		222.1				Only caluculation	166.00>56.40		0	38.07	104185	0.4408	28	166.00>75.40		0	7.02	19219	0.2303	36	166.00>149.35		0	0
27			027_27_18_027	MetR_PPG2_3	27	Unknown	No		2	0	0	microM	16105	2571		0.0355						1.764	2.012	1.104	7.51		342.48				Only caluculation	166.00>56.40		0	11.53	1857	0.0519	61	166.00>75.40		0	0	0		Cannot be calculated	166.00>149.35		0	0
#46
Compound name	S-Adenosylmethionine
	Flag	Flag ID	Data file name	Sample name	Sample ID	Sample type	Calibration point	Level	Retention time	Retention index	Retention index (Actual measurement)	Unit	Area	Height	Setting concentration	Concentration	%Error	ISTD area	ISTD height	Area ratio	Height ratio	Peak start	Peak end	Symmetry factor	S/N	Similarity	Noise	Relative retention time (actual measurement)	Relative retention time	Relative retention time (%error)	Reference ion mode	Ref 1 m/z	Ref1 allowable width	Ref1 setting%	Ref1 measurement%	Ref1 measured value	Ref1 concentration	Ref1 standard mean error%	Ref 2 m/z	Ref2 allowable width	Ref2 setting%	Ref2 measurement%	Ref2 measured value	Ref2 concentration	Ref2 standard mean error%	Ref 3 m/z	Ref3 allowable width	Ref3 setting%	Ref3 measurement%
10			010_10_1_010	Ctrl_1	10	Unknown	No		5.25	0	0	microM	190719	23371		2.4132						5.037	5.433	0.958	225.6		103.59				Only caluculation	398.95>97.30		0	382.9	730264	2.9211	16	398.95>136.40		0	62.2	118618	2.4105	4	398.95>102.30		0	123.82
16			016_16_2_016	Ctrl_2	16	Unknown	No		5.25	0	0	microM	182682	23181		2.315						5.072	5.501	1.422	88.6		261.62				Only caluculation	398.95>97.30		0	384.44	702302	2.8116	15	398.95>136.40		0	62.21	113651	2.3179	4	398.95>102.30		0	98.29
22			022_22_3_022	Ctrl_3	22	Unknown	No		5.25	0	0	microM	231032	24317		2.906						5.037	5.635	1.522	517.4		47				Only caluculation	398.95>97.30		0	270.41	624739	2.5079	40	398.95>136.40		0	43.69	100937	2.0809	32	398.95>102.30		0	87.92
11			011_11_4_011	MetR_1	11	Unknown	No		5.25	0	0	microM	17888	1968		0.3005						5.107	5.367	0.911	28.01		70.28				Only caluculation	398.95>97.30		0	424.52	75940	0.3593	6	398.95>136.40		0	79.19	14166	0.4634	22	398.95>102.30		0	179.69
17			017_17_5_017	MetR_2	17	Unknown	No		5.25	0	0	microM	9869	1342		0.2025						5.107	5.4	0.911	61.15		21.95				Only caluculation	398.95>97.30		0	821.37	81061	0.3794	81	398.95>136.40		0	199.38	19677	0.5662	208	398.95>102.30		0	289.05
23			023_23_6_023	MetR_3	23	Unknown	No		5.25	0	0	microM	17397	2093		0.2945						5.107	5.433	0.81	(INF)						Only caluculation	398.95>97.30		0	390.52	67939	0.328	14	398.95>136.40		0	66.52	11572	0.4151	3	398.95>102.30		0	91.12
12			012_12_7_012	MetR_PPG0.1_1	12	Unknown	No		5.25	0	0	microM	21248	3194		0.3416						5.072	5.334	0.914	25.06		127.48				Only caluculation	398.95>97.30		0	512.03	108794	0.4879	13	398.95>136.40		0	27.2	5779	0.3071	58	398.95>102.30		0	125.52
18			018_18_8_018	MetR_PPG0.1_2	18	Unknown	No		5.25	0	0	microM	16260	2245		0.2806						5.037	5.4	1.018	(INF)						Only caluculation	398.95>97.30		0	305.38	49656	0.2564	33	398.95>136.40		0	49.24	8007	0.3486	24	398.95>102.30		0	119.06
24			024_24_9_024	MetR_PPG0.1_3	24	Unknown	No		5.25	0	0	microM	19069	2377		0.315						5.037	5.433	1.102	(INF)						Only caluculation	398.95>97.30		0	300.57	57316	0.2864	34	398.95>136.40		0	32.12	6125	0.3136	50	398.95>102.30		0	113.74
13			013_13_10_013	MetR_PPG0.5_1	13	Unknown	No		5.25	0	0	microM	11248	1356		0.2194						5.037	5.4	0.923	(INF)						Only caluculation	398.95>97.30		0	399.66	44956	0.238	12	398.95>136.40		0	89.15	10028	0.3863	38	398.95>102.30		0	247.27
19			019_19_11_019	MetR_PPG0.5_2	19	Unknown	No		5.25	0	0	microM	15426	2142		0.2704						5.072	5.4	1.016	(INF)						Only caluculation	398.95>97.30		0	422.39	65157	0.3171	7	398.95>136.40		0	59.47	9174	0.3704	8	398.95>102.30		0	146.34
25			025_25_12_025	MetR_PPG0.5_3	25	Unknown	No		5.25	0	0	microM	12011	1264		0.2287						5.037	5.4	0.771	(INF)						Only caluculation	398.95>97.30		0	503.4	60465	0.2987	11	398.95>136.40		0	109.57	13161	0.4447	69	398.95>102.30		0	177.81
14			014_14_13_014	MetR_PPG1_1	14	Unknown	No		5.25	0	0	microM	21150	2970		0.3404						5.107	5.467	1.163	(INF)						Only caluculation	398.95>97.30		0	327.35	69233	0.333	28	398.95>136.40		0	47.5	10046	0.3867	27	398.95>102.30		0	50.67
20			020_20_14_020	MetR_PPG1_2	20	Unknown	No		5.25	0	0	microM	20145	2331		0.3281						5.037	5.433	0.83	(INF)						Only caluculation	398.95>97.30		0	268.52	54093	0.2738	41	398.95>136.40		0	23.05	4643	0.286	64	398.95>102.30		0	92.45
26			026_26_15_026	MetR_PPG1_3	26	Unknown	No		5.25	0	0	microM	14960	2047		0.2647						5.107	5.4	0.87	(INF)						Only caluculation	398.95>97.30		0	438.52	65602	0.3188	3	398.95>136.40		0	10.28	1537	0.2281	84	398.95>102.30		0	75.18
15			015_15_16_015	MetR_PPG2_1	15	Unknown	No		5.25	0	0	microM	20431	2766		0.3316						5.107	5.4	1.043	31.24		88.55				Only caluculation	398.95>97.30		0	354.5	72428	0.3456	22	398.95>136.40		0	35.92	7338	0.3362	45	398.95>102.30		0	112.95
21			021_21_17_021	MetR_PPG2_2	21	Unknown	No		5.25	0	0	microM	8151	775		0.1815						5.037	5.4	0.806	(INF)						Only caluculation	398.95>97.30		0	681.12	55518	0.2794	50	398.95>136.40		0	156.34	12743	0.4369	142	398.95>102.30		0	233.2
27			027_27_18_027	MetR_PPG2_3	27	Unknown	No		5.25	0		microM																			Only caluculation	398.95>97.30		0	0	0		Cannot be calculated	398.95>136.40		0	0	0		Cannot be calculated	398.95>102.30		0	0
#50
Compound name	S-Adenosylhomocysteine
	Flag	Flag ID	Data file name	Sample name	Sample ID	Sample type	Calibration point	Level	Retention time	Retention index	Retention index (Actual measurement)	Unit	Area	Height	Setting concentration	Concentration	%Error	ISTD area	ISTD height	Area ratio	Height ratio	Peak start	Peak end	Symmetry factor	S/N	Similarity	Noise	Relative retention time (actual measurement)	Relative retention time	Relative retention time (%error)	Reference ion mode	Ref 1 m/z	Ref1 allowable width	Ref1 setting%	Ref1 measurement%	Ref1 measured value	Ref1 concentration	Ref1 standard mean error%	Ref 2 m/z	Ref2 allowable width	Ref2 setting%	Ref2 measurement%	Ref2 measured value	Ref2 concentration	Ref2 standard mean error%	Ref 3 m/z	Ref3 allowable width	Ref3 setting%	Ref3 measurement%
10			010_10_1_010	Ctrl_1	10	Unknown	No		9.2	0	0	microM	40492	5845		0.0919						7.773	8.15	1.253	(INF)						Only caluculation	385.00>134.40		0	11.3	4575	0.0587	70	385.00>88.30		0	92.24	37351	0.0439	56	385.00>97.30		0	4.22
16			016_16_2_016	Ctrl_2	16	Unknown	No		9.2	0	0	microM	13978	1812		0.0548						7.773	8.059	0.808	8.28		218.86				Only caluculation	385.00>134.40		0	44.64	6240	0.0697	17	385.00>88.30		0	283.62	39643	0.0465	34	385.00>97.30		0	0
22			022_22_3_022	Ctrl_3	22	Unknown	No		9.2	0	0	microM	25408	3776		0.0708						7.797	8.127	1.105	26.91		140.29				Only caluculation	385.00>134.40		0	8.92	2266	0.0435	77	385.00>88.30		0	127.61	32423	0.0384	40	385.00>97.30		0	0
11			011_11_4_011	MetR_1	11	Unknown	No		9.2	0	0	microM	11704	1877		0.0516						7.821	8.105	1.17	28.33		66.26				Only caluculation	385.00>134.40		0	0	0		Cannot be calculated	385.00>88.30		0	127.78	14956	0.0186	40	385.00>97.30		0	0
17			017_17_5_017	MetR_2	17	Unknown	No		9.2	0	0	microM	13332	1969		0.0538						7.821	8.105	0.958	43.48		45.28				Only caluculation	385.00>134.40		0	16.75	2233	0.0433	56	385.00>88.30		0	116.43	15522	0.0192	45	385.00>97.30		0	0
23			023_23_6_023	MetR_3	23	Unknown	No		9.2	0	0	microM	6573	873		0.0444						7.773	8.105	1.191	22.78		38.32				Only caluculation	385.00>134.40		0	17.32	1138	0.036	55	385.00>88.30		0	171.46	11270	0.0144	19	385.00>97.30		0	0
12			012_12_7_012	MetR_PPG0.1_1	12	Unknown	No		9.2	0	0	microM	13409	1792		0.054						7.797	8.127	1.079	36.87		48.6				Only caluculation	385.00>134.40		0	40.16	5385	0.0641	5	385.00>88.30		0	155	20783	0.0252	27	385.00>97.30		0	6.19
18			018_18_8_018	MetR_PPG0.1_2	18	Unknown	No		9.2	0	0	microM	10597	2020		0.05						7.821	8.036	1.002	19.12		105.69				Only caluculation	385.00>134.40		0	21.39	2266	0.0435	44	385.00>88.30		0	180.27	19104	0.0233	15	385.00>97.30		0	0
24			024_24_9_024	MetR_PPG0.1_3	24	Unknown	No		9.2	0	0	microM	12110	1687		0.0521						7.821	8.15	1.403	20.5		82.3				Only caluculation	385.00>134.40		0	32.87	3981	0.0548	14	385.00>88.30		0	139.12	16847	0.0207	34	385.00>97.30		0	0
13			013_13_10_013	MetR_PPG0.5_1	13	Unknown	No		9.2	0	0	microM	17663	2648		0.0599						7.797	8.127	1.105	35.33		74.96				Only caluculation	385.00>134.40		0	20.76	3666	0.0527	46	385.00>88.30		0	111.43	19682	0.0239	47	385.00>97.30		0	0
19			019_19_11_019	MetR_PPG0.5_2	19	Unknown	No		9.2	0	0	microM	5867	1191		0.0434						7.821	8.013	0.902	13.18		90.33				Only caluculation	385.00>134.40		0	0	0		Cannot be calculated	385.00>88.30		0	341.62	20042	0.0244	62	385.00>97.30		0	0
25			025_25_12_025	MetR_PPG0.5_3	25	Unknown	No		9.2	0	0	microM	12438	1445		0.0526						7.797	8.127	0.95	12.96		111.45				Only caluculation	385.00>134.40		0	13.79	1715	0.0398	64	385.00>88.30		0	181.33	22553	0.0272	14	385.00>97.30		0	0
14			014_14_13_014	MetR_PPG1_1	14	Unknown	No		9.2	0	0	microM	12809	1529		0.0531						7.797	8.127	1.097	15.28		100.1				Only caluculation	385.00>134.40		0	37.74	4834	0.0604	1	385.00>88.30		0	142.35	18233	0.0223	33	385.00>97.30		0	0
20			020_20_14_020	MetR_PPG1_2	20	Unknown	No		9.2	0	0	microM	12529	1605		0.0527						7.773	8.127	1.293	42		38.22				Only caluculation	385.00>134.40		0	18.32	2295	0.0437	52	385.00>88.30		0	206.87	25920	0.031	2	385.00>97.30		0	0
26			026_26_15_026	MetR_PPG1_3	26	Unknown	No		9.2	0	0	microM	9429	1695		0.0484						7.821	8.059	0.992	17.93		94.54				Only caluculation	385.00>134.40		0	24.04	2266	0.0435	37	385.00>88.30		0	242.57	22872	0.0276	15	385.00>97.30		0	0
15			015_15_16_015	MetR_PPG2_1	15	Unknown	No		9.2	0	0	microM	17905	2365		0.0603						7.797	8.127	0.983	50.09		47.21				Only caluculation	385.00>134.40		0	24.69	4422	0.0577	35	385.00>88.30		0	103.56	18542	0.0227	51	385.00>97.30		0	0
21			021_21_17_021	MetR_PPG2_2	21	Unknown	No		9.2	0	0	microM	19154	2966		0.062						7.773	8.082	1.094	82.99		35.73				Only caluculation	385.00>134.40		0	2.96	566	0.0323	92	385.00>88.30		0	54.09	10361	0.0134	74	385.00>97.30		0	0
27			027_27_18_027	MetR_PPG2_3	27	Unknown	No		9.2	0		microM																			Only caluculation	385.00>134.40		0	0	0		Cannot be calculated	385.00>88.30		0	0	0		Cannot be calculated	385.00>97.30		0	0
#10
Compound name	Cystathionine
	Flag	Flag ID	Data file name	Sample name	Sample ID	Sample type	Calibration point	Level	Retention time	Retention index	Retention index (Actual measurement)	Unit	Area	Height	Setting concentration	Concentration	%Error	ISTD area	ISTD height	Area ratio	Height ratio	Peak start	Peak end	Symmetry factor	S/N	Similarity	Noise	Relative retention time (actual measurement)	Relative retention time	Relative retention time (%error)	Reference ion mode	Ref 1 m/z	Ref1 allowable width	Ref1 setting%	Ref1 measurement%	Ref1 measured value	Ref1 concentration	Ref1 standard mean error%	Ref 2 m/z	Ref2 allowable width	Ref2 setting%	Ref2 measurement%	Ref2 measured value	Ref2 concentration	Ref2 standard mean error%	Ref 3 m/z	Ref3 allowable width	Ref3 setting%	Ref3 measurement%
10			010_10_1_010	Ctrl_1	10	Unknown	No		1.86	0	0	microM	452694	73171		0.571						1.638	2.01	1.298	1034.44		70.73				Only caluculation	222.95>134.35		0	32.7	148050	0.473	10	222.95>56.40		0	5.88	26603	0.6758	14	222.95>133.20		0	1.4
16			016_16_2_016	Ctrl_2	16	Unknown	No		1.86	0	0	microM	265308	42496		0.3621						1.607	1.948	1.216	371.47		114.4				Only caluculation	222.95>134.35		0	36.92	97957	0.3352	1	222.95>56.40		0	8.52	22598	0.5709	66	222.95>133.20		0	1.4
22			022_22_3_022	Ctrl_3	22	Unknown	No		1.86	0	0	microM	373860	59813		0.4831						1.607	1.979	1.21	515.82		115.96				Only caluculation	222.95>134.35		0	41.9	156663	0.4967	15	222.95>56.40		0	6.51	24353	0.6169	27	222.95>133.20		0	0.6
11			011_11_4_011	MetR_1	11	Unknown	No		1.86	0	0	microM	278152	43337		0.3764						1.607	2.01	1.484	1772.22		24.45				Only caluculation	222.95>134.35		0	29.21	81247	0.2892	20	222.95>56.40		0	0	0		Cannot be calculated	222.95>133.20		0	0.53
17			017_17_5_017	MetR_2	17	Unknown	No		1.86	0	0	microM	246559	38290		0.3412						1.607	1.979	1.308	1431.71		26.74				Only caluculation	222.95>134.35		0	37.47	92387	0.3198	3	222.95>56.40		0	0	0		Cannot be calculated	222.95>133.20		0	1.36
23			023_23_6_023	MetR_3	23	Unknown	No		1.86	0	0	microM	218489	30043		0.3099						1.607	2.073	1.657	1283.92		23.4				Only caluculation	222.95>134.35		0	37.22	81327	0.2894	2	222.95>56.40		0	0	0		Cannot be calculated	222.95>133.20		0	3.41
12			012_12_7_012	MetR_PPG0.1_1	12	Unknown	No		1.86	0	0	microM	1366998	219827		1.5905						1.638	2.01	1.398	581.51		378.03				Only caluculation	222.95>134.35		0	43.31	591982	1.6944	19	222.95>56.40		0	4.99	68187	1.765	3	222.95>133.20		0	1.09
18			018_18_8_018	MetR_PPG0.1_2	18	Unknown	No		1.86	0	0	microM	1609465	251206		1.8609						1.607	2.042	1.528	1463.96		171.59				Only caluculation	222.95>134.35		0	42.38	682089	1.9424	16	222.95>56.40		0	4.83	77755	2.0157	6	222.95>133.20		0	1.25
24			024_24_9_024	MetR_PPG0.1_3	24	Unknown	No		1.86	0	0	microM	1196405	196302		1.4003						1.638	2.01	1.364	576.79		340.34				Only caluculation	222.95>134.35		0	42.7	510848	1.4712	17	222.95>56.40		0	5.9	70555	1.8271	15	222.95>133.20		0	1.12
13			013_13_10_013	MetR_PPG0.5_1	13	Unknown	No		1.86	0	0	microM	3599731	584366		4.0801						1.638	2.01	1.395	621.67		939.99				Only caluculation	222.95>134.35		0	48.83	1757894	4.9023	34	222.95>56.40		0	5.09	183251	4.779	1	222.95>133.20		0	1.43
19			019_19_11_019	MetR_PPG0.5_2	19	Unknown	No		1.86	0	0	microM	3770469	608598		4.2705						1.607	2.01	1.424	951.17		639.84				Only caluculation	222.95>134.35		0	37.26	1404714	3.9306	2	222.95>56.40		0	5.36	202036	5.271	4	222.95>133.20		0	1.37
25			025_25_12_025	MetR_PPG0.5_3	25	Unknown	No		1.86	0	0	microM	3235540	515010		3.674						1.638	2.01	1.376	714.84		720.45				Only caluculation	222.95>134.35		0	42.76	1383497	3.8722	17	222.95>56.40		0	6.15	198977	5.1909	20	222.95>133.20		0	1.68
14			014_14_13_014	MetR_PPG1_1	14	Unknown	No		1.86	0	0	microM	4342096	700109		4.9079						1.607	2.01	1.375	656.36		1066.65				Only caluculation	222.95>134.35		0	43.64	1894753	5.2789	20	222.95>56.40		0	5.03	218289	5.6967	2	222.95>133.20		0	1.74
20			020_20_14_020	MetR_PPG1_2	20	Unknown	No		1.86	0	0	microM	4403948	708506		4.9769						1.607	2.01	1.343	830.13		853.49				Only caluculation	222.95>134.35		0	41.55	1829925	5.1005	14	222.95>56.40		0	5.5	242380	6.3277	7	222.95>133.20		0	1.91
26			026_26_15_026	MetR_PPG1_3	26	Unknown	No		1.86	0	0	microM	4006575	642335		4.5338						1.607	2.01	1.402	658.94		974.8				Only caluculation	222.95>134.35		0	38.21	1530846	4.2776	5	222.95>56.40		0	4.47	179121	4.6708	13	222.95>133.20		0	1.44
15			015_15_16_015	MetR_PPG2_1	15	Unknown	No		1.86	0	0	microM	5178750	825885		5.8408						1.638	2.01	1.422	989.11		834.98				Only caluculation	222.95>134.35		0	40.51	2097766	5.8375	11	222.95>56.40		0	5.25	271872	7.1002	2	222.95>133.20		0	1.61
21			021_21_17_021	MetR_PPG2_2	21	Unknown	No		1.86	0	0	microM	6225038	1027942		7.0075						1.638	2.01	1.327	650.47		1580.3				Only caluculation	222.95>134.35		0	36.39	2265297	6.2984	0	222.95>56.40		0	5.02	312331	8.16	2	222.95>133.20		0	1.4
27			027_27_18_027	MetR_PPG2_3	27	Unknown	No		1.86	0	0	microM	231539	35751		0.3244						1.638	1.948	1.144	284.4		125.7				Only caluculation	222.95>134.35		0	36.42	84332	0.2977	0	222.95>56.40		0	5.29	12241	0.2996	3	222.95>133.20		0	0.32
[truncated: 263 more columns]
