# Supplementary material for: Early-adult methionine restriction reduces methionine sulfoxide and extends lifespan in Drosophila
Source: Nat Commun. 2023 Dec 5;14:7832. doi: 10.1038/s41467-023-43550-2 (PMC10698029; doi:10.1038/s41467-023-43550-2)
Supplement: Supplementary file 9 — Supplementary_Data6 [file 41467_2023_43550_MOESM9_ESM.zip]

Archive with 2 entries (2 files):
- Supplementary_Data6.Rmd
- __MACOSX/._Supplementary_Data6.Rmd
