# Supplementary material for: Early-adult methionine restriction reduces methionine sulfoxide and extends lifespan in Drosophila
Source: Nat Commun. 2023 Dec 5;14:7832. doi: 10.1038/s41467-023-43550-2 (PMC10698029; doi:10.1038/s41467-023-43550-2)
Supplement: Supplementary file 11 — Source Data [file 41467_2023_43550_MOESM11_ESM.xlsx]

## Sheet: Fig.1a
Fig.1a
Lifespan
days	Ctrl	MetR
0	100	100
8	100	100
11	100	100
14	100	100
17	100	100
19	99.3151	100
23	99.3151	100
27	99.3151	99.2126
31	97.2603	99.2126
34	93.8356	98.4252
38	88.3562	97.6314
43	79.4521	96.0439
45	73.2877	94.4564
49	67.1233	93.6627
53	52.7397	93.6627
58	43.8356	90.4877
62	36.9863	82.5502
66	25.3425	75.4064
70	17.8082	66.6751
75	8.90411	51.5939
78	4.10959	45.2438
82	2.05479	30.1626
86	0.684932	17.4625
90	0	3.17501
95		2.38125
100		0.793752
103		0

## Sheet: Fig.1b
Fig.1b
Lifespan
days	Ctrl	MetR
0	100	100
10	100	100
12	100	100
15	100	100
19	100	100
21	100	100
25	100	100
28	98.6014	100
31	97.2028	100
34	88.8112	100
37	78.9433	100
39	71.8948	100
42	63.4366	100
45	52.8638	97.7612
48	39.4716	96.2687
50	33.8328	93.2836
53	28.194	92.5373
56	26.0795	91.791
60	21.1455	88.0597
63	16.7706	86.5672
67	10.9373	66.4179
71	5.10409	38.0597
75	3.64578	11.9403
79	1.45831	7.46269
82	0	2.98508
86		0

## Sheet: Fig.1c
Fig.1c
Fecundity
Ctrl	MetR
0.916667	0.0416667
1	0.0277778
0.819444	0.138889
0.763889	0.0416667
1.08333	0.0694444
1.08333	0.0694444
0.652778	0.0694444
0.958333	0.0694444
0.861111	0.0972222
0.791667	0.104167

## Sheet: Fig.1d
Fig.1d
Fecundity
Ctrl	MetR
1.02778	0.0138889
1.04167	0.0555556
1.16667	0.0416667
0.930556	0.0972222
0.791667	0.0972222
1.05556	0.0694444
0.888889	0.0833333
1.16667	0.125
1.25	0.222222
1.23611	0.0694444

## Sheet: Fid.1e
Fig.1e
Starvation resistance
hrs	Ctrl	MetR
0	100	100
7.75	100	100
19.25	99.1597	99.1304
31.75	87.395	93.0435
43.5	55.4622	86.087
50.5	30.2521	78.2609
67.5	5.04202	49.5652
71.25	3.36135	41.7391
80.5	0.840336	24.3478
96.5	0	8.69565
104.5	0	4.34783
116.5	0	0.869565
122.5	0	0

## Sheet: Fig.1f
Fig.1f
Starvation resistance
hrs	Ctrl	MetR
0	100	100
7.75	100	100
19.25	100	100
31.75	100	100
43.5	100	100
50.5	92.7928	100
55.75	88.2883	100
67.5	66.6667	97.3684
71.25	61.2613	96.4912
80.5	33.3333	87.7193
96.5	9.00901	81.5789
104.5	4.5045	72.807
116.5	0.900901	63.1579
122.5	0.900901	54.386
152.75	0	18.4211
176.75	0	0

## Sheet: Fig.1g
Fig.1g
H2O2 resistance
hrs	Ctrl	MetR
0	100	100
3	100	100
18	100	100
25	98.8095	98.8636
30	98.8095	98.8636
43.5	63.0952	81.8182
47	53.5714	75
51	33.3333	60.2273
53	28.5714	52.2727
55.5	20.2381	44.3182
66	3.57143	19.3182
70	0	14.7727
74		6.81818
77.5		4.54545
90		0

## Sheet: Fig.1i
Fig.1i
Metabolite (Met)
Ctrl	MetR
0.453477	0.0275745
0.496514	0.0228183
0.395883	0.0291085
0.407875	0.0225287
0.418918	0.0232259
0.437456	0.04022

## Sheet: Fig.1j
Fig.1j
Metabolite (SAM)
Ctrl	MetR
0.0270681	0.0153902
0.0310522	0.0143947
0.0259612	0.0161077
0.0267511	0.0159821
0.0299205	0.0149179
0.0296087	0.0147641

## Sheet: Fig.1k
Fig.1k
Metabolite (SAH)
Ctrl	MetR
0.00295402	0.00193098
0.00337875	0.0017041
0.00294669	0.00180924
0.00323356	0.00188223
0.00268064	0.00158312
0.00336827	0.00189524

[truncated: 81 more sheets: Fig.1l, Fig.1m, Fig.2a, Fig.2b, Fig.2c, Fig.2d, Fig.2e, Fig.2f, Fig.2g, Fig.2h, Fig.2i, Fig.2j, Fig.3a, Fig.3c, Fig.3d, Fig.3e, Fig.3f, Fig.3g, Fig.3h, Fig.3i …]
